# Supplementary material for: Proteomic analysis of plasma-derived extracellular vesicles: pre- and postprandial comparisons
Source: Sci Rep. 2024 Oct 3;14:23032. doi: 10.1038/s41598-024-74228-4 (PMC11450010; doi:10.1038/s41598-024-74228-4)
Supplement: Supplementary file 4 — Supplementary Information 4. [file 41598_2024_74228_MOESM4_ESM.xlsx]

## Sheet: All Proteins
Protein Group	Protein ID	Accession	-10lgP	Coverage (%)	Coverage (%) preprandial 1	Coverage (%) preprandial 2	Coverage (%) preprandial 3	Coverage (%) postprandial 1	Coverage (%) postprandial 2	Coverage (%) postprandial 3	Abundance preprandial 1	Abundance preprandial 2	Abundance preprandial 3	Abundance postprandial 1	Abundance postprandial 2	Abundance postprandial 3	#Peptides	#Unique	#Spec preprandial 1	#Spec preprandial 2	#Spec preprandial 3	#Spec postprandial 1	#Spec postprandial 2	#Spec postprandial 3	PTM	Avg. Mass	Description
4	76	P35579|MYH9_HUMAN	873.98	70	56	60	66	68	62	67	4764400	4666700	7419600	9853000	8088300	9817400	168	150	1049	1075	1708	2036	1370	1837	Beta-methylthiolation; Oxidation (M)	226530	Myosin-9 OS=Homo sapiens GN=MYH9 PE=1 SV=4
9	90	Q9Y490|TLN1_HUMAN	853.24	69	53	57	63	67	59	64	3666400	4013700	7411100	9607400	4728800	7120300	154	137	811	858	1470	1816	990	1500	Beta-methylthiolation; Oxidation (M)	269765	Talin-1 OS=Homo sapiens GN=TLN1 PE=1 SV=3
8	96	P21333|FLNA_HUMAN	850.20	69	51	55	67	68	60	64							147	0	850	913	1448	1832	1070	1540	Beta-methylthiolation; Oxidation (M)	280737	Filamin-A OS=Homo sapiens GN=FLNA PE=1 SV=4
7	91	tr|Q5HY54|Q5HY54_HUMAN	849.36	70	53	56	68	69	61	65	26387	25594	9577.7	16173	13028	11534	147	1	864	925	1442	1829	1075	1526	Beta-methylthiolation; Oxidation (M)	276548	Filamin-A OS=Homo sapiens GN=FLNA PE=1 SV=1
10	98	tr|Q60FE5|Q60FE5_HUMAN	847.10	69	51	54	67	68	60	64	5933.2	2787	6379.8	7598	11828	10245	145	1	802	883	1397	1764	1025	1490	Beta-methylthiolation; Oxidation (M)	278224	Filamin-A OS=Homo sapiens GN=FLNA PE=1 SV=1
16	106	P04114|APOB_HUMAN	847.07	54	39	44	48	47	41	49	1369000	1997300	2978000	2220400	2063000	3346200	209	209	619	792	1094	944	834	1172	Beta-methylthiolation; Oxidation (M)	515611	Apolipoprotein B-100 OS=Homo sapiens GN=APOB PE=1 SV=2
3	41	P01024|CO3_HUMAN	842.96	78	69	70	74	76	72	74	8673800	11200000	11130000	10653000	12588000	10358000	122	122	1300	1669	1835	1835	1779	1738	Beta-methylthiolation; Oxidation (M)	187147	Complement C3 OS=Homo sapiens GN=C3 PE=1 SV=2
5	53	P01023|A2MG_HUMAN	814.42	70	64	63	62	69	62	64	11084000	8680400	7022800	12081000	6739700	8860200	97	91	1349	1178	1119	1741	1030	1390	Beta-methylthiolation; Oxidation (M)	163290	Alpha-2-macroglobulin OS=Homo sapiens GN=A2M PE=1 SV=3
1	8	P02768|ALBU_HUMAN	799.28	92	89	90	90	90	91	92	1583600	1799400	2307200	2129600	1458200	2406700	93	5	4972	5547	7118	5921	6538	7360	Beta-methylthiolation; Oxidation (M)	69367	Serum albumin OS=Homo sapiens GN=ALB PE=1 SV=2
2	12	tr|A0A0C4DGB6|A0A0C4DGB6_HUMAN	793.72	91	88	89	89	87	90	88	604.53	4549.7	506.03		662.15		89	1	4871	5431	6946	5754	6418	7188	Beta-methylthiolation; Oxidation (M)	69227	Serum albumin OS=Homo sapiens GN=ALB PE=1 SV=1
6	22	P02787|TRFE_HUMAN	754.74	84	78	79	76	82	78	82	9393700	11216000	13777000	13428000	10477000	11784000	79	63	995	1322	1401	1411	1182	1403	Beta-methylthiolation; Oxidation (M)	77064	Serotransferrin OS=Homo sapiens GN=TF PE=1 SV=3
18	60	P04264|K2C1_HUMAN	724.39	76	65	70	73	73	71	71	2058300	3275900	6344500	13776000	6480400	5626400	54	47	371	547	848	1327	817	764	Beta-methylthiolation; Oxidation (M)	66039	Keratin type II cytoskeletal 1 OS=Homo sapiens GN=KRT1 PE=1 SV=6
71	43	P02549|SPTA1_HUMAN	697.28	54	1	13	54	24	42	36	1152	51452	1341500	149270	538740	192510	111	111	3	75	683	128	324	234	Beta-methylthiolation; Oxidation (M)	280013	Spectrin alpha chain erythrocytic 1 OS=Homo sapiens GN=SPTA1 PE=1 SV=5
31	169	P02751|FINC_HUMAN	691.05	50	34	33	42	42	39	44	1591200	1188100	1978300	2010100	1628100	2826500	77	77	367	349	510	559	418	660	Beta-methylthiolation; Oxidation (M)	262622	Fibronectin OS=Homo sapiens GN=FN1 PE=1 SV=4
35	113	P0C0L5|CO4B_HUMAN	690.57	57	45	41	49	49	42	40							75	0	434	298	508	569	346	459	Beta-methylthiolation; Oxidation (M)	192750	Complement C4-B OS=Homo sapiens GN=C4B PE=1 SV=2
42	131	P0C0L4|CO4A_HUMAN	684.26	54	40	38	48	48	41	40				2932.1			72	1	420	291	472	546	339	437	Beta-methylthiolation; Oxidation (M)	192784	Complement C4-A OS=Homo sapiens GN=C4A PE=1 SV=2
37	120	tr|A0A140TA29|A0A140TA29_HUMAN	683.76	56	45	40	49	48	42	40							71	0	424	296	503	562	343	456	Beta-methylthiolation; Oxidation (M)	187665	Complement C4-B OS=Homo sapiens GN=C4B PE=1 SV=1
44	144	tr|A0A0G2JPR0|A0A0G2JPR0_HUMAN	681.59	53	39	37	47	47	40	39							72	0	393	274	457	525	320	424	Beta-methylthiolation; Oxidation (M)	192874	Complement C4-A OS=Homo sapiens GN=C4A PE=1 SV=1
66	58	P11277|SPTB1_HUMAN	678.96	58	5	21	57	34	44	39	17437	91620	1240600	152570	554600	235680	101	98	23	94	612	198	343	253	Beta-methylthiolation; Oxidation (M)	246466	Spectrin beta chain erythrocytic OS=Homo sapiens GN=SPTB PE=1 SV=5
40	136	tr|A0A140TA32|A0A140TA32_HUMAN	678.86	53	40	38	48	47	41	40							69	0	411	290	486	553	338	447	Beta-methylthiolation; Oxidation (M)	187763	Complement C4-A OS=Homo sapiens GN=C4A PE=1 SV=1
41	137	tr|A0A140TA44|A0A140TA44_HUMAN	678.79	53	40	38	48	47	41	40							69	0	411	290	486	553	338	447	Beta-methylthiolation; Oxidation (M)	187659	Complement C4-A OS=Homo sapiens GN=C4A PE=1 SV=1
32	57	P18206|VINC_HUMAN	676.36	74	49	58	61	70	56	71	686500	882460	2467000	3676900	1258700	2434400	82	82	227	297	573	757	320	648	Beta-methylthiolation; Oxidation (M)	123799	Vinculin OS=Homo sapiens GN=VCL PE=1 SV=4
11	104	P02671|FIBA_HUMAN	670.55	60	47	48	49	50	49	59	14164000	12073000	14865000	16195000	14850000	13459000	56	56	1124	1037	1270	1404	1123	1248	Beta-methylthiolation; Oxidation (M)	94973	Fibrinogen alpha chain OS=Homo sapiens GN=FGA PE=1 SV=2
27	26	P12814|ACTN1_HUMAN	668.04	79	68	67	74	75	68	76	147090	156650	212260	293030	180910	284940	68	4	449	423	638	797	491	720	Beta-methylthiolation; Oxidation (M)	103058	Alpha-actinin-1 OS=Homo sapiens GN=ACTN1 PE=1 SV=2
22	37	P35527|K1C9_HUMAN	656.31	77	57	64	75	77	73	73	2074700	3647700	4863300	11305000	5308000	4659700	41	41	334	530	674	1170	718	692	Beta-methylthiolation; Oxidation (M)	62064	Keratin type I cytoskeletal 9 OS=Homo sapiens GN=KRT9 PE=1 SV=3
30	27	tr|H9KV75|H9KV75_HUMAN	651.18	79	65	63	73	74	63	75			750.16	85.432		1704.6	60	1	404	382	578	707	434	646	Beta-methylthiolation; Oxidation (M)	94826	Alpha-actinin-1 OS=Homo sapiens GN=ACTN1 PE=1 SV=1
43	69	P00450|CERU_HUMAN	648.45	62	50	47	49	52	51	52	17995	37165	24105	30182	27773	10654	50	3	379	432	409	441	388	378	Beta-methylthiolation; Oxidation (M)	122205	Ceruloplasmin OS=Homo sapiens GN=CP PE=1 SV=1
13	31	P02675|FIBB_HUMAN	641.64	83	71	79	75	79	79	79	11561000	11973000	13194000	15576000	12698000	13502000	45	45	865	910	1179	1350	1010	1207	Beta-methylthiolation; Oxidation (M)	55928	Fibrinogen beta chain OS=Homo sapiens GN=FGB PE=1 SV=2
45	72	tr|E9PFZ2|E9PFZ2_HUMAN	639.35	60	52	46	51	55	53	54							47	0	379	413	390	417	370	366	Beta-methylthiolation; Oxidation (M)	108820	Ceruloplasmin OS=Homo sapiens GN=CP PE=1 SV=1
52	11	P35908|K22E_HUMAN	630.28	80	61	64	79	79	69	75	232480	263850	960020	1086900	646920	538270	47	33	166	191	418	476	305	307	Beta-methylthiolation; Oxidation (M)	65433	Keratin type II cytoskeletal 2 epidermal OS=Homo sapiens GN=KRT2 PE=1 SV=2
23	10	P02647|APOA1_HUMAN	621.54	89	89	89	83	84	82	84	7722800	6293300	8050600	5516800	5997400	8424100	44	44	625	591	695	554	550	750	Oxidation (M)	30778	Apolipoprotein A-I OS=Homo sapiens GN=APOA1 PE=1 SV=1
51	196	P08514|ITA2B_HUMAN	620.35	43	31	35	43	42	37	42	608520	657680	2019900	3016900	1373800	2379500	42	42	168	205	395	503	256	400	Beta-methylthiolation; Oxidation (M)	113377	Integrin alpha-IIb OS=Homo sapiens GN=ITGA2B PE=1 SV=3
50	163	P13645|K1C10_HUMAN	619.96	62	48	51	58	60	53	56	647830	810940	2708000	3549000	1845400	1656000	36	31	171	201	423	526	305	314	Beta-methylthiolation; Oxidation (M)	58827	Keratin type I cytoskeletal 10 OS=Homo sapiens GN=KRT10 PE=1 SV=6
57	171	P05106|ITB3_HUMAN	618.84	55	31	33	44	55	44	55	851850	594600	1619500	2331700	1380000	2037700	39	39	143	132	328	422	253	376	Beta-methylthiolation; Oxidation (M)	87058	Integrin beta-3 OS=Homo sapiens GN=ITGB3 PE=1 SV=2
33	88	P01871|IGHM_HUMAN	610.89	66	59	51	60	55	49	56	7010000	3772100	4631300	5335600	4324300	6781200	30	30	499	353	450	523	367	563	Beta-methylthiolation; Oxidation (M)	49440	Immunoglobulin heavy constant mu OS=Homo sapiens GN=IGHM PE=1 SV=4
62	129	P07996|TSP1_HUMAN	609.24	51	27	28	41	46	40	48	881530	579250	1600200	1538800	1248300	2141200	56	56	157	139	303	322	251	380	Beta-methylthiolation; Oxidation (M)	129383	Thrombospondin-1 OS=Homo sapiens GN=THBS1 PE=1 SV=2
68	152	P02538|K2C6A_HUMAN	608.08	65	49	59	61	65	63	59		10656	27047	70991	4370.8	17980	46	2	108	189	290	436	301	190	Beta-methylthiolation; Oxidation (M)	60045	Keratin type II cytoskeletal 6A OS=Homo sapiens GN=KRT6A PE=1 SV=3
70	151	P48668|K2C6C_HUMAN	604.87	65	49	55	62	64	59	60			2224.2	4997	2809.3	260.24	46	2	108	180	280	417	291	188	Beta-methylthiolation; Oxidation (M)	60025	Keratin type II cytoskeletal 6C OS=Homo sapiens GN=KRT6C PE=1 SV=3
15	1	P60709|ACTB_HUMAN	604.86	87	71	84	86	86	85	87	3506200	4365200	5665600	8368800	4869300	6715300	32	15	658	757	1135	1341	840	1231	Beta-methylthiolation; Oxidation (M)	41737	Actin cytoplasmic 1 OS=Homo sapiens GN=ACTB PE=1 SV=1
15	2	P63261|ACTG_HUMAN	604.86	87	71	84	86	86	85	87	3506200	4365200	5665600	8368800	4869300	6715300	32	15	658	757	1135	1341	840	1231	Beta-methylthiolation; Oxidation (M)	41793	Actin cytoplasmic 2 OS=Homo sapiens GN=ACTG1 PE=1 SV=1
64	153	P04259|K2C6B_HUMAN	603.99	65	48	58	63	63	59	56	73756	91898	69321	166100	258360	57095	46	4	106	173	306	439	313	206	Beta-methylthiolation; Oxidation (M)	60067	Keratin type II cytoskeletal 6B OS=Homo sapiens GN=KRT6B PE=1 SV=5
34	42	P08779|K1C16_HUMAN	597.90	79	72	77	77	77	77	75	1161800	1867200	1224600	1939400	3913800	717710	41	26	320	394	414	570	661	292	Beta-methylthiolation; Oxidation (M)	51268	Keratin type I cytoskeletal 16 OS=Homo sapiens GN=KRT16 PE=1 SV=4
46	187	P06396|GELS_HUMAN	596.39	55	46	50	55	54	53	54	1537500	1367300	2482200	2568800	2015200	2965300	34	27	276	261	436	452	346	484	Beta-methylthiolation; Oxidation (M)	85697	Gelsolin OS=Homo sapiens GN=GSN PE=1 SV=1
54	75	tr|H7C5R1|H7C5R1_HUMAN	596.39	54	45	42	42	47	48	46							36	0	280	317	302	316	263	269	Beta-methylthiolation; Oxidation (M)	97713	Ceruloplasmin (Fragment) OS=Homo sapiens GN=CP PE=1 SV=1
81	46	P00488|F13A_HUMAN	593.99	64	37	34	56	55	45	51	355450	279500	636420	854070	496270	783690	38	38	118	119	240	313	160	275	Beta-methylthiolation; Oxidation (M)	83267	Coagulation factor XIII A chain OS=Homo sapiens GN=F13A1 PE=1 SV=4
24	21	P02679|FIBG_HUMAN	593.15	84	65	72	72	72	65	72	26289	71879	116310	128760	46267	73877	39	3	475	501	698	749	495	669	Beta-methylthiolation; Oxidation (M)	51512	Fibrinogen gamma chain OS=Homo sapiens GN=FGG PE=1 SV=3
29	99	P00738|HPT_HUMAN	590.22	75	62	72	70	71	70	75	3335700	4371800	5120000	4844400	4664700	5159100	33	20	415	527	623	642	588	688	Beta-methylthiolation; Oxidation (M)	45205	Haptoglobin OS=Homo sapiens GN=HP PE=1 SV=1
28	24	tr|C9JEU5|C9JEU5_HUMAN	587.60	80	61	67	71	71	60	72	6254.9	4556.2	2959.8	2641.6	4950.6	3047.7	37	1	468	480	676	727	482	653	Beta-methylthiolation; Oxidation (M)	50323	Fibrinogen gamma chain OS=Homo sapiens GN=FGG PE=1 SV=1
47	107	P08603|CFAH_HUMAN	586.95	53	38	40	49	48	44	52	742200	1207900	1180800	1128500	1242000	1049400	56	54	261	329	417	412	320	385	Beta-methylthiolation; Oxidation (M)	139096	Complement factor H OS=Homo sapiens GN=CFH PE=1 SV=4
77	28	Q86UX7|URP2_HUMAN	584.15	75	51	56	71	72	57	65	630550	679480	1131500	1572400	1086900	1289800	39	37	143	153	255	286	188	251	Beta-methylthiolation; Oxidation (M)	75953	Fermitin family homolog 3 OS=Homo sapiens GN=FERMT3 PE=1 SV=1
12	303	tr|A0A0A0MS08|A0A0A0MS08_HUMAN	582.45	58	53	55	56	55	57	56	5297600	5892900	9559500	11891000	7729200	9559400	22	10	807	1165	1157	1266	1239	1342	Beta-methylthiolation; Oxidation (M)	43912	Immunoglobulin heavy constant gamma 1 (Fragment) OS=Homo sapiens GN=IGHG1 PE=1 SV=1
12	330	P01857|IGHG1_HUMAN	582.45	70	65	66	68	67	68	68	5297600	5892900	9559500	11891000	7729200	9559400	22	10	807	1165	1157	1266	1239	1342	Beta-methylthiolation; Oxidation (M)	36106	Immunoglobulin heavy constant gamma 1 OS=Homo sapiens GN=IGHG1 PE=1 SV=1
124	82	P16157|ANK1_HUMAN	579.19	48	2	11	45	17	36	24	4890.9	32411	579600	46651	307320	91257	60	60	6	29	319	70	195	101	Beta-methylthiolation; Oxidation (M)	206263	Ankyrin-1 OS=Homo sapiens GN=ANK1 PE=1 SV=3
129	125	P15924|DESP_HUMAN	578.52	34	3	11	13	33	23	10	10783	53418	97432	356650	176820	49954	85	85	33	62	90	293	160	65	Beta-methylthiolation; Oxidation (M)	331774	Desmoplakin OS=Homo sapiens GN=DSP PE=1 SV=3
19	108	P01009|A1AT_HUMAN	577.66	70	68	68	67	70	69	67	683760	1125200	272650	526060	391210	266330	38	3	655	1019	721	750	676	761	Beta-methylthiolation; Oxidation (M)	46737	Alpha-1-antitrypsin OS=Homo sapiens GN=SERPINA1 PE=1 SV=3
58	44	P00747|PLMN_HUMAN	572.68	63	40	48	51	52	50	49	797420	1242700	1099700	1125400	1252600	1048700	41	41	207	267	276	302	265	317	Beta-methylthiolation; Oxidation (M)	90569	Plasminogen OS=Homo sapiens GN=PLG PE=1 SV=2
21	109	tr|A0A024R6I7|A0A024R6I7_HUMAN	572.68	70	63	67	67	65	70	67		33565	184260		175820	200230	38	3	569	933	713	696	658	755	Beta-methylthiolation; Oxidation (M)	46709	Alpha-1-antitrypsin OS=Homo sapiens GN=SERPINA1 PE=1 SV=1
72	52	O43707|ACTN4_HUMAN	568.24	69	42	52	66	65	49	58	75746	87072	165610	204300	95535	146710	51	27	174	151	278	322	191	299	Beta-methylthiolation; Oxidation (M)	104854	Alpha-actinin-4 OS=Homo sapiens GN=ACTN4 PE=1 SV=2
55	81	P01008|ANT3_HUMAN	567.03	67	64	63	65	57	65	66	1193600	1186700	1362400	956280	1435300	1384100	32	32	259	259	305	266	281	321	Beta-methylthiolation; Oxidation (M)	52602	Antithrombin-III OS=Homo sapiens GN=SERPINC1 PE=1 SV=1
49	79	P02790|HEMO_HUMAN	565.20	70	53	57	60	64	60	60	1831800	2415100	3250500	2880000	3352200	2709400	30	30	247	293	425	369	347	318	Beta-methylthiolation; Oxidation (M)	51676	Hemopexin OS=Homo sapiens GN=HPX PE=1 SV=2
67	118	Q14624|ITIH4_HUMAN	563.49	47	40	39	38	39	39	40	11781	8208.4	15369	15708	12995	11332	36	1	233	265	249	276	240	259	Oxidation (M)	103357	Inter-alpha-trypsin inhibitor heavy chain H4 OS=Homo sapiens GN=ITIH4 PE=1 SV=4
69	116	tr|B7ZKJ8|B7ZKJ8_HUMAN	563.34	48	40	40	38	40	39	40	2343	3058.5	1105.2	772.37	1696.2	449.85	36	1	226	265	245	271	235	254	Oxidation (M)	103881	ITIH4 protein OS=Homo sapiens GN=ITIH4 PE=1 SV=1
56	51	P02533|K1C14_HUMAN	551.61	74	64	67	70	71	73	68	227840	339760	345070	744390	784170	246500	38	15	180	214	278	425	383	200	Beta-methylthiolation; Oxidation (M)	51562	Keratin type I cytoskeletal 14 OS=Homo sapiens GN=KRT14 PE=1 SV=4
174	128	Q15149|PLEC_HUMAN	549.02	22	8	7	3	21	3	0	63397	32280	51784	152890	7890.4		76	72	86	55	26	236	22	0	Beta-methylthiolation; Oxidation (M)	531796	Plectin OS=Homo sapiens GN=PLEC PE=1 SV=3
138	190	P04275|VWF_HUMAN	546.89	23	6	4	13	13	11	23	57526	30919	116240	145240	70588	487300	49	49	45	30	114	117	70	245	Beta-methylthiolation; Oxidation (M)	309262	von Willebrand factor OS=Homo sapiens GN=VWF PE=1 SV=4
63	65	P19823|ITIH2_HUMAN	540.80	44	38	41	43	38	40	38	962800	1204800	1138500	829120	1141900	1148200	35	35	199	256	289	261	239	301	Beta-methylthiolation; Oxidation (M)	106463	Inter-alpha-trypsin inhibitor heavy chain H2 OS=Homo sapiens GN=ITIH2 PE=1 SV=2
83	126	tr|B4E1Z4|B4E1Z4_HUMAN	539.65	39	28	32	32	35	36	34	538500	584010	721860	727510	787270	709830	44	31	140	177	196	224	208	203	Beta-methylthiolation	140942	cDNA FLJ55673 highly similar to Complement factor B (EC 3.4.21.47) OS=Homo sapiens PE=1 SV=1
78	5	Q9H4B7|TBB1_HUMAN	538.81	86	57	63	82	84	67	82	230830	209730	542270	920690	348420	523310	30	25	97	126	271	350	157	260	Beta-methylthiolation; Oxidation (M)	50327	Tubulin beta-1 chain OS=Homo sapiens GN=TUBB1 PE=1 SV=1
98	159	P13647|K2C5_HUMAN	538.65	63	29	39	56	61	53	51	76670	88003	197600	510730	260080	152140	49	28	53	93	189	336	169	124	Beta-methylthiolation; Oxidation (M)	62378	Keratin type II cytoskeletal 5 OS=Homo sapiens GN=KRT5 PE=1 SV=3
59	29	P06727|APOA4_HUMAN	537.11	69	51	59	69	67	62	67	697240	1030200	2458400	1840400	1037200	1465600	34	34	151	211	399	331	226	281	Oxidation (M)	45399	Apolipoprotein A-IV OS=Homo sapiens GN=APOA4 PE=1 SV=3
88	83	P68366|TBA4A_HUMAN	527.85	60	53	50	54	60	52	54	46566	70343	104920	128030	72497	76672	25	7	128	138	213	274	145	178	Beta-methylthiolation; Oxidation (M)	49924	Tubulin alpha-4A chain OS=Homo sapiens GN=TUBA4A PE=1 SV=1
102	133	Q13201|MMRN1_HUMAN	527.06	37	17	16	31	28	21	33	196310	98327	311520	375490	233380	506100	36	36	102	85	189	192	117	224	Beta-methylthiolation; Oxidation (M)	138110	Multimerin-1 OS=Homo sapiens GN=MMRN1 PE=1 SV=3
96	175	P19827|ITIH1_HUMAN	524.29	33	25	29	29	32	27	31	401110	567340	665210	544980	551980	648080	30	30	115	122	205	190	157	197	Beta-methylthiolation; Oxidation (M)	101389	Inter-alpha-trypsin inhibitor heavy chain H1 OS=Homo sapiens GN=ITIH1 PE=1 SV=3
14	1215	P01834|IGKC_HUMAN	523.12	100	97	100	100	100	100	100	9783800	13167000	14605000	15030000	17162000	16412000	13	13	838	1015	926	919	1194	1090	Beta-methylthiolation	11765	Immunoglobulin kappa constant OS=Homo sapiens GN=IGKC PE=1 SV=2
89	308	P63104|1433Z_HUMAN	522.50	77	48	54	75	75	69	77	761980	658870	1236800	1656900	1081500	1503900	23	18	117	121	232	244	142	212	Beta-methylthiolation; Oxidation (M)	27745	14-3-3 protein zeta/delta OS=Homo sapiens GN=YWHAZ PE=1 SV=1
75	30	P67936|TPM4_HUMAN	520.80	76	69	69	67	71	69	75	759050	571330	861500	1205700	1006700	1210200	28	8	174	170	250	287	209	270	Beta-methylthiolation; Oxidation (M)	28522	Tropomyosin alpha-4 chain OS=Homo sapiens GN=TPM4 PE=1 SV=3
17	297	tr|A0A286YES1|A0A286YES1_HUMAN	519.78	45	38	38	42	44	39	42	1617800	1924100	1059000	1339300	1810800	1246400	20	8	560	706	969	892	823	931	Beta-methylthiolation; Oxidation (M)	49141	Immunoglobulin heavy constant gamma 3 (Fragment) OS=Homo sapiens GN=IGHG3 PE=1 SV=1
17	304	P01860|IGHG3_HUMAN	519.78	54	45	45	50	52	46	50	1617800	1924100	1059000	1339300	1810800	1246400	20	8	560	706	969	892	823	931	Beta-methylthiolation; Oxidation (M)	41287	Immunoglobulin heavy constant gamma 3 OS=Homo sapiens GN=IGHG3 PE=1 SV=2
99	55	O75083|WDR1_HUMAN	519.70	63	43	47	59	62	56	60	209960	261920	600710	801590	488660	671570	26	26	92	100	194	213	150	192	Beta-methylthiolation; Oxidation (M)	66194	WD repeat-containing protein 1 OS=Homo sapiens GN=WDR1 PE=1 SV=4
82	13	Q04695|K1C17_HUMAN	519.66	81	51	60	62	81	74	59	68197	155500	158820	526890	379740	90196	37	20	112	154	185	364	241	144	Beta-methylthiolation; Oxidation (M)	48106	Keratin type I cytoskeletal 17 OS=Homo sapiens GN=KRT17 PE=1 SV=2
91	458	P04406|G3P_HUMAN	519.37	61	47	52	59	61	52	59	381080	394170	1128200	1227200	657860	1069800	15	15	121	102	207	235	158	229	Beta-methylthiolation; Oxidation (M)	36053	Glyceraldehyde-3-phosphate dehydrogenase OS=Homo sapiens GN=GAPDH PE=1 SV=3
87	146	P00734|THRB_HUMAN	518.60	59	49	48	56	51	52	56	338440	526450	852490	618800	532020	761390	33	33	124	154	229	207	153	209	Beta-methylthiolation; Oxidation (M)	70037	Prothrombin OS=Homo sapiens GN=F2 PE=1 SV=2
92	34	P14618|KPYM_HUMAN	518.42	66	43	37	55	63	46	56	107130	144230	181030	282910	247790	223720	34	5	109	115	194	245	173	187	Beta-methylthiolation; Oxidation (M)	57937	Pyruvate kinase PKM OS=Homo sapiens GN=PKM PE=1 SV=4
74	130	tr|D6RF35|D6RF35_HUMAN	516.81	60	47	54	56	56	55	59	37391					35645	30	2	190	219	264	214	217	277	Beta-methylthiolation; Oxidation (M)	53021	Vitamin D-binding protein OS=Homo sapiens GN=GC PE=1 SV=1
93	255	P68363|TBA1B_HUMAN	516.53	57	49	46	54	57	51	53							23	0	117	118	206	265	137	173	Beta-methylthiolation; Oxidation (M)	50152	Tubulin alpha-1B chain OS=Homo sapiens GN=TUBA1B PE=1 SV=1
48	419	P01876|IGHA1_HUMAN	514.53	70	67	55	70	58	70	70	120230	31967	1786800	944530	196540	1119500	19	8	363	211	412	312	326	409	Beta-methylthiolation; Oxidation (M)	37655	Immunoglobulin heavy constant alpha 1 OS=Homo sapiens GN=IGHA1 PE=1 SV=2
48	451	tr|A0A286YEY1|A0A286YEY1_HUMAN	514.53	62	60	49	62	51	62	62	120230	31967	1786800	944530	196540	1119500	19	8	363	211	412	312	326	409	Beta-methylthiolation; Oxidation (M)	42849	Immunoglobulin heavy constant alpha 1 (Fragment) OS=Homo sapiens GN=IGHA1 PE=1 SV=1
94	254	Q71U36|TBA1A_HUMAN	514.05	57	46	46	51	57	51	53							23	0	115	118	202	263	137	173	Beta-methylthiolation; Oxidation (M)	50136	Tubulin alpha-1A chain OS=Homo sapiens GN=TUBA1A PE=1 SV=1
73	86	P02774|VTDB_HUMAN	513.23	59	45	57	56	58	55	56		33817		16867			29	1	182	242	264	226	217	262	Beta-methylthiolation; Oxidation (M)	52964	Vitamin D-binding protein OS=Homo sapiens GN=GC PE=1 SV=1
95	17	P02649|APOE_HUMAN	511.72	75	56	58	71	74	59	75	296680	306060	1024400	1029900	447700	1883200	25	25	82	90	199	238	106	290	Beta-methylthiolation; Oxidation (M)	36154	Apolipoprotein E OS=Homo sapiens GN=APOE PE=1 SV=1
107	18	P04075|ALDOA_HUMAN	508.57	83	68	64	77	79	71	78	376800	328350	448770	755420	455990	543830	26	23	101	102	153	203	138	177	Beta-methylthiolation; Oxidation (M)	39420	Fructose-bisphosphate aldolase A OS=Homo sapiens GN=ALDOA PE=1 SV=2
111	204	P02730|B3AT_HUMAN	508.46	35	7	19	35	25	33	30	16768	85866	1686200	267970	821930	446970	26	26	18	51	298	107	178	158	Beta-methylthiolation; Oxidation (M)	101792	Band 3 anion transport protein OS=Homo sapiens GN=SLC4A1 PE=1 SV=3
142	139	tr|A0A087WVQ6|A0A087WVQ6_HUMAN	507.95	36	16	17	29	33	24	28	37855	42604	113440	202420	70399	123030	43	43	52	50	129	175	70	118	Beta-methylthiolation	192057	Clathrin heavy chain OS=Homo sapiens GN=CLTC PE=1 SV=1
142	141	Q00610|CLH1_HUMAN	507.95	36	16	17	29	34	24	28	37855	42604	113440	202420	70399	123030	43	43	52	50	129	175	70	118	Beta-methylthiolation	191613	Clathrin heavy chain 1 OS=Homo sapiens GN=CLTC PE=1 SV=5
65	242	P00739|HPTR_HUMAN	505.91	54	43	45	54	54	51	54	122840	345340	254010	234280	251830	250570	19	6	182	225	282	306	264	270	Beta-methylthiolation; Oxidation (M)	39030	Haptoglobin-related protein OS=Homo sapiens GN=HPR PE=2 SV=2
136	38	P06733|ENOA_HUMAN	504.96	71	42	39	66	64	53	69	93462	104980	276120	392450	204060	345330	27	24	45	59	132	155	86	155	Beta-methylthiolation; Oxidation (M)	47169	Alpha-enolase OS=Homo sapiens GN=ENO1 PE=1 SV=2
90	35	P26038|MOES_HUMAN	504.94	66	48	49	51	56	49	58	111850	99562	269240	322240	165940	290140	40	28	114	98	216	248	148	239	Beta-methylthiolation; Oxidation (M)	67820	Moesin OS=Homo sapiens GN=MSN PE=1 SV=3
25	4	P68032|ACTC_HUMAN	504.59	60	37	47	60	60	45	54		717.04	193.9	753.97	282.78	373.05	23	2	431	528	649	727	532	683	Beta-methylthiolation; Oxidation (M)	42019	Actin alpha cardiac muscle 1 OS=Homo sapiens GN=ACTC1 PE=1 SV=1
103	245	tr|F5H5D3|F5H5D3_HUMAN	501.84	50	40	40	45	50	45	46	12260	24128	54641	67021	31489	44695	23	2	100	96	182	230	120	160	Beta-methylthiolation; Oxidation (M)	57730	Tubulin alpha chain OS=Homo sapiens GN=TUBA1C PE=1 SV=1
103	256	Q9BQE3|TBA1C_HUMAN	501.84	57	46	46	51	57	51	53	12260	24128	54641	67021	31489	44695	23	2	100	96	182	230	120	160	Beta-methylthiolation; Oxidation (M)	49895	Tubulin alpha-1C chain OS=Homo sapiens GN=TUBA1C PE=1 SV=1
86	174	P01042|KNG1_HUMAN	499.03	37	35	35	35	37	35	37	800210	1072200	866920	892870	998900	950580	28	28	134	196	197	179	176	202	Beta-methylthiolation; Oxidation (M)	71957	Kininogen-1 OS=Homo sapiens GN=KNG1 PE=1 SV=2
26	19	P68133|ACTS_HUMAN	495.44	54	37	41	54	48	33	42			251.53				21	1	431	527	648	722	528	679	Beta-methylthiolation; Oxidation (M)	42051	Actin alpha skeletal muscle OS=Homo sapiens GN=ACTA1 PE=1 SV=1
79	50	tr|A0A087WWU8|A0A087WWU8_HUMAN	495.40	71	63	63	69	68	70	71							26	0	130	135	229	270	204	279	Beta-methylthiolation; Oxidation (M)	26421	Tropomyosin alpha-3 chain OS=Homo sapiens GN=TPM3 PE=1 SV=1
144	143	P07900|HS90A_HUMAN	492.99	49	19	24	43	47	25	45	57196	62079	132260	191350	76664	146570	33	19	58	78	114	156	63	125	Beta-methylthiolation; Oxidation (M)	84660	Heat shock protein HSP 90-alpha OS=Homo sapiens GN=HSP90AA1 PE=1 SV=5
80	32	tr|Q5HYB6|Q5HYB6_HUMAN	491.66	74	61	60	67	71	68	74							26	0	125	133	229	264	199	279	Beta-methylthiolation; Oxidation (M)	27176	Epididymis luminal protein 189 OS=Homo sapiens GN=DKFZp686J1372 PE=1 SV=1
127	122	P14625|ENPL_HUMAN	491.26	50	33	28	41	47	37	46	110400	107390	184400	315050	155820	222880	37	35	79	56	123	211	93	150	Beta-methylthiolation; Oxidation (M)	92469	Endoplasmin OS=Homo sapiens GN=HSP90B1 PE=1 SV=1
84	148	P01011|AACT_HUMAN	490.13	52	37	42	47	47	40	50	557900	491130	638030	447280	609300	531250	23	14	132	165	221	187	188	215	Beta-methylthiolation; Oxidation (M)	47651	Alpha-1-antichymotrypsin OS=Homo sapiens GN=SERPINA3 PE=1 SV=2
106	135	P11142|HSP7C_HUMAN	489.23	59	41	40	47	54	38	47	207960	199810	379410	467090	288620	386660	27	10	93	108	168	205	126	176	Beta-methylthiolation; Oxidation (M)	70898	Heat shock cognate 71 kDa protein OS=Homo sapiens GN=HSPA8 PE=1 SV=1
143	40	P04003|C4BPA_HUMAN	487.56	50	22	22	41	45	28	50	104550	91698	279540	319850	165280	805360	23	23	57	52	104	108	75	199	Beta-methylthiolation; Oxidation (M)	67033	C4b-binding protein alpha chain OS=Homo sapiens GN=C4BPA PE=1 SV=2
105	168	P11021|GRP78_HUMAN	485.22	45	30	32	44	43	37	43	240640	798540	687060	655920	1490900	2113900	30	28	104	100	185	191	105	195	Oxidation (M)	72333	78 kDa glucose-regulated protein OS=Homo sapiens GN=HSPA5 PE=1 SV=2
113	103	P07437|TBB5_HUMAN	485.05	70	37	51	70	70	55	67	21147	55968	79940	115200	62156	56691	26	5	68	83	189	200	100	163	Beta-methylthiolation; Oxidation (M)	49671	Tubulin beta chain OS=Homo sapiens GN=TUBB PE=1 SV=2
123	321	tr|C9J2C0|C9J2C0_HUMAN	483.24	46	27	26	37	46	27	42			12235	24498		7313.5	19	6	87	90	133	200	99	120	Beta-methylthiolation; Oxidation (M)	51985	Tubulin alpha chain (Fragment) OS=Homo sapiens GN=TUBA8 PE=1 SV=1
123	322	Q9NY65|TBA8_HUMAN	483.24	48	28	27	39	48	28	43			12235	24498		7313.5	19	6	87	90	133	200	99	120	Beta-methylthiolation; Oxidation (M)	50094	Tubulin alpha-8 chain OS=Homo sapiens GN=TUBA8 PE=1 SV=1
118	115	P68371|TBB4B_HUMAN	478.66	70	36	48	69	70	54	61	7016.9	18915	19275	24354	19377	13435	26	3	58	78	179	197	93	148	Beta-methylthiolation; Oxidation (M)	49831	Tubulin beta-4B chain OS=Homo sapiens GN=TUBB4B PE=1 SV=1
146	195	P01031|CO5_HUMAN	477.62	30	19	20	24	24	17	25	94364	99945	101020	110940	110780	100630	37	37	76	80	117	127	72	120	Beta-methylthiolation	188304	Complement C5 OS=Homo sapiens GN=C5 PE=1 SV=4
162	167	P08238|HS90B_HUMAN	475.90	35	15	18	29	33	23	29	10470	18077	35860	56796	28259	39998	25	7	44	59	86	117	57	94	Oxidation (M)	83264	Heat shock protein HSP 90-beta OS=Homo sapiens GN=HSP90AB1 PE=1 SV=4
85	371	P10909|CLUS_HUMAN	474.51	36	32	32	36	36	36	36	509030	773130	1468900	1712500	954210	1317500	18	18	117	143	216	246	157	226	Beta-methylthiolation; Oxidation (M)	52495	Clusterin OS=Homo sapiens GN=CLU PE=1 SV=1
100	210	tr|Q5VU61|Q5VU61_HUMAN	472.18	69	56	55	61	65	62	69							22	0	107	101	161	202	155	212	Beta-methylthiolation; Oxidation (M)	26056	Tropomyosin alpha-3 chain OS=Homo sapiens GN=TPM3 PE=1 SV=2
156	147	Q01518|CAP1_HUMAN	469.93	52	32	35	40	49	42	41	73492	102820	318810	452270	164390	233490	22	22	47	46	104	141	75	81	Beta-methylthiolation; Oxidation (M)	51902	Adenylyl cyclase-associated protein 1 OS=Homo sapiens GN=CAP1 PE=1 SV=5
171	201	P12259|FA5_HUMAN	467.29	19	7	9	16	14	12	14	45697	34652	160880	142970	81100	135450	32	32	43	41	108	90	67	88	Beta-methylthiolation; Oxidation (M)	251701	Coagulation factor V OS=Homo sapiens GN=F5 PE=1 SV=4
171	203	tr|A0A0A0MRJ7|A0A0A0MRJ7_HUMAN	467.29	19	7	9	16	14	12	14	45697	34652	160880	142970	81100	135450	32	32	43	41	108	90	67	88	Beta-methylthiolation; Oxidation (M)	252234	Coagulation factor V OS=Homo sapiens GN=F5 PE=1 SV=1
20	353	tr|A0A286YEY4|A0A286YEY4_HUMAN	466.38	52	45	46	50	46	47	47	488490	391290	1542300	1256100	1080700	1223400	17	7	510	577	926	821	719	823	Beta-methylthiolation; Oxidation (M)	43806	Immunoglobulin heavy constant gamma 2 (Fragment) OS=Homo sapiens GN=IGHG2 PE=1 SV=1
20	382	P01859|IGHG2_HUMAN	466.38	63	55	55	61	56	57	57	488490	391290	1542300	1256100	1080700	1223400	17	7	510	577	926	821	719	823	Beta-methylthiolation; Oxidation (M)	35901	Immunoglobulin heavy constant gamma 2 OS=Homo sapiens GN=IGHG2 PE=1 SV=2
38	1211	P0DOY2|IGLC2_HUMAN	466.28	96	96	93	96	96	96	96							11	0	415	380	398	431	436	524	Beta-methylthiolation	11294	Immunoglobulin lambda constant 2 OS=Homo sapiens GN=IGLC2 PE=1 SV=1
161	274	P04040|CATA_HUMAN	464.18	40	30	28	40	40	37	37	98034	82127	161240	165680	170230	132880	17	17	60	55	86	101	79	89	Beta-methylthiolation; Oxidation (M)	59756	Catalase OS=Homo sapiens GN=CAT PE=1 SV=3
119	48	tr|H3BTN5|H3BTN5_HUMAN	463.54	57	35	27	48	54	38	49							27	0	83	84	145	179	122	138	Beta-methylthiolation; Oxidation (M)	53045	Pyruvate kinase (Fragment) OS=Homo sapiens GN=PKM PE=1 SV=1
218	179	Q01813|PFKAP_HUMAN	463.22	40	9	17	27	39	22	29	13707	35255	41187	145720	24065	45088	25	22	14	30	54	122	26	60	Beta-methylthiolation; Oxidation (M)	85596	ATP-dependent 6-phosphofructokinase platelet type OS=Homo sapiens GN=PFKP PE=1 SV=2
39	387	tr|A0A286YFJ8|A0A286YFJ8_HUMAN	459.14	55	53	38	48	46	55	48	3884500	1743100	2325900	1933600	2700600	2181900	14	7	433	319	475	434	402	471	Beta-methylthiolation; Oxidation (M)	43832	Immunoglobulin heavy constant gamma 4 (Fragment) OS=Homo sapiens GN=IGHG4 PE=1 SV=1
39	403	P01861|IGHG4_HUMAN	459.14	66	64	46	58	56	66	58	3884500	1743100	2325900	1933600	2700600	2181900	14	7	433	319	475	434	402	471	Beta-methylthiolation; Oxidation (M)	35941	Immunoglobulin heavy constant gamma 4 OS=Homo sapiens GN=IGHG4 PE=1 SV=1
117	59	P30101|PDIA3_HUMAN	456.02	66	30	38	60	66	51	55	124230	141630	278220	381800	180550	290530	27	21	75	86	148	184	118	166	Beta-methylthiolation; Oxidation (M)	56782	Protein disulfide-isomerase A3 OS=Homo sapiens GN=PDIA3 PE=1 SV=4
36	1214	P0DOY3|IGLC3_HUMAN	455.29	96	96	96	96	96	96	96	19102	3571.1	976.08	556.87	8569.3	8079.2	10	1	414	387	400	432	442	527	Beta-methylthiolation	11266	Immunoglobulin lambda constant 3 OS=Homo sapiens GN=IGLC3 PE=1 SV=1
61	631	tr|A0A0G2JMB2|A0A0G2JMB2_HUMAN	452.88	47	31	31	47	47	34	47							13	0	301	187	273	221	263	311	Beta-methylthiolation; Oxidation (M)	36508	Immunoglobulin heavy constant alpha 2 (Fragment) OS=Homo sapiens GN=IGHA2 PE=1 SV=1
155	205	P08519|APOA_HUMAN	452.48	10	1	5	4	7	2	10	42521	116960	205570	205890	60935	878710	31	31	22	63	52	120	30	222	Beta-methylthiolation; Oxidation (M)	501323	Apolipoprotein(a) OS=Homo sapiens GN=LPA PE=1 SV=1
53	776	B9A064|IGLL5_HUMAN	452.22	51	51	50	51	51	51	51	125780	348080	1310200	879860	844740	1261900	11	4	296	301	271	288	324	359	Beta-methylthiolation	23063	Immunoglobulin lambda-like polypeptide 5 OS=Homo sapiens GN=IGLL5 PE=2 SV=2
53	784	tr|A0A0B4J231|A0A0B4J231_HUMAN	452.22	51	51	50	51	51	51	51	125780	348080	1310200	879860	844740	1261900	11	4	296	301	271	288	324	359	Beta-methylthiolation	23150	Immunoglobulin lambda-like polypeptide 5 OS=Homo sapiens GN=IGLL5 PE=1 SV=1
134	212	P35609|ACTN2_HUMAN	451.94	20	12	15	20	20	13	20							20	0	76	56	128	151	81	141	Beta-methylthiolation; Oxidation (M)	103854	Alpha-actinin-2 OS=Homo sapiens GN=ACTN2 PE=1 SV=1
132	700	P08567|PLEK_HUMAN	451.30	43	32	32	39	39	36	40	173050	197160	688000	1044300	324560	785830	12	12	54	54	123	149	114	154	Beta-methylthiolation; Oxidation (M)	40125	Pleckstrin OS=Homo sapiens GN=PLEK PE=1 SV=3
122	288	P35749|MYH11_HUMAN	451.01	9	5	7	8	8	7	7		69.532	371.15	250.97	727.74	697.09	18	2	81	78	156	181	103	131	Beta-methylthiolation; Oxidation (M)	227337	Myosin-11 OS=Homo sapiens GN=MYH11 PE=1 SV=3
168	211	P00558|PGK1_HUMAN	449.68	58	35	39	47	54	42	56	68768	78091	221730	326330	164890	291980	19	19	38	36	89	114	68	95	Beta-methylthiolation; Oxidation (M)	44615	Phosphoglycerate kinase 1 OS=Homo sapiens GN=PGK1 PE=1 SV=3
133	64	tr|E7EX44|E7EX44_HUMAN	449.40	50	41	37	43	46	37	46	5527.2	1854.5	4647.5	7127.8	5001.3	2453.5	30	2	94	74	124	140	100	115	Oxidation (M)	64169	Caldesmon OS=Homo sapiens GN=CALD1 PE=1 SV=1
133	173	Q05682|CALD1_HUMAN	449.40	35	29	26	30	33	26	32	5527.2	1854.5	4647.5	7127.8	5001.3	2453.5	30	2	94	74	124	140	100	115	Oxidation (M)	93231	Caldesmon OS=Homo sapiens GN=CALD1 PE=1 SV=3
108	39	tr|Q5TCU3|Q5TCU3_HUMAN	448.62	63	49	47	46	54	50	49	16168	8106.4	8205	18279	12362	10071	23	7	102	97	163	189	140	170	Beta-methylthiolation; Oxidation (M)	32815	Tropomyosin beta chain OS=Homo sapiens GN=TPM2 PE=1 SV=1
187	155	P23229|ITA6_HUMAN	447.12	39	10	11	27	35	24	22	14081	19945	98987	138280	73986	57734	31	31	17	22	84	116	64	57	Beta-methylthiolation	126605	Integrin alpha-6 OS=Homo sapiens GN=ITGA6 PE=1 SV=5
137	97	tr|E9PGZ1|E9PGZ1_HUMAN	445.65	50	41	37	43	47	36	47	504.13	577.98	388.55	592.08	707.19	715.69	29	1	91	74	121	131	96	118	Oxidation (M)	61706	Caldesmon OS=Homo sapiens GN=CALD1 PE=1 SV=1
131	313	Q9BVA1|TBB2B_HUMAN	445.51	46	28	39	45	46	42	46							19	0	54	69	153	169	81	138	Beta-methylthiolation; Oxidation (M)	49953	Tubulin beta-2B chain OS=Homo sapiens GN=TUBB2B PE=1 SV=1
131	326	Q13885|TBB2A_HUMAN	445.51	46	28	39	45	46	42	46							19	0	54	69	153	169	81	138	Beta-methylthiolation; Oxidation (M)	49907	Tubulin beta-2A chain OS=Homo sapiens GN=TUBB2A PE=1 SV=1
185	68	Q15833|STXB2_HUMAN	445.43	45	31	25	37	45	31	38	196410	123490	115520	176500	135210	260650	20	20	49	44	67	89	48	82	Beta-methylthiolation	66453	Syntaxin-binding protein 2 OS=Homo sapiens GN=STXBP2 PE=1 SV=2
193	267	Q9ULV4|COR1C_HUMAN	445.04	41	20	24	39	39	24	40	53553	47675	134270	174370	72961	148480	19	19	41	35	76	86	38	74	Beta-methylthiolation	53249	Coronin-1C OS=Homo sapiens GN=CORO1C PE=1 SV=1
198	80	P07384|CAN1_HUMAN	443.56	38	10	14	31	38	21	36	10665	31838	84257	436670	59434	472370	23	23	25	22	67	99	39	93	Beta-methylthiolation	81890	Calpain-1 catalytic subunit OS=Homo sapiens GN=CAPN1 PE=1 SV=1
164	188	Q93084|AT2A3_HUMAN	443.36	30	16	17	24	29	22	26	72888	47538	128090	192340	106890	128650	23	17	41	33	98	128	59	97	Beta-methylthiolation; Oxidation (M)	113977	Sarcoplasmic/endoplasmic reticulum calcium ATPase 3 OS=Homo sapiens GN=ATP2A3 PE=1 SV=2
110	66	tr|Q6ZN40|Q6ZN40_HUMAN	442.64	56	48	50	51	56	51	56	18469	5401.1	5588.6	16610	8103.6	5843.1	24	3	99	87	143	191	126	171	Oxidation (M)	37453	Tropomyosin 1 (Alpha) isoform CRA_f OS=Homo sapiens GN=TPM1 PE=1 SV=1
186	352	Q9Y4G6|TLN2_HUMAN	441.95	6	4	4	5	6	4	6				1358.4		1861.2	19	2	24	29	78	115	44	72	Beta-methylthiolation; Oxidation (M)	271611	Talin-2 OS=Homo sapiens GN=TLN2 PE=1 SV=4
154	726	tr|E9PK25|E9PK25_HUMAN	440.51	56	44	49	56	56	49	56	226120	275800	555140	782090	374000	587500	12	10	72	72	99	107	77	97	Beta-methylthiolation; Oxidation (M)	22728	Cofilin-1 OS=Homo sapiens GN=CFL1 PE=1 SV=1
154	732	P23528|COF1_HUMAN	440.51	69	54	60	69	69	60	69	226120	275800	555140	782090	374000	587500	12	10	72	72	99	107	77	97	Beta-methylthiolation; Oxidation (M)	18502	Cofilin-1 OS=Homo sapiens GN=CFL1 PE=1 SV=3
154	832	tr|G3V1A4|G3V1A4_HUMAN	440.51	77	60	67	77	77	67	77	226120	275800	555140	782090	374000	587500	12	10	72	72	99	107	77	97	Beta-methylthiolation; Oxidation (M)	16812	Cofilin 1 (Non-muscle) isoform CRA_a OS=Homo sapiens GN=CFL1 PE=1 SV=1
140	342	P27797|CALR_HUMAN	437.95	50	34	34	42	50	37	42	162640	198570	338480	447510	318550	476130	18	18	75	79	110	128	99	128	Beta-methylthiolation; Oxidation (M)	48142	Calreticulin OS=Homo sapiens GN=CALR PE=1 SV=1
128	364	P05155|IC1_HUMAN	437.69	35	18	24	29	29	26	33	328500	421580	886610	600370	564900	788680	17	17	56	70	181	141	109	150	Beta-methylthiolation; Oxidation (M)	55154	Plasma protease C1 inhibitor OS=Homo sapiens GN=SERPING1 PE=1 SV=2
115	548	P04217|A1BG_HUMAN	435.48	48	40	39	44	43	37	41	502420	552490	496960	378850	533660	494810	14	14	144	151	120	112	147	123	Beta-methylthiolation; Oxidation (M)	54254	Alpha-1B-glycoprotein OS=Homo sapiens GN=A1BG PE=1 SV=4
183	184	tr|A0A0G2JIW1|A0A0G2JIW1_HUMAN	435.15	46	15	23	37	44	32	35	35473	31035	64535	100690	54529	53943	22	11	41	40	76	90	66	74	Beta-methylthiolation; Oxidation (M)	70109	Heat shock 70 kDa protein 1B OS=Homo sapiens GN=HSPA1B PE=1 SV=1
183	185	P0DMV9|HS71B_HUMAN	435.15	46	15	23	37	44	32	35	35473	31035	64535	100690	54529	53943	22	11	41	40	76	90	66	74	Beta-methylthiolation; Oxidation (M)	70052	Heat shock 70 kDa protein 1B OS=Homo sapiens GN=HSPA1B PE=1 SV=1
183	186	P0DMV8|HS71A_HUMAN	435.15	46	15	23	37	44	32	35	35473	31035	64535	100690	54529	53943	22	11	41	40	76	90	66	74	Beta-methylthiolation; Oxidation (M)	70052	Heat shock 70 kDa protein 1A OS=Homo sapiens GN=HSPA1A PE=1 SV=1
139	74	P43652|AFAM_HUMAN	433.59	41	33	32	37	37	33	36	169960	217410	305440	236740	204630	223880	23	23	91	100	131	117	93	88	Beta-methylthiolation; Oxidation (M)	69069	Afamin OS=Homo sapiens GN=AFM PE=1 SV=1
147	221	tr|A0A0A0MTH3|A0A0A0MTH3_HUMAN	431.24	48	24	26	43	42	35	46	132740	97852	228760	279960	150270	220300	21	21	66	52	127	133	69	123	Beta-methylthiolation; Oxidation (M)	54612	Integrin-linked protein kinase OS=Homo sapiens GN=ILK PE=1 SV=1
147	222	Q13418|ILK_HUMAN	431.24	52	25	28	46	45	38	49	132740	97852	228760	279960	150270	220300	21	21	66	52	127	133	69	123	Beta-methylthiolation; Oxidation (M)	51419	Integrin-linked protein kinase OS=Homo sapiens GN=ILK PE=1 SV=2
169	216	P05546|HEP2_HUMAN	431.14	45	20	29	40	38	31	40	58851	93921	127830	131260	106260	109360	19	19	37	51	100	96	66	89	Beta-methylthiolation; Oxidation (M)	57071	Heparin cofactor 2 OS=Homo sapiens GN=SERPIND1 PE=1 SV=3
194	132	P55072|TERA_HUMAN	430.21	40	17	17	32	33	26	35	25336	19026	82066	109920	39100	68645	28	28	43	35	69	92	46	64	Beta-methylthiolation; Oxidation (M)	89322	Transitional endoplasmic reticulum ATPase OS=Homo sapiens GN=VCP PE=1 SV=4
141	317	P04196|HRG_HUMAN	428.65	40	31	30	30	35	37	36	362940	324490	458960	327210	419630	402690	17	17	93	87	119	112	105	100	Beta-methylthiolation; Oxidation (M)	59578	Histidine-rich glycoprotein OS=Homo sapiens GN=HRG PE=1 SV=1
178	248	P06576|ATPB_HUMAN	428.60	53	26	33	44	51	35	50	68449	65560	133270	208570	88210	127180	18	18	37	42	81	109	62	82	Oxidation (M)	56560	ATP synthase subunit beta mitochondrial OS=Homo sapiens GN=ATP5B PE=1 SV=3
149	246	O95810|CAVN2_HUMAN	428.21	56	26	27	43	36	26	46	275520	287110	405670	500460	394250	438400	18	18	68	67	103	133	79	106	Oxidation (M)	47173	Caveolae-associated protein 2 OS=Homo sapiens GN=CAVIN2 PE=1 SV=3
97	262	P20742|PZP_HUMAN	428.08	13	7	8	5	7	5	12	2493.6	3030.4		1268.6		6974.1	14	8	185	140	155	193	122	182	Beta-methylthiolation; Oxidation (M)	163862	Pregnancy zone protein OS=Homo sapiens GN=PZP PE=1 SV=4
179	951	P07737|PROF1_HUMAN	428.03	79	65	65	77	77	69	79	72809	71663	332180	466410	146390	403770	15	15	40	38	78	93	54	100	Beta-methylthiolation; Oxidation (M)	15054	Profilin-1 OS=Homo sapiens GN=PFN1 PE=1 SV=2
192	331	tr|A0A1W2PPQ2|A0A1W2PPQ2_HUMAN	426.85	49	27	41	48	48	45	49						2100.1	13	1	25	42	81	69	53	80	Beta-methylthiolation; Oxidation (M)	38514	HLA class I histocompatibility antigen A-3 alpha chain OS=Homo sapiens GN=HLA-A PE=1 SV=1
192	347	tr|A0A140T9I0|A0A140T9I0_HUMAN	426.85	45	25	38	45	45	41	45						2100.1	13	1	25	42	81	69	53	80	Beta-methylthiolation; Oxidation (M)	40910	HLA class I histocompatibility antigen A-3 alpha chain (Fragment) OS=Homo sapiens GN=HLA-A PE=1 SV=1
192	348	P01892|1A02_HUMAN	426.85	45	25	38	45	45	41	45						2100.1	13	1	25	42	81	69	53	80	Beta-methylthiolation; Oxidation (M)	40922	HLA class I histocompatibility antigen A-2 alpha chain OS=Homo sapiens GN=HLA-A PE=1 SV=1
192	350	tr|A0A140T913|A0A140T913_HUMAN	426.85	44	25	37	44	44	41	44						2100.1	13	1	25	42	81	69	53	80	Beta-methylthiolation; Oxidation (M)	41449	HLA class I histocompatibility antigen A-3 alpha chain OS=Homo sapiens GN=HLA-A PE=1 SV=1
192	351	tr|A0A140T9X5|A0A140T9X5_HUMAN	426.85	44	25	37	44	44	41	44						2100.1	13	1	25	42	81	69	53	80	Beta-methylthiolation; Oxidation (M)	41437	HLA class I histocompatibility antigen A-3 alpha chain (Fragment) OS=Homo sapiens GN=HLA-A PE=1 SV=1
192	374	tr|A0A1W2PRT9|A0A1W2PRT9_HUMAN	426.85	46	25	38	45	45	42	46						2100.1	13	1	25	42	81	69	53	80	Beta-methylthiolation; Oxidation (M)	40423	HLA class I histocompatibility antigen A-3 alpha chain OS=Homo sapiens GN=HLA-A PE=1 SV=1
192	378	tr|A0A140T955|A0A140T955_HUMAN	426.85	55	30	46	55	55	51	55						2100.1	13	1	25	42	81	69	53	80	Beta-methylthiolation; Oxidation (M)	34288	HLA class I histocompatibility antigen A-3 alpha chain OS=Homo sapiens GN=HLA-A PE=1 SV=1
192	379	tr|A0A140T933|A0A140T933_HUMAN	426.85	55	30	46	55	55	51	55						2100.1	13	1	25	42	81	69	53	80	Beta-methylthiolation; Oxidation (M)	34276	HLA class I histocompatibility antigen A-3 alpha chain (Fragment) OS=Homo sapiens GN=HLA-A PE=1 SV=1
109	270	tr|K7ENT6|K7ENT6_HUMAN	426.56	69	64	64	62	62	64	66	9689.9	722	4517.5	8670	5667.7	14036	20	2	100	102	168	178	127	173	Beta-methylthiolation; Oxidation (M)	20621	Tropomyosin alpha-4 chain (Fragment) OS=Homo sapiens GN=TPM4 PE=1 SV=1
104	1013	P02763|A1AG1_HUMAN	426.26	47	45	43	47	43	43	40	534480	506250	1134900	577880	997320	498130	12	9	122	99	193	145	180	147	Beta-methylthiolation; Oxidation (M)	23512	Alpha-1-acid glycoprotein 1 OS=Homo sapiens GN=ORM1 PE=1 SV=1
206	785	P27169|PON1_HUMAN	426.23	47	34	32	41	35	38	41	114530	132570	136530	178530	137310	181760	11	11	47	49	48	67	50	60	Beta-methylthiolation; Oxidation (M)	39731	Serum paraoxonase/arylesterase 1 OS=Homo sapiens GN=PON1 PE=1 SV=3
114	208	tr|H7BYY1|H7BYY1_HUMAN	426.16	73	60	65	66	72	62	73	97188	84733	145170	205860	375530	170730	25	5	83	92	150	184	114	175	Oxidation (M)	28747	Tropomyosin 1 (Alpha) isoform CRA_m OS=Homo sapiens GN=TPM1 PE=1 SV=1
153	161	tr|B4DPQ0|B4DPQ0_HUMAN	425.73	39	29	31	36	37	34	37	122900	139690	138100	142320	154500	159320	18	17	76	85	87	94	86	97	Beta-methylthiolation; Oxidation (M)	81890	Complement C1r subcomponent OS=Homo sapiens GN=C1R PE=1 SV=1
153	162	P00736|C1R_HUMAN	425.73	39	30	32	37	38	34	37	122900	139690	138100	142320	154500	159320	18	17	76	85	87	94	86	97	Beta-methylthiolation; Oxidation (M)	80119	Complement C1r subcomponent OS=Homo sapiens GN=C1R PE=1 SV=2
204	78	Q9NZN3|EHD3_HUMAN	425.64	53	16	19	47	47	32	42	10010	14016	51294	68638	18872	34375	21	11	9	19	76	105	39	74	Oxidation (M)	60887	EH domain-containing protein 3 OS=Homo sapiens GN=EHD3 PE=1 SV=2
116	725	P02765|FETUA_HUMAN	422.45	40	37	40	40	38	37	40	713070	858420	691270	801900	707820	648580	12	12	131	137	113	148	116	133	Beta-methylthiolation; Oxidation (M)	39325	Alpha-2-HS-glycoprotein OS=Homo sapiens GN=AHSG PE=1 SV=1
274	189	P11171|41_HUMAN	422.23	30	0	6	28	16	28	21		6572.3	112360	10891	101360	82454	20	12	0	5	95	21	63	47	Beta-methylthiolation; Oxidation (M)	97017	Protein 4.1 OS=Homo sapiens GN=EPB41 PE=1 SV=4
274	192	tr|Q4VB86|Q4VB86_HUMAN	422.23	41	0	8	39	23	40	30		6572.3	112360	10891	101360	82454	20	12	0	5	95	21	63	47	Beta-methylthiolation; Oxidation (M)	69890	EPB41 protein OS=Homo sapiens GN=EPB41 PE=1 SV=2
189	329	P10316|1A69_HUMAN	421.27	44	24	37	44	44	41	44							12	0	26	40	83	72	55	80	Beta-methylthiolation; Oxidation (M)	40977	HLA class I histocompatibility antigen A-69 alpha chain OS=Homo sapiens GN=HLA-A PE=1 SV=2
167	102	tr|A0A087X232|A0A087X232_HUMAN	420.98	38	14	20	33	34	24	33	76806	60456	99525	87481	72672	79235	20	19	62	62	93	72	73	81	Beta-methylthiolation; Oxidation (M)	75906	Complement C1s subcomponent OS=Homo sapiens GN=C1S PE=1 SV=1
167	193	P09871|C1S_HUMAN	420.98	37	14	20	33	34	23	33	76806	60456	99525	87481	72672	79235	20	19	62	62	93	72	73	81	Beta-methylthiolation; Oxidation (M)	76685	Complement C1s subcomponent OS=Homo sapiens GN=C1S PE=1 SV=1
195	200	Q14766|LTBP1_HUMAN	420.84	18	3	6	10	18	8	12	56109	44786	61323	104100	65348	86344	21	21	35	38	56	100	53	67	Beta-methylthiolation	186795	Latent-transforming growth factor beta-binding protein 1 OS=Homo sapiens GN=LTBP1 PE=1 SV=4
148	516	P02749|APOH_HUMAN	419.94	47	45	47	47	47	45	47	348080	355230	639060	443350	514420	575330	14	14	65	81	113	100	96	114	Beta-methylthiolation	38298	Beta-2-glycoprotein 1 OS=Homo sapiens GN=APOH PE=1 SV=3
184	224	P48735|IDHP_HUMAN	418.64	45	25	25	42	45	36	43	56433	57211	99728	136550	94102	117980	17	17	38	47	71	84	58	83	Beta-methylthiolation; Oxidation (M)	50909	Isocitrate dehydrogenase [NADP] mitochondrial OS=Homo sapiens GN=IDH2 PE=1 SV=2
180	365	P60174|TPIS_HUMAN	418.07	63	42	36	63	63	55	63	84733	66382	133070	299330	149600	379130	16	16	46	42	68	94	62	87	Beta-methylthiolation	30791	Triosephosphate isomerase OS=Homo sapiens GN=TPI1 PE=1 SV=3
214	182	P13671|CO6_HUMAN	417.81	26	11	12	23	22	20	21	57719	48687	89881	60757	59120	53093	22	22	36	38	76	49	50	59	Beta-methylthiolation	104786	Complement component C6 OS=Homo sapiens GN=C6 PE=1 SV=3
150	471	P27105|STOM_HUMAN	415.21	57	36	35	53	45	43	43	86308	132830	424260	517630	330530	393700	16	16	38	48	121	129	108	110	Oxidation (M)	31731	Erythrocyte band 7 integral membrane protein OS=Homo sapiens GN=STOM PE=1 SV=3
130	230	P09493|TPM1_HUMAN	414.64	46	39	35	40	46	38	41	2045.2		2221.6	5485.8			19	2	75	68	125	167	104	152	Oxidation (M)	32709	Tropomyosin alpha-1 chain OS=Homo sapiens GN=TPM1 PE=1 SV=2
152	486	Q9HBI1|PARVB_HUMAN	413.53	47	30	38	40	47	42	40	325790	300200	378260	498300	366260	386630	13	13	83	65	99	127	75	100	Oxidation (M)	41714	Beta-parvin OS=Homo sapiens GN=PARVB PE=1 SV=1
60	268	Q562R1|ACTBL_HUMAN	411.66	51	32	29	38	38	30	38	93754	126530	155160	173410	121490	115870	15	6	195	219	291	323	238	309	Beta-methylthiolation; Oxidation (M)	42003	Beta-actin-like protein 2 OS=Homo sapiens GN=ACTBL2 PE=1 SV=2
173	296	P08697|A2AP_HUMAN	411.58	43	23	32	43	33	33	34	209430	208640	174070	208020	200230	194400	14	14	46	66	93	78	65	83	Beta-methylthiolation; Oxidation (M)	54566	Alpha-2-antiplasmin OS=Homo sapiens GN=SERPINF2 PE=1 SV=3
292	202	Q02413|DSG1_HUMAN	411.55	27	7	13	11	27	17	15	2519.4	43314	28953	185400	34288	50327	20	20	4	18	21	102	38	30	Beta-methylthiolation; Oxidation (M)	113748	Desmoglein-1 OS=Homo sapiens GN=DSG1 PE=1 SV=2
271	94	tr|A0A075B738|A0A075B738_HUMAN	410.86	34	10	9	28	33	21	24				8299.5			18	1	12	13	47	72	35	54	Beta-methylthiolation; Oxidation (M)	82522	Platelet endothelial cell adhesion molecule OS=Homo sapiens GN=PECAM1 PE=1 SV=1
306	170	Q13576|IQGA2_HUMAN	409.97	23	5	7	18	19	7	12	12163	13887	29399	58399	18491	26652	25	25	15	15	45	73	23	31	Beta-methylthiolation	180577	Ras GTPase-activating-like protein IQGAP2 OS=Homo sapiens GN=IQGAP2 PE=1 SV=4
285	253	P31150|GDIA_HUMAN	408.72	50	18	19	45	50	33	43	3016.9	4098.9	24373	31376	10099	24693	16	10	12	12	52	61	29	55	Beta-methylthiolation	50583	Rab GDP dissociation inhibitor alpha OS=Homo sapiens GN=GDI1 PE=1 SV=2
101	207	tr|J3KN67|J3KN67_HUMAN	408.42	60	51	46	51	53	52	56							24	0	101	97	164	211	141	211	Beta-methylthiolation; Oxidation (M)	33223	Tropomyosin alpha-3 chain OS=Homo sapiens GN=TPM3 PE=1 SV=1
159	334	tr|H3BR70|H3BR70_HUMAN	408.14	45	33	27	40	42	33	42							15	0	47	51	90	119	81	90	Beta-methylthiolation; Oxidation (M)	40190	Pyruvate kinase OS=Homo sapiens GN=PKM PE=1 SV=1
230	198	Q27J81|INF2_HUMAN	406.85	24	11	13	16	22	19	14	32973	39053	41354	67471	48729	40686	18	18	30	26	59	73	45	58	Beta-methylthiolation	135624	Inverted formin-2 OS=Homo sapiens GN=INF2 PE=1 SV=2
244	318	P30453|1A34_HUMAN	405.24	45	21	29	41	36	35	29							11	0	18	34	67	50	48	47	Beta-methylthiolation; Oxidation (M)	41055	HLA class I histocompatibility antigen A-34 alpha chain OS=Homo sapiens GN=HLA-A PE=1 SV=1
175	272	tr|A0A087X188|A0A087X188_HUMAN	404.10	37	22	27	34	36	26	35	119470	118100	168660	213380	129750	190460	15	15	54	53	91	84	62	80	Beta-methylthiolation; Oxidation (M)	65024	Bridging integrator 2 OS=Homo sapiens GN=BIN2 PE=1 SV=1
175	310	Q9UBW5|BIN2_HUMAN	404.10	39	23	28	36	38	27	37	119470	118100	168660	213380	129750	190460	15	15	54	53	91	84	62	80	Beta-methylthiolation; Oxidation (M)	61875	Bridging integrator 2 OS=Homo sapiens GN=BIN2 PE=1 SV=3
175	356	tr|F5H0W4|F5H0W4_HUMAN	404.10	41	24	29	37	40	29	39	119470	118100	168660	213380	129750	190460	15	15	54	53	91	84	62	80	Beta-methylthiolation; Oxidation (M)	59186	Bridging integrator 2 OS=Homo sapiens GN=BIN2 PE=1 SV=1
213	427	P08185|CBG_HUMAN	403.48	52	26	31	42	43	37	29	127820	285010	138600	187040	206490	127710	14	14	40	50	54	60	55	49	Oxidation (M)	45141	Corticosteroid-binding globulin OS=Homo sapiens GN=SERPINA6 PE=1 SV=1
112	1275	tr|C9JVG0|C9JVG0_HUMAN	402.84	60	60	60	54	54	57	57	758.54	969.48			246.97	597.05	12	1	106	130	150	150	123	146	Beta-methylthiolation	14691	Serotransferrin (Fragment) OS=Homo sapiens GN=TF PE=1 SV=1
177	560	Q13509|TBB3_HUMAN	402.19	31	12	18	31	31	25	25			1193.4	1683.6			14	1	29	37	93	117	53	85	Beta-methylthiolation; Oxidation (M)	50433	Tubulin beta-3 chain OS=Homo sapiens GN=TUBB3 PE=1 SV=2
318	85	Q01082|SPTB2_HUMAN	402.11	17	3	5	8	16	6	7	2634.9	13306	12011	41877	6040.9	10397	26	23	8	24	39	72	24	29		274608	Spectrin beta chain non-erythrocytic 1 OS=Homo sapiens GN=SPTBN1 PE=1 SV=2
263	225	Q12913|PTPRJ_HUMAN	400.48	17	6	11	15	17	11	15	7474.4	15587	57617	87697	34225	66710	16	16	11	22	57	68	30	54		145941	Receptor-type tyrosine-protein phosphatase eta OS=Homo sapiens GN=PTPRJ PE=1 SV=3
176	339	P30740|ILEU_HUMAN	400.47	45	25	25	42	45	39	42	76007	95505	158700	242190	124180	169840	14	13	38	43	85	93	70	90		42742	Leukocyte elastase inhibitor OS=Homo sapiens GN=SERPINB1 PE=1 SV=1
265	93	P16284|PECA1_HUMAN	399.76	34	10	9	30	33	21	27			1121.7	5249.1		2148.3	18	1	12	13	51	72	35	58	Beta-methylthiolation; Oxidation (M)	82536	Platelet endothelial cell adhesion molecule OS=Homo sapiens GN=PECAM1 PE=1 SV=1
293	298	P16452|EPB42_HUMAN	399.42	26	2	2	22	10	20	14	774.17	3970.7	233490	25594	177420	66483	17	17	3	3	83	20	72	32	Beta-methylthiolation	77009	Erythrocyte membrane protein band 4.2 OS=Homo sapiens GN=EPB42 PE=1 SV=3
160	333	P62258|1433E_HUMAN	399.20	66	46	51	59	66	44	63	47870	38816	72496	104660	65953	90014	19	17	38	37	100	116	64	115	Oxidation (M)	29174	14-3-3 protein epsilon OS=Homo sapiens GN=YWHAE PE=1 SV=1
278	474	tr|B0UXQ0|B0UXQ0_HUMAN	398.35	42	26	30	29	42	25	25							10	0	17	36	50	54	34	36	Beta-methylthiolation; Oxidation (M)	40841	HLA class I histocompatibility antigen A-3 alpha chain OS=Homo sapiens GN=HLA-A PE=1 SV=1
278	477	tr|A0A1W2PQS8|A0A1W2PQS8_HUMAN	398.35	47	29	34	33	47	28	28							10	0	17	36	50	54	34	36	Beta-methylthiolation; Oxidation (M)	36738	HLA class I histocompatibility antigen A-3 alpha chain OS=Homo sapiens GN=HLA-A PE=1 SV=1
278	484	P30512|1A29_HUMAN	398.35	42	26	30	29	42	25	25							10	0	17	36	50	54	34	36	Beta-methylthiolation; Oxidation (M)	40863	HLA class I histocompatibility antigen A-29 alpha chain OS=Homo sapiens GN=HLA-A PE=1 SV=2
278	511	tr|A0A140T941|A0A140T941_HUMAN	398.35	51	32	36	35	51	31	31							10	0	17	36	50	54	34	36	Beta-methylthiolation; Oxidation (M)	34146	HLA class I histocompatibility antigen A-3 alpha chain OS=Homo sapiens GN=HLA-A PE=1 SV=1
278	512	tr|A0A140T9Z6|A0A140T9Z6_HUMAN	398.35	45	28	32	31	45	27	27							10	0	17	36	50	54	34	36	Beta-methylthiolation; Oxidation (M)	38449	HLA class I histocompatibility antigen A-3 alpha chain OS=Homo sapiens GN=HLA-A PE=1 SV=1
120	340	P50552|VASP_HUMAN	397.92	50	37	37	50	50	43	47	138630	109830	210380	251700	150750	187210	16	16	118	88	150	162	109	120	Beta-methylthiolation; Oxidation (M)	39830	Vasodilator-stimulated phosphoprotein OS=Homo sapiens GN=VASP PE=1 SV=3
165	369	O95678|K2C75_HUMAN	397.61	18	15	17	17	18	17	18							17	0	31	68	80	116	94	58	Beta-methylthiolation; Oxidation (M)	59560	Keratin type II cytoskeletal 75 OS=Homo sapiens GN=KRT75 PE=1 SV=2
135	487	tr|H0YKX5|H0YKX5_HUMAN	397.34	70	65	68	70	70	63	70							16	0	65	68	117	147	92	145	Oxidation (M)	16365	Tropomyosin alpha-1 chain (Fragment) OS=Homo sapiens GN=TPM1 PE=1 SV=1
323	243	P11413|G6PD_HUMAN	397.21	37	10	17	28	35	19	25	30681	30942	45601	75409	51721	48782	16	16	15	24	37	54	35	29	Beta-methylthiolation; Oxidation (M)	59257	Glucose-6-phosphate 1-dehydrogenase OS=Homo sapiens GN=G6PD PE=1 SV=4
226	415	P00491|PNPH_HUMAN	396.42	64	30	20	61	64	46	61	19438	24492	89790	141720	54137	140450	14	14	15	24	60	78	43	72	Beta-methylthiolation; Oxidation (M)	32118	Purine nucleoside phosphorylase OS=Homo sapiens GN=PNP PE=1 SV=2
266	448	tr|Q9GJ45|Q9GJ45_HUMAN	395.90	48	24	28	44	42	40	28							10	0	18	31	64	45	47	36	Beta-methylthiolation; Oxidation (M)	37012	HLA class I histocompatibility antigen A-3 alpha chain OS=Homo sapiens GN=HLA-A PE=1 SV=1
266	450	P10314|1A32_HUMAN	395.90	43	21	25	39	37	35	25							10	0	18	31	64	45	47	36	Beta-methylthiolation; Oxidation (M)	41048	HLA class I histocompatibility antigen A-32 alpha chain OS=Homo sapiens GN=HLA-A PE=1 SV=2
266	491	tr|A0A140T975|A0A140T975_HUMAN	395.90	52	26	31	48	45	43	31							10	0	18	31	64	45	47	36	Beta-methylthiolation; Oxidation (M)	34321	HLA class I histocompatibility antigen A-3 alpha chain OS=Homo sapiens GN=HLA-A PE=1 SV=1
266	492	tr|A0A1W2PS39|A0A1W2PS39_HUMAN	395.90	46	23	27	42	40	38	27							10	0	18	31	64	45	47	36	Beta-methylthiolation; Oxidation (M)	38470	HLA class I histocompatibility antigen A-3 alpha chain OS=Homo sapiens GN=HLA-A PE=1 SV=1
266	496	P30459|1A74_HUMAN	395.90	43	21	25	39	37	35	25							10	0	18	31	64	45	47	36	Beta-methylthiolation; Oxidation (M)	40891	HLA class I histocompatibility antigen A-74 alpha chain OS=Homo sapiens GN=HLA-A PE=1 SV=1
203	213	P06681|CO2_HUMAN	394.62	24	13	16	22	20	21	21	4362	5065.7	3773.6	1272.6	5012.6	1260.5	15	2	35	45	57	60	60	66	Beta-methylthiolation	83268	Complement C2 OS=Homo sapiens GN=C2 PE=1 SV=2
258	885	Q31612|1B73_HUMAN	394.03	39	28	10	39	31	36	28							10	0	29	9	61	41	54	52	Beta-methylthiolation	40435	HLA class I histocompatibility antigen B-73 alpha chain OS=Homo sapiens GN=HLA-B PE=1 SV=1
334	164	P10643|CO7_HUMAN	393.58	34	12	7	22	14	22	30	16603	4116.3	62415	19589	21969	68937	19	19	14	4	52	27	31	54	Beta-methylthiolation	93518	Complement component C7 OS=Homo sapiens GN=C7 PE=1 SV=2
121	1009	P61224|RAP1B_HUMAN	393.49	61	47	47	47	61	47	61	102950	144470	418820	488260	247400	444480	13	4	69	67	155	180	111	158	Beta-methylthiolation; Oxidation (M)	20825	Ras-related protein Rap-1b OS=Homo sapiens GN=RAP1B PE=1 SV=1
275	237	Q70J99|UN13D_HUMAN	392.85	21	14	13	17	20	13	12	37330	29026	49230	89432	40308	45187	15	15	23	26	53	66	30	33	Beta-methylthiolation	123282	Protein unc-13 homolog D OS=Homo sapiens GN=UNC13D PE=1 SV=1
286	423	P30456|1A43_HUMAN	391.76	42	18	27	34	34	27	22							10	0	14	33	55	47	39	32	Beta-methylthiolation; Oxidation (M)	41033	HLA class I histocompatibility antigen A-43 alpha chain OS=Homo sapiens GN=HLA-A PE=1 SV=1
188	231	P07237|PDIA1_HUMAN	390.94	35	17	24	33	35	28	33	60022	82674	139670	162170	84701	176000	15	15	30	43	72	95	48	70	Oxidation (M)	57116	Protein disulfide-isomerase OS=Homo sapiens GN=P4HB PE=1 SV=3
270	177	O60610|DIAP1_HUMAN	390.63	19	8	10	18	18	11	12	12009	14499	38619	50386	21136	24676	18	18	16	19	63	65	30	40	Beta-methylthiolation; Oxidation (M)	141347	Protein diaphanous homolog 1 OS=Homo sapiens GN=DIAPH1 PE=1 SV=2
270	178	tr|A0A0G2JH68|A0A0G2JH68_HUMAN	390.63	19	8	10	18	18	11	12	12009	14499	38619	50386	21136	24676	18	18	16	19	63	65	30	40	Beta-methylthiolation; Oxidation (M)	141358	Protein diaphanous homolog 1 OS=Homo sapiens GN=DIAPH1 PE=1 SV=1
270	181	tr|A0A140T8Z0|A0A140T8Z0_HUMAN	390.63	19	8	10	18	18	11	12	12009	14499	38619	50386	21136	24676	18	18	16	19	63	65	30	40	Beta-methylthiolation; Oxidation (M)	140300	Protein diaphanous homolog 1 OS=Homo sapiens GN=DIAPH1 PE=1 SV=1
223	349	Q08043|ACTN3_HUMAN	390.36	16	10	12	14	14	9	14	54.943	55.597					14	1	29	25	54	75	39	72	Beta-methylthiolation; Oxidation (M)	103241	Alpha-actinin-3 OS=Homo sapiens GN=ACTN3 PE=1 SV=2
280	271	P50395|GDIB_HUMAN	389.30	42	20	20	40	42	33	40	12713	11483	24088	30696	18590	23702	14	8	18	13	47	67	30	51	Beta-methylthiolation	50663	Rab GDP dissociation inhibitor beta OS=Homo sapiens GN=GDI2 PE=1 SV=2
208	439	P00748|FA12_HUMAN	388.72	28	18	20	24	28	22	28	139020	178920	155650	113030	202730	176500	13	13	40	44	53	60	62	59	Beta-methylthiolation	67792	Coagulation factor XII OS=Homo sapiens GN=F12 PE=1 SV=3
250	544	P01891|1A68_HUMAN	388.40	36	21	29	33	33	29	36						1824.6	9	1	18	34	56	48	40	60	Beta-methylthiolation; Oxidation (M)	40909	HLA class I histocompatibility antigen A-68 alpha chain OS=Homo sapiens GN=HLA-A PE=1 SV=4
428	63	tr|E7EQB2|E7EQB2_HUMAN	388.17	33	4	4	6	33	7	9	2586.8	7257.9	9755.3	93827	11326	17213	17	17	4	5	9	77	8	15	Beta-methylthiolation; Oxidation (M)	76626	Lactotransferrin (Fragment) OS=Homo sapiens GN=LTF PE=1 SV=1
428	71	tr|E7ER44|E7ER44_HUMAN	388.17	32	4	4	6	32	6	9	2586.8	7257.9	9755.3	93827	11326	17213	17	17	4	5	9	77	8	15	Beta-methylthiolation; Oxidation (M)	77970	Lactotransferrin OS=Homo sapiens GN=LTF PE=1 SV=1
428	73	P02788|TRFL_HUMAN	388.17	32	4	4	6	32	6	9	2586.8	7257.9	9755.3	93827	11326	17213	17	17	4	5	9	77	8	15	Beta-methylthiolation; Oxidation (M)	78182	Lactotransferrin OS=Homo sapiens GN=LTF PE=1 SV=6
190	142	tr|H0YAC1|H0YAC1_HUMAN	387.74	30	20	25	27	27	27	30	31724	46503	92885	90729	70618	85602	17	17	35	50	66	59	72	72	Beta-methylthiolation; Oxidation (M)	76893	Plasma kallikrein (Fragment) OS=Homo sapiens GN=KLKB1 PE=1 SV=1
190	150	P03952|KLKB1_HUMAN	387.74	32	21	27	29	29	29	32	31724	46503	92885	90729	70618	85602	17	17	35	50	66	59	72	72	Beta-methylthiolation; Oxidation (M)	71370	Plasma kallikrein OS=Homo sapiens GN=KLKB1 PE=1 SV=1
145	284	tr|H0YNC7|H0YNC7_HUMAN	387.60	53	44	34	42	48	44	48	13105						17	2	64	55	111	143	81	139	Oxidation (M)	25589	Tropomyosin alpha-1 chain (Fragment) OS=Homo sapiens GN=TPM1 PE=1 SV=1
217	903	P68871|HBB_HUMAN	386.24	95	12	69	95	95	95	94	1241.6	38915	327600	132010	64714	219060	14	14	2	23	116	53	32	81	Beta-methylthiolation; Oxidation (M)	15998	Hemoglobin subunit beta OS=Homo sapiens GN=HBB PE=1 SV=2
333	305	Q9UJU6|DBNL_HUMAN	386.13	41	18	24	28	36	28	32	2562.5	1587.4	3866.1	7292.9	2048.6	2172.4	14	4	21	18	37	59	17	32	Beta-methylthiolation	48207	Drebrin-like protein OS=Homo sapiens GN=DBNL PE=1 SV=1
228	594	P30483|1B45_HUMAN	385.27	47	21	22	34	34	34	43						9825.2	13	2	32	25	59	50	54	73	Beta-methylthiolation	40414	HLA class I histocompatibility antigen B-45 alpha chain OS=Homo sapiens GN=HLA-B PE=1 SV=1
235	429	P01889|1B07_HUMAN	384.71	49	30	20	33	38	33	30	63.118						12	1	34	21	57	49	55	67	Beta-methylthiolation	40460	HLA class I histocompatibility antigen B-7 alpha chain OS=Homo sapiens GN=HLA-B PE=1 SV=3
347	87	P14923|PLAK_HUMAN	384.06	35	10	15	12	35	20	11	6194.1	15355	8410.9	66050	31651	5039.8	18	18	12	13	21	81	33	11	Beta-methylthiolation; Oxidation (M)	81745	Junction plakoglobin OS=Homo sapiens GN=JUP PE=1 SV=3
126	762	P01877|IGHA2_HUMAN	383.91	42	26	26	36	42	23	36	42432	512.67		10150			12	2	145	69	131	110	107	152	Beta-methylthiolation; Oxidation (M)	36591	Immunoglobulin heavy constant alpha 2 OS=Homo sapiens GN=IGHA2 PE=1 SV=4
126	889	tr|A0A286YEY5|A0A286YEY5_HUMAN	383.91	37	23	23	31	37	20	31	42432	512.67		10150			12	2	145	69	131	110	107	152	Beta-methylthiolation; Oxidation (M)	42334	Immunoglobulin heavy constant alpha 2 (Fragment) OS=Homo sapiens GN=IGHA2 PE=1 SV=1
158	610	P04004|VTNC_HUMAN	383.32	29	19	25	25	25	28	25	426030	433320	651640	649090	642360	618300	14	13	36	60	92	116	66	109	Beta-methylthiolation; Oxidation (M)	54306	Vitronectin OS=Homo sapiens GN=VTN PE=1 SV=1
227	1071	Q9H0U4|RAB1B_HUMAN	382.47	61	44	36	61	61	57	61	18752	18640	29314	58247	37512	33899	10	2	24	27	54	68	52	69	Oxidation (M)	22171	Ras-related protein Rab-1B OS=Homo sapiens GN=RAB1B PE=1 SV=1
220	579	P30479|1B41_HUMAN	382.36	44	19	28	38	38	35	31							12	0	31	27	64	56	53	69	Beta-methylthiolation	40539	HLA class I histocompatibility antigen B-41 alpha chain OS=Homo sapiens GN=HLA-B PE=1 SV=1
222	521	P30480|1B42_HUMAN	382.03	43	25	23	33	42	33	33							11	0	33	24	59	54	54	71	Beta-methylthiolation	40333	HLA class I histocompatibility antigen B-42 alpha chain OS=Homo sapiens GN=HLA-B PE=1 SV=1
222	606	P30460|1B08_HUMAN	382.03	43	25	23	33	42	33	33							11	0	33	24	59	54	54	71	Beta-methylthiolation	40331	HLA class I histocompatibility antigen B-8 alpha chain OS=Homo sapiens GN=HLA-B PE=1 SV=1
290	176	P51659|DHB4_HUMAN	381.58	39	10	17	20	32	20	30	9483.4	10091	25633	60720	19740	31233	18	18	11	22	43	65	25	48	Beta-methylthiolation	79686	Peroxisomal multifunctional enzyme type 2 OS=Homo sapiens GN=HSD17B4 PE=1 SV=3
182	1847	P02766|TTHY_HUMAN	380.62	69	60	60	69	69	60	69	185160	297670	203490	242230	390390	307800	8	8	50	59	63	64	77	78		15887	Transthyretin OS=Homo sapiens GN=TTR PE=1 SV=1
125	227	P06753|TPM3_HUMAN	379.80	48	37	32	39	41	32	43			3858.2	2648		1581.4	17	1	84	82	132	162	106	154	Oxidation (M)	32950	Tropomyosin alpha-3 chain OS=Homo sapiens GN=TPM3 PE=1 SV=2
239	504	P31146|COR1A_HUMAN	379.49	33	22	24	33	33	25	31	122000	61144	128070	174530	107120	131210	13	13	35	36	50	74	36	49	Beta-methylthiolation	51026	Coronin-1A OS=Homo sapiens GN=CORO1A PE=1 SV=4
216	346	tr|E7EPK1|E7EPK1_HUMAN	379.42	37	29	27	37	35	33	35	26394	19215	49581	85214	29891	74092	16	16	39	27	60	69	40	73	Beta-methylthiolation; Oxidation (M)	50695	Septin-7 OS=Homo sapiens GN=SEPT7 PE=1 SV=2
216	401	Q16181|SEPT7_HUMAN	379.42	37	29	27	37	35	33	35	26394	19215	49581	85214	29891	74092	16	16	39	27	60	69	40	73	Beta-methylthiolation; Oxidation (M)	50680	Septin-7 OS=Homo sapiens GN=SEPT7 PE=1 SV=2
216	410	tr|E7ES33|E7ES33_HUMAN	379.42	39	31	28	39	37	35	37	26394	19215	49581	85214	29891	74092	16	16	39	27	60	69	40	73	Beta-methylthiolation; Oxidation (M)	48716	Septin-7 OS=Homo sapiens GN=SEPT7 PE=1 SV=3
215	499	P30464|1B15_HUMAN	379.28	50	24	20	50	35	47	38							12	0	33	26	71	40	66	71	Beta-methylthiolation	40388	HLA class I histocompatibility antigen B-15 alpha chain OS=Homo sapiens GN=HLA-B PE=1 SV=2
231	466	tr|A8K7Q2|A8K7Q2_HUMAN	378.21	51	34	29	31	43	25	31					488.32		15	1	29	31	52	75	45	58	Oxidation (M)	45338	Heat shock cognate 71 kDa protein OS=Homo sapiens GN=HSPA8 PE=1 SV=1
157	786	tr|G3V3A0|G3V3A0_HUMAN	378.04	62	36	41	52	51	47	62	10020	9555.1	3633	1028.8	12955	2538.4	11	2	56	78	99	68	97	90	Beta-methylthiolation; Oxidation (M)	23406	Alpha-1-antichymotrypsin OS=Homo sapiens GN=SERPINA3 PE=1 SV=1
272	483	P07357|CO8A_HUMAN	377.81	27	15	19	19	19	19	24	140980	78043	89926	78604	89524	106730	12	12	34	31	47	40	36	44	Beta-methylthiolation; Oxidation (M)	65163	Complement component C8 alpha chain OS=Homo sapiens GN=C8A PE=1 SV=2
387	223	P22314|UBA1_HUMAN	377.75	19	8	10	13	19	7	12	5082.7	10130	24189	46023	8636.7	22081	13	13	8	16	29	51	10	24	Beta-methylthiolation	117849	Ubiquitin-like modifier-activating enzyme 1 OS=Homo sapiens GN=UBA1 PE=1 SV=3
209	506	P07195|LDHB_HUMAN	377.73	41	24	24	37	40	32	37	81816	43483	96908	140990	77566	121400	14	13	38	39	56	72	45	67	Beta-methylthiolation; Oxidation (M)	36639	L-lactate dehydrogenase B chain OS=Homo sapiens GN=LDHB PE=1 SV=2
279	105	O75116|ROCK2_HUMAN	376.75	21	8	5	11	16	10	15	20650	9099.9	46803	39424	24636	33110	21	20	24	13	48	52	38	51		160899	Rho-associated protein kinase 2 OS=Homo sapiens GN=ROCK2 PE=1 SV=4
225	289	P02748|CO9_HUMAN	376.70	28	15	16	24	28	19	26	93500	72740	117290	130370	94821	96194	17	17	34	34	66	60	42	58	Beta-methylthiolation	63173	Complement component C9 OS=Homo sapiens GN=C9 PE=1 SV=2
340	539	tr|A0A1W2PS24|A0A1W2PS24_HUMAN	376.40	43	29	20	29	34	29	24	6116.2						9	1	27	22	34	33	31	28	Beta-methylthiolation	36785	HLA class I histocompatibility antigen A-3 alpha chain OS=Homo sapiens GN=HLA-A PE=1 SV=1
340	542	P04439|1A03_HUMAN	376.40	38	26	18	26	30	26	21	6116.2						9	1	27	22	34	33	31	28	Beta-methylthiolation	40841	HLA class I histocompatibility antigen A-3 alpha chain OS=Homo sapiens GN=HLA-A PE=1 SV=2
340	543	tr|Q5SRN5|Q5SRN5_HUMAN	376.40	37	26	17	25	30	25	21	6116.2						9	1	27	22	34	33	31	28	Beta-methylthiolation	41368	HLA class I histocompatibility antigen A-3 alpha chain OS=Homo sapiens GN=HLA-A PE=1 SV=2
340	545	tr|Q5SRN7|Q5SRN7_HUMAN	376.40	46	32	21	31	37	31	26	6116.2						9	1	27	22	34	33	31	28	Beta-methylthiolation	34211	HLA class I histocompatibility antigen A-3 alpha chain OS=Homo sapiens GN=HLA-A PE=1 SV=2
199	236	P27824|CALX_HUMAN	375.37	35	21	22	30	32	24	28	42145	43199	133660	210500	112070	133600	19	19	34	42	74	85	50	61	Beta-methylthiolation	67568	Calnexin OS=Homo sapiens GN=CANX PE=1 SV=2
237	417	Q95365|1B38_HUMAN	375.16	42	28	14	35	35	32	39						3414	11	1	34	20	62	38	55	74	Beta-methylthiolation	40416	HLA class I histocompatibility antigen B-38 alpha chain OS=Homo sapiens GN=HLA-B PE=1 SV=1
237	514	P30475|1B39_HUMAN	375.16	42	28	14	35	35	32	39						3414	11	1	34	20	62	38	55	74	Beta-methylthiolation	40328	HLA class I histocompatibility antigen B-39 alpha chain OS=Homo sapiens GN=HLA-B PE=1 SV=1
237	555	Q29836|1B67_HUMAN	375.16	42	28	14	35	35	32	39						3414	11	1	34	20	62	38	55	74	Beta-methylthiolation	40342	HLA class I histocompatibility antigen B-67 alpha chain OS=Homo sapiens GN=HLA-B PE=1 SV=1
298	226	Q14697|GANAB_HUMAN	373.92	25	12	15	13	25	13	22	30521	21311	30576	62790	24755	51609	16	16	26	17	30	68	24	46	Oxidation (M)	106874	Neutral alpha-glucosidase AB OS=Homo sapiens GN=GANAB PE=1 SV=3
310	636	tr|A0A140T921|A0A140T921_HUMAN	373.53	32	20	14	28	32	28	24							8	0	19	10	45	41	44	42	Beta-methylthiolation	41206	HLA class I histocompatibility antigen Cw-6 alpha chain OS=Homo sapiens GN=HLA-C PE=1 SV=1
310	685	tr|A0A140T9U8|A0A140T9U8_HUMAN	373.53	29	19	13	26	29	26	22							8	0	19	10	45	41	44	42	Beta-methylthiolation	44216	HLA class I histocompatibility antigen Cw-6 alpha chain OS=Homo sapiens GN=HLA-C PE=1 SV=1
310	692	tr|A2AEA2|A2AEA2_HUMAN	373.53	31	20	13	27	31	27	24							8	0	19	10	45	41	44	42	Beta-methylthiolation	41301	HLA class I histocompatibility antigen Cw-6 alpha chain OS=Homo sapiens GN=HLA-C PE=1 SV=2
310	701	P10321|1C07_HUMAN	373.53	32	20	14	28	32	28	24							8	0	19	10	45	41	44	42	Beta-methylthiolation	40649	HLA class I histocompatibility antigen Cw-7 alpha chain OS=Homo sapiens GN=HLA-C PE=1 SV=3
310	709	tr|A0A140T9H5|A0A140T9H5_HUMAN	373.53	31	20	13	27	31	27	24							8	0	19	10	45	41	44	42	Beta-methylthiolation	41363	HLA class I histocompatibility antigen Cw-6 alpha chain OS=Homo sapiens GN=HLA-C PE=1 SV=1
310	727	tr|O19617|O19617_HUMAN	373.53	32	20	14	28	32	28	24							8	0	19	10	45	41	44	42	Beta-methylthiolation	40711	HLA class I antigen OS=Homo sapiens GN=HLA-C PE=1 SV=1
369	276	P18054|LOX12_HUMAN	373.49	25	1	6	23	21	13	19	793.52	13333	32261	49193	13873	26127	14	14	2	9	51	44	12	37	Beta-methylthiolation	75694	Arachidonate 12-lipoxygenase 12S-type OS=Homo sapiens GN=ALOX12 PE=1 SV=4
219	674	P30466|1B18_HUMAN	373.25	48	27	17	48	34	45	35							11	0	35	23	69	42	65	71	Beta-methylthiolation	40275	HLA class I histocompatibility antigen B-18 alpha chain OS=Homo sapiens GN=HLA-B PE=1 SV=1
236	618	Q04826|1B40_HUMAN	373.03	41	19	24	35	35	35	28							11	0	31	24	58	51	54	65	Beta-methylthiolation	40505	HLA class I histocompatibility antigen B-40 alpha chain OS=Homo sapiens GN=HLA-B PE=1 SV=1
211	523	Q29940|1B59_HUMAN	372.45	39	27	21	39	38	39	39							10	0	35	27	69	45	61	74	Beta-methylthiolation	40584	HLA class I histocompatibility antigen B-59 alpha chain OS=Homo sapiens GN=HLA-B PE=1 SV=1
211	584	P30493|1B55_HUMAN	372.45	39	27	21	39	38	39	39							10	0	35	27	69	45	61	74	Beta-methylthiolation	40496	HLA class I histocompatibility antigen B-55 alpha chain OS=Homo sapiens GN=HLA-B PE=1 SV=1
259	690	P52907|CAZA1_HUMAN	372.30	64	31	31	52	64	38	49	38589	22804	44136	78336	51224	57203	13	10	28	21	36	71	40	50	Beta-methylthiolation	32923	F-actin-capping protein subunit alpha-1 OS=Homo sapiens GN=CAPZA1 PE=1 SV=3
283	460	P30481|1B44_HUMAN	372.19	48	9	41	25	44	31	22		15517		27709	0		12	2	14	38	35	63	29	44	Beta-methylthiolation	40481	HLA class I histocompatibility antigen B-44 alpha chain OS=Homo sapiens GN=HLA-B PE=1 SV=1
291	154	O00429|DNM1L_HUMAN	371.60	31	13	16	23	28	17	22	5514.8	8688.5	6368.5	9012.5	8775.9	4688	17	2	19	40	29	69	29	29	Beta-methylthiolation	81877	Dynamin-1-like protein OS=Homo sapiens GN=DNM1L PE=1 SV=2
210	453	tr|A0A0C4DGZ8|A0A0C4DGZ8_HUMAN	371.52	24	11	12	22	20	9	18	43608	49651	205080	290420	69610	148040	15	15	27	39	79	86	28	57	Beta-methylthiolation; Oxidation (M)	68955	Glycoprotein Ib (Platelet) alpha polypeptide OS=Homo sapiens GN=GP1BA PE=1 SV=1
210	454	P07359|GP1BA_HUMAN	371.52	23	10	12	21	19	9	17	43608	49651	205080	290420	69610	148040	15	15	27	39	79	86	28	57	Beta-methylthiolation; Oxidation (M)	71540	Platelet glycoprotein Ib alpha chain OS=Homo sapiens GN=GP1BA PE=1 SV=2
329	56	tr|A0A024R571|A0A024R571_HUMAN	370.48	38	14	10	23	36	21	26	3821.9	2788.7	6880.7	20240	1927.6	818.91	18	8	5	10	32	76	21	42	Oxidation (M)	61927	EH domain-containing protein 1 OS=Homo sapiens GN=EHD1 PE=1 SV=1
329	61	Q9H4M9|EHD1_HUMAN	370.48	39	14	10	24	37	21	26	3821.9	2788.7	6880.7	20240	1927.6	818.91	18	8	5	10	32	76	21	42	Oxidation (M)	60627	EH domain-containing protein 1 OS=Homo sapiens GN=EHD1 PE=1 SV=2
248	601	P02760|AMBP_HUMAN	370.40	41	28	26	39	39	30	36	39699	14699	173970	89529	89882	171030	13	13	40	20	52	51	34	64	Beta-methylthiolation; Oxidation (M)	39000	Protein AMBP OS=Homo sapiens GN=AMBP PE=1 SV=1
247	332	P05556|ITB1_HUMAN	368.96	19	10	12	19	16	13	19	53598	57057	164290	247540	85450	147950	12	12	23	28	59	62	29	59	Beta-methylthiolation; Oxidation (M)	88415	Integrin beta-1 OS=Homo sapiens GN=ITGB1 PE=1 SV=2
233	638	P30492|1B54_HUMAN	368.62	39	23	21	39	38	39	35							10	0	31	25	66	40	59	63	Beta-methylthiolation	40380	HLA class I histocompatibility antigen B-54 alpha chain OS=Homo sapiens GN=HLA-B PE=1 SV=1
342	813	P16188|1A30_HUMAN	368.61	33	17	21	28	28	24	24							8	0	14	25	37	37	29	32	Beta-methylthiolation; Oxidation (M)	40905	HLA class I histocompatibility antigen A-30 alpha chain OS=Homo sapiens GN=HLA-A PE=1 SV=2
201	2099	P02775|CXCL7_HUMAN	368.38	48	33	23	38	38	48	48	485590	294940	544460	294510	550590	624660	9	9	59	34	58	48	51	82	Beta-methylthiolation	13894	Platelet basic protein OS=Homo sapiens GN=PPBP PE=1 SV=3
196	481	P25311|ZA2G_HUMAN	368.16	50	39	36	42	40	40	50	87579	93032	110250	94516	143140	161900	15	15	50	59	52	49	65	74	Beta-methylthiolation	34259	Zinc-alpha-2-glycoprotein OS=Homo sapiens GN=AZGP1 PE=1 SV=2
243	413	O43866|CD5L_HUMAN	367.71	52	34	27	33	39	30	48	76329	36438	132450	145090	88348	284900	13	13	39	26	48	46	40	71	Beta-methylthiolation	38088	CD5 antigen-like OS=Homo sapiens GN=CD5L PE=1 SV=1
229	532	O15144|ARPC2_HUMAN	367.02	49	32	31	40	49	32	40	54958	37841	79592	125710	79843	100010	15	15	29	23	58	75	43	64	Beta-methylthiolation; Oxidation (M)	34333	Actin-related protein 2/3 complex subunit 2 OS=Homo sapiens GN=ARPC2 PE=1 SV=1
327	703	P30447|1A23_HUMAN	366.63	34	13	22	29	29	25	25							8	0	12	23	44	41	29	39	Beta-methylthiolation; Oxidation (M)	40733	HLA class I histocompatibility antigen A-23 alpha chain OS=Homo sapiens GN=HLA-A PE=1 SV=1
370	100	Q14644|RASA3_HUMAN	366.58	29	6	10	24	25	11	15	4337.7	5260	28454	42700	9988.7	14946	19	19	11	16	44	46	14	25	Beta-methylthiolation	95699	Ras GTPase-activating protein 3 OS=Homo sapiens GN=RASA3 PE=1 SV=3
202	370	Q04917|1433F_HUMAN	365.61	61	37	37	48	55	34	57	49406	52839	110600	155020	60210	87843	17	12	24	31	72	84	44	69	Beta-methylthiolation; Oxidation (M)	28219	14-3-3 protein eta OS=Homo sapiens GN=YWHAH PE=1 SV=4
241	570	P30461|1B13_HUMAN	365.45	41	19	24	35	31	31	28							11	0	31	24	55	46	53	65	Beta-methylthiolation	40474	HLA class I histocompatibility antigen B-13 alpha chain OS=Homo sapiens GN=HLA-B PE=1 SV=1
305	235	P25705|ATPA_HUMAN	365.37	35	20	19	30	32	19	26	18486	24768	71286	102720	41509	65796	13	13	21	25	45	51	21	41		59751	ATP synthase subunit alpha mitochondrial OS=Homo sapiens GN=ATP5A1 PE=1 SV=1
267	534	P12035|K2C3_HUMAN	364.97	17	8	10	12	17	10	11				90.056			15	1	14	22	54	84	34	33	Oxidation (M)	64417	Keratin type II cytoskeletal 3 OS=Homo sapiens GN=KRT3 PE=1 SV=3
245	1102	P52566|GDIR2_HUMAN	364.74	71	34	49	63	70	57	55	88579	26987	96408	92149	102700	95223	11	3	30	24	51	57	38	63	Beta-methylthiolation; Oxidation (M)	22988	Rho GDP-dissociation inhibitor 2 OS=Homo sapiens GN=ARHGDIB PE=1 SV=3
260	462	tr|G3XAM2|G3XAM2_HUMAN	363.90	23	8	16	23	23	21	23	49180	42847	65252	62917	61809	63100	11	11	19	27	56	51	44	47	Beta-methylthiolation; Oxidation (M)	65060	Complement factor I OS=Homo sapiens GN=CFI PE=1 SV=1
260	464	P05156|CFAI_HUMAN	363.90	23	8	16	23	23	21	23	49180	42847	65252	62917	61809	63100	11	11	19	27	56	51	44	47	Beta-methylthiolation; Oxidation (M)	65750	Complement factor I OS=Homo sapiens GN=CFI PE=1 SV=2
260	465	tr|E7ETH0|E7ETH0_HUMAN	363.90	23	8	15	23	23	20	23	49180	42847	65252	62917	61809	63100	11	11	19	27	56	51	44	47	Beta-methylthiolation; Oxidation (M)	66625	Complement factor I OS=Homo sapiens GN=CFI PE=1 SV=1
251	247	P13646|K1C13_HUMAN	363.31	40	8	9	13	40	17	8			2147.8	16493	5406.5		17	6	20	24	38	106	45	22	Beta-methylthiolation; Oxidation (M)	49588	Keratin type I cytoskeletal 13 OS=Homo sapiens GN=KRT13 PE=1 SV=4
197	452	Q15942|ZYX_HUMAN	362.61	32	12	19	28	30	25	30	85164	62204	127720	179910	77632	140080	12	12	39	53	71	91	36	58	Beta-methylthiolation; Oxidation (M)	61277	Zyxin OS=Homo sapiens GN=ZYX PE=1 SV=1
448	984	Q15084|PDIA6_HUMAN	362.11	27	6	13	26	26	10	21	13165	9897.7	53138	68456	18004	41429	11	11	7	10	28	37	8	20		48121	Protein disulfide-isomerase A6 OS=Homo sapiens GN=PDIA6 PE=1 SV=1
368	199	P16615|AT2A2_HUMAN	361.98	20	7	7	10	18	12	13	2897.6	193.73	1354.5	13567	2598.3	1848.4	15	8	12	11	25	60	21	27	Beta-methylthiolation; Oxidation (M)	114757	Sarcoplasmic/endoplasmic reticulum calcium ATPase 2 OS=Homo sapiens GN=ATP2A2 PE=1 SV=1
212	522	tr|B1AK88|B1AK88_HUMAN	361.88	50	36	34	47	50	40	50	56630	33765	116140	180030	67852	130400	16	16	31	29	58	84	43	68	Beta-methylthiolation; Oxidation (M)	33781	Capping protein (Actin filament) muscle Z-line beta isoform CRA_d OS=Homo sapiens GN=CAPZB PE=1 SV=1
212	554	tr|B1AK87|B1AK87_HUMAN	361.88	58	42	39	55	58	46	58	56630	33765	116140	180030	67852	130400	16	16	31	29	58	84	43	68	Beta-methylthiolation; Oxidation (M)	29295	Capping protein (Actin filament) muscle Z-line beta isoform CRA_a OS=Homo sapiens GN=CAPZB PE=1 SV=1
407	596	tr|A0A140T962|A0A140T962_HUMAN	361.85	32	16	14	28	27	28	20							8	0	8	10	29	31	26	24	Beta-methylthiolation	41525	HLA class I histocompatibility antigen Cw-6 alpha chain OS=Homo sapiens GN=HLA-C PE=1 SV=1
407	651	tr|A0A140T9B3|A0A140T9B3_HUMAN	361.85	29	15	13	26	25	26	18							8	0	8	10	29	31	26	24	Beta-methylthiolation	44588	HLA class I histocompatibility antigen Cw-6 alpha chain OS=Homo sapiens GN=HLA-C PE=1 SV=1
407	670	tr|A0A140T9J9|A0A140T9J9_HUMAN	361.85	31	16	13	27	27	27	19							8	0	8	10	29	31	26	24	Beta-methylthiolation	41622	HLA class I histocompatibility antigen Cw-6 alpha chain OS=Homo sapiens GN=HLA-C PE=1 SV=1
407	677	tr|A0A1W2PR11|A0A1W2PR11_HUMAN	361.85	36	18	15	31	31	31	22							8	0	8	10	29	31	26	24	Beta-methylthiolation	36849	HLA class I histocompatibility antigen Cw-6 alpha chain OS=Homo sapiens GN=HLA-C PE=1 SV=1
273	368	P29622|KAIN_HUMAN	361.23	40	23	21	35	37	32	37	20231	38548	61701	42396	51630	55206	13	13	20	30	46	52	40	44	Oxidation (M)	48542	Kallistatin OS=Homo sapiens GN=SERPINA4 PE=1 SV=3
252	338	P48059|LIMS1_HUMAN	361.17	42	11	14	28	39	30	39	3587.6	5691.9	69474	105100	44299	107700	15	15	11	14	46	78	33	72	Beta-methylthiolation; Oxidation (M)	37251	LIM and senescent cell antigen-like-containing domain protein 1 OS=Homo sapiens GN=LIMS1 PE=1 SV=4
307	426	P61160|ARP2_HUMAN	361.13	48	22	22	41	39	27	32	38154	32787	65015	92360	49073	62315	12	12	21	20	36	59	25	41	Beta-methylthiolation; Oxidation (M)	44761	Actin-related protein 2 OS=Homo sapiens GN=ACTR2 PE=1 SV=1
436	444	O75955|FLOT1_HUMAN	360.86	35	7	15	33	19	18	25	1913.5	5418.1	34038	25090	19379	24187	10	10	4	10	40	23	16	22	Oxidation (M)	47355	Flotillin-1 OS=Homo sapiens GN=FLOT1 PE=1 SV=3
249	749	P30486|1B48_HUMAN	360.79	37	25	22	27	31	27	28							10	0	33	23	48	40	52	64	Beta-methylthiolation	40362	HLA class I histocompatibility antigen B-48 alpha chain OS=Homo sapiens GN=HLA-B PE=1 SV=1
256	480	P04899|GNAI2_HUMAN	360.21	41	20	24	41	37	24	37	43184	50312	95861	121610	83586	87648	13	9	25	23	56	58	29	55	Beta-methylthiolation	40451	Guanine nucleotide-binding protein G(i) subunit alpha-2 OS=Homo sapiens GN=GNAI2 PE=1 SV=3
367	446	tr|B4DDD6|B4DDD6_HUMAN	359.68	36	19	23	26	31	26	31	444.01		476.42	189.56	392.7	270.97	11	1	15	17	37	41	16	31	Beta-methylthiolation	45746	Drebrin-like protein OS=Homo sapiens GN=DBNL PE=1 SV=1
238	577	O14791|APOL1_HUMAN	359.48	36	20	34	35	35	33	36	169180	222670	123690	160230	164110	120120	13	13	27	52	54	67	40	42	Oxidation (M)	43974	Apolipoprotein L1 OS=Homo sapiens GN=APOL1 PE=1 SV=5
257	249	P10809|CH60_HUMAN	359.32	37	20	18	26	34	18	31	17341	14330	30799	51618	15852	44940	14	14	27	31	43	63	33	49	Beta-methylthiolation	61055	60 kDa heat shock protein mitochondrial OS=Homo sapiens GN=HSPD1 PE=1 SV=2
240	218	P29350|PTN6_HUMAN	359.12	35	23	23	31	35	29	31	26296	19419	33294	67186	31196	54545	15	15	32	30	40	70	42	60	Beta-methylthiolation; Oxidation (M)	67561	Tyrosine-protein phosphatase non-receptor type 6 OS=Homo sapiens GN=PTPN6 PE=1 SV=1
242	589	P18465|1B57_HUMAN	358.99	46	19	25	40	35	40	31							10	0	29	27	55	43	58	61	Beta-methylthiolation	40224	HLA class I histocompatibility antigen B-57 alpha chain OS=Homo sapiens GN=HLA-B PE=1 SV=1
76	2139	A0M8Q6|IGLC7_HUMAN	358.56	63	54	60	58	58	63	58	25557	7121	3212	1371.3	13461	5585.9	7	3	179	152	242	251	203	273	Beta-methylthiolation	11254	Immunoglobulin lambda constant 7 OS=Homo sapiens GN=IGLC7 PE=1 SV=3
309	734	P61106|RAB14_HUMAN	358.48	55	27	27	55	55	33	55	22668	22711	57868	75220	33496	63169	11	9	15	18	42	52	27	47	Beta-methylthiolation	23897	Ras-related protein Rab-14 OS=Homo sapiens GN=RAB14 PE=1 SV=4
221	667	P40197|GPV_HUMAN	358.42	29	17	19	23	26	19	29	38423	26949	104490	128680	61189	91822	12	12	30	35	69	69	37	59	Beta-methylthiolation; Oxidation (M)	60959	Platelet glycoprotein V OS=Homo sapiens GN=GP5 PE=1 SV=1
386	219	tr|G8JLD5|G8JLD5_HUMAN	357.92	29	7	10	20	22	14	16			145.26		226.14		16	1	10	21	18	52	16	23	Beta-methylthiolation	79622	Dynamin-1-like protein OS=Homo sapiens GN=DNM1L PE=1 SV=1
468	424	P36955|PEDF_HUMAN	357.26	35	11	16	29	23	20	22	5563.4	5767.8	48821	19634	11457	27119	13	13	6	7	32	25	13	17	Beta-methylthiolation	46312	Pigment epithelium-derived factor OS=Homo sapiens GN=SERPINF1 PE=1 SV=4
163	1067	P19652|A1AG2_HUMAN	356.82	38	38	34	38	34	34	38	416470	277740	112200	187130	147240	314420	10	7	89	68	69	72	63	95	Beta-methylthiolation; Oxidation (M)	23603	Alpha-1-acid glycoprotein 2 OS=Homo sapiens GN=ORM2 PE=1 SV=2
269	556	O00151|PDLI1_HUMAN	356.42	54	26	26	46	54	36	42	15080	12840	74345	78326	38337	53184	13	13	21	14	62	57	31	54	Beta-methylthiolation; Oxidation (M)	36072	PDZ and LIM domain protein 1 OS=Homo sapiens GN=PDLIM1 PE=1 SV=4
365	617	O15143|ARC1B_HUMAN	355.61	33	10	15	23	23	15	21	55580	39762	60033	81017	69358	83159	9	9	13	21	27	43	23	32	Beta-methylthiolation	40950	Actin-related protein 2/3 complex subunit 1B OS=Homo sapiens GN=ARPC1B PE=1 SV=3
207	391	P35241|RADI_HUMAN	355.19	23	10	12	22	22	14	16			1469.1	2168.3			14	2	32	25	70	80	45	66	Beta-methylthiolation; Oxidation (M)	68564	Radixin OS=Homo sapiens GN=RDX PE=1 SV=1
255	573	O00299|CLIC1_HUMAN	355.08	69	14	17	52	61	22	66	33159	43061	74501	143110	49828	107690	13	13	12	24	58	71	26	56	Beta-methylthiolation	26923	Chloride intracellular channel protein 1 OS=Homo sapiens GN=CLIC1 PE=1 SV=4
463	628	Q15555|MARE2_HUMAN	354.14	45	17	17	36	40	11	38	18259	26188	22066	55284	24298	33006	11	10	10	10	16	41	12	17	Beta-methylthiolation	37031	Microtubule-associated protein RP/EB family member 2 OS=Homo sapiens GN=MAPRE2 PE=1 SV=1
312	273	P12931|SRC_HUMAN	352.69	35	17	16	31	31	25	28	14413	15718	31311	71259	25635	50893	15	13	17	15	35	57	28	49	Beta-methylthiolation; Oxidation (M)	59835	Proto-oncogene tyrosine-protein kinase Src OS=Homo sapiens GN=SRC PE=1 SV=3
371	501	Q96C24|SYTL4_HUMAN	352.27	21	7	7	11	20	12	17	14009	7695.8	20499	34725	17107	31820	10	10	18	14	34	38	19	31	Beta-methylthiolation	76024	Synaptotagmin-like protein 4 OS=Homo sapiens GN=SYTL4 PE=1 SV=2
388	735	tr|A0A140T930|A0A140T930_HUMAN	350.98	25	11	16	25	25	25	18							7	0	7	14	34	33	27	23	Beta-methylthiolation	44433	HLA class I histocompatibility antigen Cw-6 alpha chain OS=Homo sapiens GN=HLA-C PE=1 SV=1
388	756	tr|A0A140T912|A0A140T912_HUMAN	350.98	27	12	17	27	27	27	19							7	0	7	14	34	33	27	23	Beta-methylthiolation	41466	HLA class I histocompatibility antigen Cw-6 alpha chain OS=Homo sapiens GN=HLA-C PE=1 SV=1
388	761	tr|A0A1W2PRZ0|A0A1W2PRZ0_HUMAN	350.98	31	14	20	31	31	31	22							7	0	7	14	34	33	27	23	Beta-methylthiolation	36726	HLA class I histocompatibility antigen Cw-6 alpha chain OS=Homo sapiens GN=HLA-C PE=1 SV=1
388	763	tr|A0A140T937|A0A140T937_HUMAN	350.98	29	13	19	29	29	29	21							7	0	7	14	34	33	27	23	Beta-methylthiolation	38331	HLA class I histocompatibility antigen Cw-6 alpha chain OS=Homo sapiens GN=HLA-C PE=1 SV=1
264	341	P61981|1433G_HUMAN	350.82	64	29	36	40	58	18	56	19565	27779	60934	83641	29252	61808	16	9	19	21	47	63	32	60	Beta-methylthiolation; Oxidation (M)	28303	14-3-3 protein gamma OS=Homo sapiens GN=YWHAG PE=1 SV=2
361	240	Q9Y613|FHOD1_HUMAN	350.56	18	8	6	10	13	11	12	7965	6941.7	20517	28437	12091	13465	15	15	22	22	36	31	23	26	Beta-methylthiolation	126551	FH1/FH2 domain-containing protein 1 OS=Homo sapiens GN=FHOD1 PE=1 SV=3
337	425	Q86YZ3|HORN_HUMAN	349.95	7	1	3	6	7	4	6	9514.3	14276	29482	56965	28844	46897	11	11	10	16	38	51	22	41		282389	Hornerin OS=Homo sapiens GN=HRNR PE=1 SV=2
172	546	P31946|1433B_HUMAN	349.81	63	37	35	51	57	26	58	70991	29671	44073	64796	50925	71055	15	8	58	46	81	94	56	99	Oxidation (M)	28082	14-3-3 protein beta/alpha OS=Homo sapiens GN=YWHAB PE=1 SV=3
296	509	Q7Z406|MYH14_HUMAN	349.58	5	3	3	4	5	3	3				115.17			11	1	23	25	39	50	39	36	Beta-methylthiolation; Oxidation (M)	227868	Myosin-14 OS=Homo sapiens GN=MYH14 PE=1 SV=2
253	257	P61158|ARP3_HUMAN	349.48	52	34	27	47	44	34	39	56532	49168	103940	153300	64996	104850	17	17	31	25	51	67	39	41	Beta-methylthiolation; Oxidation (M)	47371	Actin-related protein 3 OS=Homo sapiens GN=ACTR3 PE=1 SV=3
301	644	P30041|PRDX6_HUMAN	348.53	63	37	36	58	62	50	63	34667	34399	38338	73381	33191	73094	11	11	20	19	41	56	22	50	Beta-methylthiolation; Oxidation (M)	25035	Peroxiredoxin-6 OS=Homo sapiens GN=PRDX6 PE=1 SV=3
319	857	P00915|CAH1_HUMAN	348.16	50	7	24	50	34	43	45	181.81	3515.2	129720	20502	73305	76832	8	8	1	5	65	34	33	58		28870	Carbonic anhydrase 1 OS=Homo sapiens GN=CA1 PE=1 SV=2
224	275	P07225|PROS_HUMAN	347.65	23	13	14	18	14	14	18	112050	68161	129140	122130	127970	160410	12	12	38	30	52	60	46	67	Beta-methylthiolation	75123	Vitamin K-dependent protein S OS=Homo sapiens GN=PROS1 PE=1 SV=1
344	1117	P61586|RHOA_HUMAN	347.42	46	23	14	35	46	34	40	3932.7	5808.4	40532	53305	23234	43449	10	10	11	10	36	42	31	44	Beta-methylthiolation; Oxidation (M)	21768	Transforming protein RhoA OS=Homo sapiens GN=RHOA PE=1 SV=1
166	1170	P62834|RAP1A_HUMAN	347.11	40	32	40	40	40	40	40		1118.9	5136.9	4763.6	2665.9	2268.8	10	1	38	39	97	111	70	92	Beta-methylthiolation	20987	Ras-related protein Rap-1A OS=Homo sapiens GN=RAP1A PE=1 SV=1
330	746	P01019|ANGT_HUMAN	346.60	25	9	21	24	24	16	13	48573	103520	58139	74691	34436	53603	11	11	14	41	37	48	22	24	Beta-methylthiolation	53154	Angiotensinogen OS=Homo sapiens GN=AGT PE=1 SV=1
311	1186	P07360|CO8G_HUMAN	345.05	46	46	46	46	40	46	46	72089	48904	50833	47340	53007	65593	7	7	39	27	29	29	33	44	Beta-methylthiolation	22277	Complement component C8 gamma chain OS=Homo sapiens GN=C8G PE=1 SV=3
352	260	P13667|PDIA4_HUMAN	344.78	30	13	16	24	30	16	22	16810	21470	22332	43243	21546	36953	13	13	22	18	26	47	18	37	Oxidation (M)	72933	Protein disulfide-isomerase A4 OS=Homo sapiens GN=PDIA4 PE=1 SV=2
287	508	P30491|1B53_HUMAN	343.53	44	18	18	44	30	44	30							9	0	18	24	48	31	46	49	Beta-methylthiolation	40495	HLA class I histocompatibility antigen B-53 alpha chain OS=Homo sapiens GN=HLA-B PE=1 SV=1
287	561	P30685|1B35_HUMAN	343.53	44	18	18	44	30	44	30							9	0	18	24	48	31	46	49	Beta-methylthiolation	40455	HLA class I histocompatibility antigen B-35 alpha chain OS=Homo sapiens GN=HLA-B PE=1 SV=1
313	258	P78371|TCPB_HUMAN	343.53	34	16	20	26	28	26	22	15901	15258	21613	36597	20620	22543	13	13	22	24	38	55	28	34	Beta-methylthiolation; Oxidation (M)	57488	T-complex protein 1 subunit beta OS=Homo sapiens GN=CCT2 PE=1 SV=4
335	660	tr|B4DDF4|B4DDF4_HUMAN	343.38	42	19	34	37	42	34	31	7738.2	16528	42068	65865	20909	24778	9	9	6	20	44	51	28	32	Beta-methylthiolation; Oxidation (M)	32617	Calponin OS=Homo sapiens GN=CNN2 PE=1 SV=1
335	668	tr|B4DUT8|B4DUT8_HUMAN	343.38	38	18	30	34	38	30	28	7738.2	16528	42068	65865	20909	24778	9	9	6	20	44	51	28	32	Beta-methylthiolation; Oxidation (M)	35944	Calponin OS=Homo sapiens GN=CNN2 PE=1 SV=1
335	689	Q99439|CNN2_HUMAN	343.38	40	19	32	36	40	32	29	7738.2	16528	42068	65865	20909	24778	9	9	6	20	44	51	28	32	Beta-methylthiolation; Oxidation (M)	33697	Calponin-2 OS=Homo sapiens GN=CNN2 PE=1 SV=4
205	742	Q01546|K22O_HUMAN	343.26	11	9	10	10	11	10	11							13	0	22	28	69	91	62	48	Beta-methylthiolation; Oxidation (M)	65841	Keratin type II cytoskeletal 2 oral OS=Homo sapiens GN=KRT76 PE=1 SV=2
297	682	P30490|1B52_HUMAN	342.84	36	18	20	36	30	36	32							9	0	18	26	47	31	40	50	Beta-methylthiolation	40521	HLA class I histocompatibility antigen B-52 alpha chain OS=Homo sapiens GN=HLA-B PE=1 SV=1
392	264	P19367|HXK1_HUMAN	342.49	19	6	4	10	16	6	13	12582	5921	19684	43092	20680	26235	14	14	12	6	33	43	13	28	Beta-methylthiolation	102486	Hexokinase-1 OS=Homo sapiens GN=HK1 PE=1 SV=3
261	1104	P21291|CSRP1_HUMAN	341.88	60	54	54	60	60	60	60	33390	58667	94796	140020	73300	100130	8	8	34	25	51	47	41	46	Beta-methylthiolation	20567	Cysteine and glycine-rich protein 1 OS=Homo sapiens GN=CSRP1 PE=1 SV=3
366	312	P29401|TKT_HUMAN	341.30	36	8	13	20	36	17	35	1096.7	15653	19308	50275	17870	40689	14	14	5	13	28	58	16	38		67878	Transketolase OS=Homo sapiens GN=TKT PE=1 SV=3
351	591	P47755|CAZA2_HUMAN	340.88	58	18	25	52	58	37	55	5225.4	5570.5	34634	49021	9844.5	34956	10	7	18	12	33	47	24	35	Beta-methylthiolation	32949	F-actin-capping protein subunit alpha-2 OS=Homo sapiens GN=CAPZA2 PE=1 SV=3
625	541	P01833|PIGR_HUMAN	340.35	20	2	2	2	20	2	2	2601.6	786.11	3335.2	66771	861.97	800.88	11	11	5	1	3	42	2	1	Beta-methylthiolation	83284	Polymeric immunoglobulin receptor OS=Homo sapiens GN=PIGR PE=1 SV=4
350	1745	tr|E7EPV7|E7EPV7_HUMAN	340.11	65	32	32	65	56	32	65	19716	20547	53302	71780	23138	51197	8	8	15	19	32	43	25	36		11777	Alpha-synuclein OS=Homo sapiens GN=SNCA PE=1 SV=1
350	1897	P37840|SYUA_HUMAN	340.11	54	26	26	54	46	26	54	19716	20547	53302	71780	23138	51197	8	8	15	19	32	43	25	36		14460	Alpha-synuclein OS=Homo sapiens GN=SNCA PE=1 SV=1
534	324	Q9BSJ8|ESYT1_HUMAN	340.02	16	3	3	8	16	5	9	1534.8	797.6	7158.5	21417	2688.1	8926	11	11	7	2	14	31	4	18	Beta-methylthiolation	122856	Extended synaptotagmin-1 OS=Homo sapiens GN=ESYT1 PE=1 SV=1
303	1180	P02743|SAMP_HUMAN	339.90	34	12	28	30	30	29	30	97084	115140	182130	149940	152570	179650	9	9	17	31	45	46	29	41		25387	Serum amyloid P-component OS=Homo sapiens GN=APCS PE=1 SV=2
304	593	P10319|1B58_HUMAN	339.78	45	19	19	45	31	45	31							9	0	17	26	46	28	44	44	Beta-methylthiolation	40337	HLA class I histocompatibility antigen B-58 alpha chain OS=Homo sapiens GN=HLA-B PE=1 SV=1
289	510	P00338|LDHA_HUMAN	338.93	43	21	16	40	43	23	43	28888	20683	51138	83856	44188	74332	14	13	15	13	42	57	29	59	Beta-methylthiolation	36689	L-lactate dehydrogenase A chain OS=Homo sapiens GN=LDHA PE=1 SV=2
411	535	P17858|PFKAL_HUMAN	338.41	18	10	7	10	18	8	10	4984.7	5174.7	9375.8	13618	8827.7	12002	10	7	10	14	24	40	13	25	Oxidation (M)	85018	ATP-dependent 6-phosphofructokinase liver type OS=Homo sapiens GN=PFKL PE=1 SV=6
341	518	Q08380|LG3BP_HUMAN	338.19	24	22	18	17	22	13	11	71318	49944	16414	58427	23616	21036	11	11	39	37	17	37	23	22		65331	Galectin-3-binding protein OS=Homo sapiens GN=LGALS3BP PE=1 SV=1
316	463	P06744|G6PI_HUMAN	338.19	26	16	13	19	23	13	24	35876	36218	66650	81517	49929	85357	10	10	23	26	42	42	21	44		63147	Glucose-6-phosphate isomerase OS=Homo sapiens GN=GPI PE=1 SV=4
316	467	tr|A0A0A0MTS2|A0A0A0MTS2_HUMAN	338.19	25	16	13	18	22	13	24	35876	36218	66650	81517	49929	85357	10	10	23	26	42	42	21	44		64825	Glucose-6-phosphate isomerase (Fragment) OS=Homo sapiens GN=GPI PE=1 SV=1
300	259	Q14247|SRC8_HUMAN	336.73	33	13	19	33	27	23	25	14954	24768	46132	34902	18217	14148	14	14	18	22	59	48	29	32	Beta-methylthiolation; Oxidation (M)	61586	Src substrate cortactin OS=Homo sapiens GN=CTTN PE=1 SV=2
343	879	P62820|RAB1A_HUMAN	336.46	63	23	14	53	63	49	53	756.77	416.3	4982.7	9355.4	3738.1	7394.6	11	4	8	8	35	49	30	45	Oxidation (M)	22678	Ras-related protein Rab-1A OS=Homo sapiens GN=RAB1A PE=1 SV=3
419	953	Q95604|1C17_HUMAN	335.76	27	12	14	27	20	27	16							7	0	7	11	30	24	30	19	Beta-methylthiolation	41238	HLA class I histocompatibility antigen Cw-17 alpha chain OS=Homo sapiens GN=HLA-C PE=1 SV=1
359	575	Q15907|RB11B_HUMAN	335.45	63	22	26	49	59	26	50	21217	13425	44169	86014	27788	57263	13	13	13	9	38	51	16	37		24488	Ras-related protein Rab-11B OS=Homo sapiens GN=RAB11B PE=1 SV=4
268	861	P00387|NB5R3_HUMAN	334.68	51	29	28	51	51	51	44	61599	49705	114210	170370	105950	102390	10	10	22	16	47	69	43	44	Beta-methylthiolation; Oxidation (M)	34235	NADH-cytochrome b5 reductase 3 OS=Homo sapiens GN=CYB5R3 PE=1 SV=3
246	608	P15311|EZRI_HUMAN	334.32	17	9	9	15	15	10	13			1873.4	1049.9			11	1	29	20	57	64	38	53	Oxidation (M)	69413	Ezrin OS=Homo sapiens GN=EZR PE=1 SV=4
246	609	tr|E7EQR4|E7EQR4_HUMAN	334.32	17	9	9	15	15	10	13			1873.4	1049.9			11	1	29	20	57	64	38	53	Oxidation (M)	69372	Ezrin OS=Homo sapiens GN=EZR PE=1 SV=3
464	300	O76074|PDE5A_HUMAN	334.05	17	7	2	10	13	5	15	9824.1	1916.9	29020	32370	11280	32203	13	13	9	1	26	28	9	29	Beta-methylthiolation	99985	cGMP-specific 3' 5'-cyclic phosphodiesterase OS=Homo sapiens GN=PDE5A PE=1 SV=2
358	571	Q16643|DREB_HUMAN	333.73	23	12	14	18	20	17	12	41505	30439	44144	52310	47683	34370	12	12	27	22	33	27	26	28		71429	Drebrin OS=Homo sapiens GN=DBN1 PE=1 SV=4
572	138	Q5JSH3|WDR44_HUMAN	333.68	26	2	2	14	19	7	6	806.72	1974.8	8653.6	10340	1997.5	3590.8	16	16	1	5	19	25	5	12		101366	WD repeat-containing protein 44 OS=Homo sapiens GN=WDR44 PE=1 SV=1
262	1291	tr|J3QRS3|J3QRS3_HUMAN	332.96	54	32	38	44	54	38	54	3398.6	5244.6	22208	43923	11056	30404	7	4	21	20	43	59	36	65	Beta-methylthiolation; Oxidation (M)	20457	Myosin regulatory light chain 12A OS=Homo sapiens GN=MYL12A PE=1 SV=1
262	1367	P19105|ML12A_HUMAN	332.96	56	33	39	45	56	39	56	3398.6	5244.6	22208	43923	11056	30404	7	4	21	20	43	59	36	65	Beta-methylthiolation; Oxidation (M)	19794	Myosin regulatory light chain 12A OS=Homo sapiens GN=MYL12A PE=1 SV=2
262	1389	O14950|ML12B_HUMAN	332.96	56	33	39	45	56	39	56	3398.6	5244.6	22208	43923	11056	30404	7	4	21	20	43	59	36	65	Beta-methylthiolation; Oxidation (M)	19779	Myosin regulatory light chain 12B OS=Homo sapiens GN=MYL12B PE=1 SV=2
355	1030	P09211|GSTP1_HUMAN	332.88	70	47	38	60	70	38	57	41773	33299	54437	53065	39134	52050	10	10	20	18	32	41	25	31	Beta-methylthiolation; Oxidation (M)	23356	Glutathione S-transferase P OS=Homo sapiens GN=GSTP1 PE=1 SV=2
391	605	tr|Q5R349|Q5R349_HUMAN	331.68	19	6	6	13	19	9	11	2320.9	5169.5	25598	54248	13686	47209	12	12	5	9	29	38	20	35	Beta-methylthiolation	86473	p-selectin (Fragment) OS=Homo sapiens GN=SELP PE=1 SV=2
391	607	P16109|LYAM3_HUMAN	331.68	18	6	6	12	18	8	10	2320.9	5169.5	25598	54248	13686	47209	12	12	5	9	29	38	20	35	Beta-methylthiolation	90834	P-selectin OS=Homo sapiens GN=SELP PE=1 SV=3
493	497	P07355|ANXA2_HUMAN	330.03	38	3	8	23	38	16	11	386.04	1550	13170	42114	10088	5162.1	12	12	1	2	22	46	12	6		38604	Annexin A2 OS=Homo sapiens GN=ANXA2 PE=1 SV=2
294	1332	P84077|ARF1_HUMAN	329.60	58	50	50	58	58	50	58	19419	23143	32613	50659	36960	38299	9	6	32	27	34	51	31	38	Oxidation (M)	20697	ADP-ribosylation factor 1 OS=Homo sapiens GN=ARF1 PE=1 SV=2
294	1360	P61204|ARF3_HUMAN	329.60	58	50	50	58	58	50	58	19419	23143	32613	50659	36960	38299	9	6	32	27	34	51	31	38	Oxidation (M)	20601	ADP-ribosylation factor 3 OS=Homo sapiens GN=ARF3 PE=1 SV=2
479	830	tr|A0A1B0GWG0|A0A1B0GWG0_HUMAN	328.80	27	0	3	21	15	27	19					1849.7		9	1	0	1	39	8	28	17	Beta-methylthiolation; Oxidation (M)	54999	Protein 4.1 (Fragment) OS=Homo sapiens GN=EPB41 PE=1 SV=1
570	295	P04843|RPN1_HUMAN	328.47	31	4	4	23	31	14	16	569.59	1122.5	7869.5	21182	3642.1	7856.9	12	12	2	2	12	29	5	16	Beta-methylthiolation	68569	Dolichyl-diphosphooligosaccharide--protein glycosyltransferase subunit 1 OS=Homo sapiens GN=RPN1 PE=1 SV=1
232	653	P27348|1433T_HUMAN	328.30	48	24	24	35	45	24	36	44230	21098	31444	50787	45333	48820	12	8	31	30	51	70	40	65	Beta-methylthiolation; Oxidation (M)	27764	14-3-3 protein theta OS=Homo sapiens GN=YWHAQ PE=1 SV=1
497	372	tr|E7EV99|E7EV99_HUMAN	327.46	24	2	2	24	12	14	11	1328.9	663.88	38400	5556.1	11265	4662.3	12	12	2	1	41	14	15	15	Beta-methylthiolation	70056	Alpha-adducin OS=Homo sapiens GN=ADD1 PE=1 SV=1
497	375	tr|E7ENY0|E7ENY0_HUMAN	327.46	23	2	2	23	11	14	11	1328.9	663.88	38400	5556.1	11265	4662.3	12	12	2	1	41	14	15	15	Beta-methylthiolation	73404	Alpha-adducin OS=Homo sapiens GN=ADD1 PE=1 SV=1
497	376	P35611|ADDA_HUMAN	327.46	21	2	2	21	10	12	10	1328.9	663.88	38400	5556.1	11265	4662.3	12	12	2	1	41	14	15	15	Beta-methylthiolation	80955	Alpha-adducin OS=Homo sapiens GN=ADD1 PE=1 SV=2
282	1004	Q96PD5|PGRP2_HUMAN	326.98	20	18	18	20	20	20	20	74055	81853	89234	85049	91556	114070	6	6	29	25	31	46	43	51	Beta-methylthiolation; Oxidation (M)	62217	N-acetylmuramoyl-L-alanine amidase OS=Homo sapiens GN=PGLYRP2 PE=1 SV=1
362	4575	P01619|KV320_HUMAN	326.47	47	14	14	39	47	47	47			3696.9	7726.5	6192.8	9771.5	5	3	19	19	32	31	31	28		12557	Immunoglobulin kappa variable 3-20 OS=Homo sapiens GN=IGKV3-20 PE=1 SV=2
472	1045	P30501|1C02_HUMAN	326.30	24	12	7	24	16	24	13							6	0	7	6	23	23	23	16	Beta-methylthiolation	41095	HLA class I histocompatibility antigen Cw-2 alpha chain OS=Homo sapiens GN=HLA-C PE=1 SV=1
331	549	P37802|TAGL2_HUMAN	326.15	84	38	41	60	65	57	62	17302	27729	87847	93596	51731	74044	14	14	13	20	46	48	24	35	Beta-methylthiolation; Oxidation (M)	22391	Transgelin-2 OS=Homo sapiens GN=TAGLN2 PE=1 SV=3
426	923	P18669|PGAM1_HUMAN	325.81	56	27	19	37	45	33	48	12697	7762.9	16814	18807	12991	26808	14	14	13	7	23	28	17	31	Beta-methylthiolation; Oxidation (M)	28804	Phosphoglycerate mutase 1 OS=Homo sapiens GN=PGAM1 PE=1 SV=2
439	377	P11216|PYGB_HUMAN	325.64	18	4	10	13	14	10	13	10885	13169	12557	13239	21246	17089	10	9	9	17	17	26	23	21	Beta-methylthiolation	96696	Glycogen phosphorylase brain form OS=Homo sapiens GN=PYGB PE=1 SV=5
445	825	P51149|RAB7A_HUMAN	325.20	60	15	0	38	45	23	38	663.31		40205	70734	5761.6	33197	10	10	2	0	30	44	7	26	Beta-methylthiolation; Oxidation (M)	23490	Ras-related protein Rab-7a OS=Homo sapiens GN=RAB7A PE=1 SV=1
364	507	Q6IBS0|TWF2_HUMAN	325.10	48	23	26	33	46	26	33	12596	15842	36091	48633	24874	39946	11	11	11	14	30	43	24	37	Beta-methylthiolation	39548	Twinfilin-2 OS=Homo sapiens GN=TWF2 PE=1 SV=2
324	566	P10644|KAP0_HUMAN	324.73	35	19	17	30	35	26	32	19619	15350	33491	56114	28564	46324	12	11	16	19	41	44	25	48	Beta-methylthiolation	42982	cAMP-dependent protein kinase type I-alpha regulatory subunit OS=Homo sapiens GN=PRKAR1A PE=1 SV=1
336	904	P23284|PPIB_HUMAN	324.46	38	28	23	38	38	29	38	26964	28792	85550	110900	69271	101360	9	9	19	18	32	47	26	39	Beta-methylthiolation; Oxidation (M)	23743	Peptidyl-prolyl cis-trans isomerase B OS=Homo sapiens GN=PPIB PE=1 SV=2
424	405	Q9Y4L1|HYOU1_HUMAN	324.45	16	7	7	14	15	12	11	7509.4	9044.8	7262.1	20397	13633	12469	9	9	9	12	26	27	22	23		111335	Hypoxia up-regulated protein 1 OS=Homo sapiens GN=HYOU1 PE=1 SV=1
424	406	tr|A0A087X054|A0A087X054_HUMAN	324.45	17	7	8	15	15	13	12	7509.4	9044.8	7262.1	20397	13633	12469	9	9	9	12	26	27	22	23		104779	Hypoxia up-regulated protein 1 OS=Homo sapiens GN=HYOU1 PE=1 SV=1
414	493	O00139|KIF2A_HUMAN	324.34	18	9	10	15	18	12	13	8778	11868	19731	30430	21257	20218	9	9	10	10	28	32	19	25	Beta-methylthiolation	79955	Kinesin-like protein KIF2A OS=Homo sapiens GN=KIF2A PE=1 SV=3
181	2004	tr|Q5T0I0|Q5T0I0_HUMAN	324.14	35	29	29	35	35	35	35			8043	8390.5	2486.8	15330	8	1	43	43	79	83	61	88	Oxidation (M)	28954	Gelsolin (Fragment) OS=Homo sapiens GN=GSN PE=1 SV=1
191	1616	P69905|HBA_HUMAN	322.91	63	22	51	63	57	57	57	29344	165680	350400	118630	203160	261420	7	7	20	40	92	52	64	84	Oxidation (M)	15258	Hemoglobin subunit alpha OS=Homo sapiens GN=HBA1 PE=1 SV=2
276	622	Q58FF7|H90B3_HUMAN	322.30	16	7	12	9	13	9	9		315180					10	1	29	34	38	52	30	45		68325	Putative heat shock protein HSP 90-beta-3 OS=Homo sapiens GN=HSP90AB3P PE=5 SV=1
417	588	Q14554|PDIA5_HUMAN	322.10	24	15	13	17	24	17	22	14208	4719.7	12184	20740	8442.1	5052.3	10	10	21	9	31	33	17	12	Beta-methylthiolation	59594	Protein disulfide-isomerase A5 OS=Homo sapiens GN=PDIA5 PE=1 SV=1
314	418	P34931|HS71L_HUMAN	321.32	19	7	10	12	19	9	15							10	0	18	20	37	50	34	41	Oxidation (M)	70375	Heat shock 70 kDa protein 1-like OS=Homo sapiens GN=HSPA1L PE=1 SV=2
314	457	tr|Q53FA3|Q53FA3_HUMAN	321.32	19	7	10	12	19	9	15							10	0	18	20	37	50	34	41	Oxidation (M)	70404	HSPA1L (Fragment) OS=Homo sapiens GN=HSPA1L PE=1 SV=1
200	547	Q5XKE5|K2C79_HUMAN	321.00	16	12	13	13	16	13	14				190.06			12	1	22	39	71	100	54	45	Oxidation (M)	57836	Keratin type II cytoskeletal 79 OS=Homo sapiens GN=KRT79 PE=1 SV=2
234	572	Q14315|FLNC_HUMAN	319.83	4	3	3	4	4	3	4						446.91	12	1	26	26	53	64	45	70	Beta-methylthiolation	291020	Filamin-C OS=Homo sapiens GN=FLNC PE=1 SV=3
484	818	P09104|ENOG_HUMAN	319.50	31	5	13	18	25	15	23		680.55	4417.7	9891.4	3498.6	6417.1	8	6	4	6	18	27	12	25	Beta-methylthiolation	47269	Gamma-enolase OS=Homo sapiens GN=ENO2 PE=1 SV=3
502	683	P48426|PI42A_HUMAN	318.60	27	14	8	20	24	12	25	11432	7933.3	10306	21459	10074	14642	9	9	9	9	14	29	7	18	Beta-methylthiolation; Oxidation (M)	46225	Phosphatidylinositol 5-phosphate 4-kinase type-2 alpha OS=Homo sapiens GN=PIP4K2A PE=1 SV=2
456	876	P00918|CAH2_HUMAN	318.20	38	25	26	21	38	17	29	27503	15050	16900	50039	14134	24478	9	9	13	13	13	39	10	20		29246	Carbonic anhydrase 2 OS=Homo sapiens GN=CA2 PE=1 SV=2
295	1379	P24844|MYL9_HUMAN	317.11	56	21	21	50	56	33	56			8230.5	20162	709.75	9025.4	6	3	16	14	44	57	27	55	Beta-methylthiolation; Oxidation (M)	19827	Myosin regulatory light polypeptide 9 OS=Homo sapiens GN=MYL9 PE=1 SV=4
433	562	P68104|EF1A1_HUMAN	316.91	24	16	17	24	24	17	19	11195	10283	34690	37482	15585	13497	7	7	13	7	34	35	10	17	Beta-methylthiolation	50141	Elongation factor 1-alpha 1 OS=Homo sapiens GN=EEF1A1 PE=1 SV=1
433	576	Q5VTE0|EF1A3_HUMAN	316.91	24	16	17	24	24	17	19	11195	10283	34690	37482	15585	13497	7	7	13	7	34	35	10	17	Beta-methylthiolation	50185	Putative elongation factor 1-alpha-like 3 OS=Homo sapiens GN=EEF1A1P5 PE=5 SV=1
461	1100	tr|F8W118|F8W118_HUMAN	315.84	48	13	13	34	48	19	27			2009.1	2340			8	1	8	10	25	37	7	19		24694	Nucleosome assembly protein 1-like 1 (Fragment) OS=Homo sapiens GN=NAP1L1 PE=1 SV=1
461	1134	tr|F8VV59|F8VV59_HUMAN	315.84	31	9	9	22	31	12	17			2009.1	2340			8	1	8	10	25	37	7	19		38029	Nucleosome assembly protein 1-like 1 OS=Homo sapiens GN=NAP1L1 PE=1 SV=1
461	1262	tr|B7Z9C2|B7Z9C2_HUMAN	315.84	29	8	8	20	29	11	16			2009.1	2340			8	1	8	10	25	37	7	19		40512	Nucleosome assembly protein 1-like 1 OS=Homo sapiens GN=NAP1L1 PE=1 SV=1
320	1133	P09972|ALDOC_HUMAN	315.45	21	15	18	15	17	15	19	82884	115960	105580	140170	130400	131050	7	4	25	40	25	33	37	35	Beta-methylthiolation	39456	Fructose-bisphosphate aldolase C OS=Homo sapiens GN=ALDOC PE=1 SV=2
447	1064	tr|H0YIV4|H0YIV4_HUMAN	314.86	28	7	7	20	28	10	15			908.36	281.08			8	1	8	10	29	36	7	19		44714	Nucleosome assembly protein 1-like 1 (Fragment) OS=Homo sapiens GN=NAP1L1 PE=1 SV=1
447	1065	P55209|NP1L1_HUMAN	314.86	27	7	7	20	27	10	15			908.36	281.08			8	1	8	10	29	36	7	19		45374	Nucleosome assembly protein 1-like 1 OS=Homo sapiens GN=NAP1L1 PE=1 SV=1
447	1120	tr|F8VY35|F8VY35_HUMAN	314.86	40	11	11	29	40	15	22			908.36	281.08			8	1	8	10	29	36	7	19		31021	Nucleosome assembly protein 1-like 1 (Fragment) OS=Homo sapiens GN=NAP1L1 PE=1 SV=1
447	1121	tr|F5H4R6|F5H4R6_HUMAN	314.86	28	7	7	20	28	10	15			908.36	281.08			8	1	8	10	29	36	7	19		44627	Nucleosome assembly protein 1-like 1 OS=Homo sapiens GN=NAP1L1 PE=1 SV=1
447	1334	tr|F8W0J6|F8W0J6_HUMAN	314.86	28	7	7	20	28	11	15			908.36	281.08			8	1	8	10	29	36	7	19		43868	Nucleosome assembly protein 1-like 1 OS=Homo sapiens GN=NAP1L1 PE=1 SV=1
459	699	O75558|STX11_HUMAN	314.70	38	16	17	32	38	17	38	11941	2092.2	82692	307480	17908	68262	8	8	11	5	23	30	15	22		33196	Syntaxin-11 OS=Homo sapiens GN=STX11 PE=1 SV=1
302	715	tr|Q5VY30|Q5VY30_HUMAN	314.51	64	44	44	55	46	46	50	85972	159750	204730	107410	132420	151560	9	9	27	36	45	30	31	38	Beta-methylthiolation; Oxidation (M)	22974	Retinol binding protein 4 plasma isoform CRA_b OS=Homo sapiens GN=RBP4 PE=1 SV=2
302	736	P02753|RET4_HUMAN	314.51	64	44	44	55	46	46	49	85972	159750	204730	107410	132420	151560	9	9	27	36	45	30	31	38	Beta-methylthiolation; Oxidation (M)	23010	Retinol-binding protein 4 OS=Homo sapiens GN=RBP4 PE=1 SV=3
532	306	Q9UDY2|ZO2_HUMAN	314.40	13	1	4	4	12	3	1	8659.5	8307.1	6980.4	26946	7170.9	6114.1	12	12	6	8	10	39	9	4		133958	Tight junction protein ZO-2 OS=Homo sapiens GN=TJP2 PE=1 SV=2
532	307	tr|A0A1B0GTW1|A0A1B0GTW1_HUMAN	314.40	13	1	4	4	12	2	1	8659.5	8307.1	6980.4	26946	7170.9	6114.1	12	12	6	8	10	39	9	4		140727	Tight junction protein ZO-2 OS=Homo sapiens GN=TJP2 PE=1 SV=1
281	335	tr|F5H7G1|F5H7G1_HUMAN	314.25	30	22	20	24	19	20	17	63839	39335	39001	44158	39535	55265	11	11	39	34	33	33	39	48	Beta-methylthiolation; Oxidation (M)	61231	Complement component C8 beta chain OS=Homo sapiens GN=C8B PE=1 SV=1
281	336	P07358|CO8B_HUMAN	314.25	28	20	18	21	17	18	16	63839	39335	39001	44158	39535	55265	11	11	39	34	33	33	39	48	Beta-methylthiolation; Oxidation (M)	67047	Complement component C8 beta chain OS=Homo sapiens GN=C8B PE=1 SV=3
281	337	tr|F5GY80|F5GY80_HUMAN	314.25	31	23	21	24	19	20	18	63839	39335	39001	44158	39535	55265	11	11	39	34	33	33	39	48	Beta-methylthiolation; Oxidation (M)	60041	Complement component C8 beta chain OS=Homo sapiens GN=C8B PE=1 SV=1
506	344	tr|E9PEM5|E9PEM5_HUMAN	313.81	5	1	3	3	4	2	4							10	0	6	10	17	20	14	17	Beta-methylthiolation; Oxidation (M)	286973	Lipopolysaccharide-responsive and beige-like anchor protein OS=Homo sapiens GN=LRBA PE=1 SV=1
465	445	Q8N392|RHG18_HUMAN	313.56	17	5	5	12	14	4	11	1463.9	6302.2	16884	22267	4649	15737	11	11	5	9	30	27	8	23		74977	Rho GTPase-activating protein 18 OS=Homo sapiens GN=ARHGAP18 PE=1 SV=3
455	383	tr|A0A0C4DH47|A0A0C4DH47_HUMAN	312.70	26	11	13	13	18	18	13	15318	39332	75862	88316	58548	64885	11	11	4	9	23	31	21	19	Beta-methylthiolation	65764	Thromboxane-A synthase OS=Homo sapiens GN=TBXAS1 PE=1 SV=1
455	388	tr|Q53F23|Q53F23_HUMAN	312.70	28	11	14	14	20	20	14	15318	39332	75862	88316	58548	64885	11	11	4	9	23	31	21	19	Beta-methylthiolation	60650	HCG14925 isoform CRA_a (Fragment) OS=Homo sapiens GN=TBXAS1 PE=1 SV=1
455	389	P24557|THAS_HUMAN	312.70	29	11	14	14	20	20	14	15318	39332	75862	88316	58548	64885	11	11	4	9	23	31	21	19	Beta-methylthiolation	60518	Thromboxane-A synthase OS=Homo sapiens GN=TBXAS1 PE=1 SV=3
550	361	Q14203|DCTN1_HUMAN	312.43	12	6	4	3	10	6	6	7608.2	2387.5	5436.9	13608	7617.7	9897.2	10	10	11	6	8	23	10	14	Beta-methylthiolation	141694	Dynactin subunit 1 OS=Homo sapiens GN=DCTN1 PE=1 SV=3
550	362	tr|E7EX90|E7EX90_HUMAN	312.43	12	6	4	3	10	6	6	7608.2	2387.5	5436.9	13608	7617.7	9897.2	10	10	11	6	8	23	10	14	Beta-methylthiolation	139094	Dynactin subunit 1 OS=Homo sapiens GN=DCTN1 PE=1 SV=1
412	359	Q9Y6C2|EMIL1_HUMAN	312.11	16	4	4	8	16	7	10	10315	6313.4	12439	32475	8547.3	21290	10	10	16	9	16	43	14	27	Beta-methylthiolation	106695	EMILIN-1 OS=Homo sapiens GN=EMILIN1 PE=1 SV=3
546	325	P50990|TCPQ_HUMAN	311.64	22	0	3	17	22	5	11		1924.4	11739	28920	1390.9	15482	11	11	0	2	12	40	3	17		59621	T-complex protein 1 subunit theta OS=Homo sapiens GN=CCT8 PE=1 SV=4
593	414	Q5D862|FILA2_HUMAN	310.46	8	2	3	1	5	7	3	2355.6	2126.5	1955.3	8629.6	6997.1	1885.3	10	10	4	6	6	19	18	9	Beta-methylthiolation	248072	Filaggrin-2 OS=Homo sapiens GN=FLG2 PE=1 SV=1
408	384	P17301|ITA2_HUMAN	310.29	15	6	3	10	14	8	11	349.37		2446.4	8608.6	3537	2895.3	10	4	11	7	21	41	24	23	Beta-methylthiolation	129295	Integrin alpha-2 OS=Homo sapiens GN=ITGA2 PE=1 SV=1
406	809	tr|K7ELL7|K7ELL7_HUMAN	309.92	21	7	7	17	21	9	19	7097.7	6413.9	24183	39252	12728	31719	10	10	5	11	26	38	12	36	Beta-methylthiolation; Oxidation (M)	60192	Glucosidase 2 subunit beta OS=Homo sapiens GN=PRKCSH PE=1 SV=1
406	810	P14314|GLU2B_HUMAN	309.92	22	7	7	18	22	9	19	7097.7	6413.9	24183	39252	12728	31719	10	10	5	11	26	38	12	36	Beta-methylthiolation; Oxidation (M)	59426	Glucosidase 2 subunit beta OS=Homo sapiens GN=PRKCSH PE=1 SV=2
372	533	Q08554|DSC1_HUMAN	309.34	14	3	5	9	14	9	9	3882.2	27304	12888	58377	32807	13541	9	9	4	21	24	55	30	18	Beta-methylthiolation; Oxidation (M)	99987	Desmocollin-1 OS=Homo sapiens GN=DSC1 PE=1 SV=2
522	354	P50851|LRBA_HUMAN	308.98	5	1	3	2	3	1	3							10	0	6	11	17	18	13	14	Beta-methylthiolation; Oxidation (M)	319107	Lipopolysaccharide-responsive and beige-like anchor protein OS=Homo sapiens GN=LRBA PE=1 SV=4
339	432	tr|A0A087WW43|A0A087WW43_HUMAN	308.95	18	15	15	18	18	15	18	38005	23696	35784	29427	31431	27926	10	10	26	25	39	26	29	30	Oxidation (M)	75078	Inter-alpha-trypsin inhibitor heavy chain H3 OS=Homo sapiens GN=ITIH3 PE=1 SV=1
339	436	Q06033|ITIH3_HUMAN	308.95	14	11	11	14	14	11	14	38005	23696	35784	29427	31431	27926	10	10	26	25	39	26	29	30	Oxidation (M)	99849	Inter-alpha-trypsin inhibitor heavy chain H3 OS=Homo sapiens GN=ITIH3 PE=1 SV=2
430	920	tr|E7EU05|E7EU05_HUMAN	308.90	23	5	10	22	23	12	15	3910.1	7230.1	29129	74205	10286	30611	9	9	6	13	22	33	10	34	Beta-methylthiolation	52062	Platelet glycoprotein 4 (Fragment) OS=Homo sapiens GN=CD36 PE=1 SV=2
430	922	P16671|CD36_HUMAN	308.90	22	5	9	22	22	12	15	3910.1	7230.1	29129	74205	10286	30611	9	9	6	13	22	33	10	34	Beta-methylthiolation	53053	Platelet glycoprotein 4 OS=Homo sapiens GN=CD36 PE=1 SV=2
531	943	P35858|ALS_HUMAN	308.87	17	6	8	11	13	8	10	12587	26644	14361	18388	15479	8773.1	8	8	9	12	14	25	7	10		66035	Insulin-like growth factor-binding protein complex acid labile subunit OS=Homo sapiens GN=IGFALS PE=1 SV=1
602	392	Q8N1N4|K2C78_HUMAN	308.58	20	0	4	9	20	6	5		173.93	1372.6	12312	9082	442.24	11	7	0	3	7	37	10	2	Beta-methylthiolation	56866	Keratin type II cytoskeletal 78 OS=Homo sapiens GN=KRT78 PE=1 SV=2
571	343	P53396|ACLY_HUMAN	308.33	15	5	5	10	13	7	13	3336.3	3502.5	5087.5	15728	2393.2	12963	11	11	6	6	13	18	5	18	Beta-methylthiolation	120839	ATP-citrate synthase OS=Homo sapiens GN=ACLY PE=1 SV=3
592	380	P06737|PYGL_HUMAN	307.57	19	2	4	9	19	10	5		3208.9	7060.3	14261	3332.1	5365.6	11	10	1	6	11	23	11	9		97149	Glycogen phosphorylase liver form OS=Homo sapiens GN=PYGL PE=1 SV=4
450	358	Q13586|STIM1_HUMAN	307.10	22	10	8	14	22	11	8	8714.7	8395.4	22198	44241	16286	18013	10	10	13	10	23	31	17	14	Beta-methylthiolation	77423	Stromal interaction molecule 1 OS=Homo sapiens GN=STIM1 PE=1 SV=3
398	393	P60842|IF4A1_HUMAN	306.50	34	15	16	18	34	21	17	1660	2613.3	8142.3	13612	4951.2	2716.8	10	4	9	9	31	46	19	19		46154	Eukaryotic initiation factor 4A-I OS=Homo sapiens GN=EIF4A1 PE=1 SV=1
353	476	P08727|K1C19_HUMAN	306.40	26	10	14	10	26	12	10				668.2			12	2	11	14	22	73	31	16	Oxidation (M)	44106	Keratin type I cytoskeletal 19 OS=Homo sapiens GN=KRT19 PE=1 SV=4
373	531	Q96KP4|CNDP2_HUMAN	306.38	32	8	8	30	32	25	25	7842.5	7619.9	16766	21096	15080	20602	9	9	16	15	30	40	16	35		52879	Cytosolic non-specific dipeptidase OS=Homo sapiens GN=CNDP2 PE=1 SV=2
385	766	P23219|PGH1_HUMAN	305.79	20	9	6	18	20	11	18	44890	39486	82621	121810	62559	70867	7	7	11	13	27	42	19	29		68686	Prostaglandin G/H synthase 1 OS=Homo sapiens GN=PTGS1 PE=1 SV=2
385	865	tr|A0A087X296|A0A087X296_HUMAN	305.79	21	9	6	20	21	12	20	44890	39486	82621	121810	62559	70867	7	7	11	13	27	42	19	29		63286	Prostaglandin G/H synthase 1 OS=Homo sapiens GN=PTGS1 PE=1 SV=1
401	373	Q7LDG7|GRP2_HUMAN	305.54	25	10	10	22	20	10	23	8040	6014.7	18241	30008	11887	23404	11	11	16	8	33	32	10	32	Beta-methylthiolation	69249	RAS guanyl-releasing protein 2 OS=Homo sapiens GN=RASGRP2 PE=1 SV=1
584	771	P20073|ANXA7_HUMAN	304.83	22	2	3	14	22	11	14	1839.9	464.28	8995.7	19902	5702.5	9687.3	9	9	3	3	10	27	6	14	Beta-methylthiolation	52739	Annexin A7 OS=Homo sapiens GN=ANXA7 PE=1 SV=3
375	397	Q0ZGT2|NEXN_HUMAN	304.46	21	12	14	13	21	11	16	75596	73837	20789	37427	17785	99614	14	14	21	13	24	43	17	33	Beta-methylthiolation; Oxidation (M)	80658	Nexilin OS=Homo sapiens GN=NEXN PE=1 SV=1
346	723	O94919|ENDD1_HUMAN	304.30	27	10	19	21	23	19	22	5381.3	16508	44932	68952	35496	36709	10	10	12	21	34	41	31	33	Beta-methylthiolation	55017	Endonuclease domain-containing 1 protein OS=Homo sapiens GN=ENDOD1 PE=1 SV=2
299	1405	tr|H7BZJ3|H7BZJ3_HUMAN	304.00	51	22	33	51	51	43	51		715.47	35255	46232	5335.2	34556	7	1	17	23	41	50	31	47	Beta-methylthiolation	13519	Protein disulfide-isomerase A3 (Fragment) OS=Homo sapiens GN=PDIA3 PE=1 SV=1
326	919	Q9NQC3|RTN4_HUMAN	303.90	8	4	5	8	8	7	4	45392	39929	78472	128060	72961	102520	5	5	15	25	33	48	30	40	Beta-methylthiolation	129931	Reticulon-4 OS=Homo sapiens GN=RTN4 PE=1 SV=2
326	1273	tr|F8W914|F8W914_HUMAN	303.90	26	14	19	26	26	23	13	45392	39929	78472	128060	72961	102520	5	5	15	25	33	48	30	40	Beta-methylthiolation	37145	Reticulon OS=Homo sapiens GN=RTN4 PE=1 SV=1
514	323	Q7L576|CYFP1_HUMAN	303.77	12	3	3	6	8	4	6	6195.9	3165.1	15153	21236	8176.4	10314	13	13	6	8	17	24	12	15	Beta-methylthiolation	145182	Cytoplasmic FMR1-interacting protein 1 OS=Homo sapiens GN=CYFIP1 PE=1 SV=1
494	468	tr|A0A1C7CYX9|A0A1C7CYX9_HUMAN	303.51	23	2	9	16	20	14	15	1511.1	1914.5	8718.8	26045	4136.5	11082	9	9	1	4	16	30	14	24	Beta-methylthiolation; Oxidation (M)	73503	Dihydropyrimidinase-related protein 2 OS=Homo sapiens GN=DPYSL2 PE=1 SV=1
494	625	Q16555|DPYL2_HUMAN	303.51	27	3	11	19	24	17	18	1511.1	1914.5	8718.8	26045	4136.5	11082	9	9	1	4	16	30	14	24	Beta-methylthiolation; Oxidation (M)	62294	Dihydropyrimidinase-related protein 2 OS=Homo sapiens GN=DPYSL2 PE=1 SV=1
647	357	Q8TF42|UBS3B_HUMAN	303.50	21	0	4	11	20	4	9		1032.9	5522.2	52783	2544.9	9156.8	11	11	0	2	9	24	4	11	Beta-methylthiolation	72696	Ubiquitin-associated and SH3 domain-containing protein B OS=Homo sapiens GN=UBASH3B PE=1 SV=2
360	643	P05543|THBG_HUMAN	302.32	36	6	12	36	34	21	31	13234	11262	23373	22186	18355	22001	10	10	14	15	40	31	26	37	Oxidation (M)	46325	Thyroxine-binding globulin OS=Homo sapiens GN=SERPINA7 PE=1 SV=2
328	1084	P62937|PPIA_HUMAN	302.00	64	33	33	49	64	33	57	66828	72898	120630	131190	91847	121500	8	8	25	26	38	44	23	31	Beta-methylthiolation; Oxidation (M)	18012	Peptidyl-prolyl cis-trans isomerase A OS=Homo sapiens GN=PPIA PE=1 SV=2
619	495	Q9Y4D1|DAAM1_HUMAN	301.97	11	0	4	6	11	5	3		1107.2	3360.1	14377	2835.1	4498.1	9	9	0	3	8	28	6	10		123473	Disheveled-associated activator of morphogenesis 1 OS=Homo sapiens GN=DAAM1 PE=1 SV=2
377	764	Q9Y277|VDAC3_HUMAN	301.81	50	15	7	39	50	31	50	2665.9	2161.1	20202	42085	12483	22481	9	8	8	7	36	49	19	30	Beta-methylthiolation	30659	Voltage-dependent anion-selective channel protein 3 OS=Homo sapiens GN=VDAC3 PE=1 SV=1
332	758	P17066|HSP76_HUMAN	300.86	14	4	8	12	12	12	12							7	0	14	18	37	41	35	39	Beta-methylthiolation	71028	Heat shock 70 kDa protein 6 OS=Homo sapiens GN=HSPA6 PE=1 SV=2
612	472	tr|H0YAC6|H0YAC6_HUMAN	300.79	8	1	3	4	6	3	5							9	0	1	5	13	16	7	14	Beta-methylthiolation	166920	Lipopolysaccharide-responsive and beige-like anchor protein (Fragment) OS=Homo sapiens GN=LRBA PE=1 SV=1
548	817	P01893|HLAH_HUMAN	300.35	25	21	7	10	14	10	14	0						5	1	9	6	12	16	13	17		40892	Putative HLA class I histocompatibility antigen alpha chain H OS=Homo sapiens GN=HLA-H PE=5 SV=3
518	366	P07948|LYN_HUMAN	300.29	31	2	0	29	28	12	21	5113.5		15607	17880	10825	13127	10	10	4	0	21	29	9	17	Beta-methylthiolation	58574	Tyrosine-protein kinase Lyn OS=Homo sapiens GN=LYN PE=1 SV=3
443	1349	P60953|CDC42_HUMAN	299.95	37	31	26	37	37	26	37	12627	16260	42171	48542	18837	32847	7	7	17	14	25	26	10	18	Beta-methylthiolation	21259	Cell division control protein 42 homolog OS=Homo sapiens GN=CDC42 PE=1 SV=2
543	398	Q06187|BTK_HUMAN	298.15	22	5	8	10	19	13	16	6576.3	5314.5	6706.6	13931	8616.2	9819.2	9	9	6	6	13	20	14	15	Beta-methylthiolation	76281	Tyrosine-protein kinase BTK OS=Homo sapiens GN=BTK PE=1 SV=3
533	386	P80108|PHLD_HUMAN	296.80	16	2	5	13	9	8	6	10262	26101	28402	20584	19496	15462	10	10	3	6	27	19	7	15		92336	Phosphatidylinositol-glycan-specific phospholipase D OS=Homo sapiens GN=GPLD1 PE=1 SV=3
545	619	Q14344|GNA13_HUMAN	296.65	35	3	0	19	24	7	22	2991.7		9715.2	15891	13273	10727	11	9	3	0	21	24	8	18		44050	Guanine nucleotide-binding protein subunit alpha-13 OS=Homo sapiens GN=GNA13 PE=1 SV=2
322	1093	Q9BUF5|TBB6_HUMAN	295.62	15	2	8	11	11	12	11					1367.4		7	1	3	8	57	66	15	45	Oxidation (M)	49857	Tubulin beta-6 chain OS=Homo sapiens GN=TUBB6 PE=1 SV=1
382	3297	P02776|PLF4_HUMAN	295.41	37	36	37	37	37	37	37	36648	17226	70912	67746	52364	117690	5	5	19	16	30	20	24	34	Beta-methylthiolation	10845	Platelet factor 4 OS=Homo sapiens GN=PF4 PE=1 SV=2
444	1716	P11166|GTR1_HUMAN	295.29	12	3	3	12	5	10	12	7107.6	22187	226490	24699	164980	58138	6	6	3	6	38	11	30	21	Oxidation (M)	54084	Solute carrier family 2 facilitated glucose transporter member 1 OS=Homo sapiens GN=SLC2A1 PE=1 SV=2
403	947	tr|Q6DU44|Q6DU44_HUMAN	293.99	28	8	8	12	28	12	24		4220.2	3494	8586.7	1139.7	6828.3	7	4	12	8	23	29	24	34	Beta-methylthiolation	40058	HLA class I histocompatibility antigen alpha chain E OS=Homo sapiens GN=HLA-E PE=1 SV=1
403	986	P13747|HLAE_HUMAN	293.99	28	8	8	12	28	12	24		4220.2	3494	8586.7	1139.7	6828.3	7	4	12	8	23	29	24	34	Beta-methylthiolation	40157	HLA class I histocompatibility antigen alpha chain E OS=Homo sapiens GN=HLA-E PE=1 SV=3
523	551	P35237|SPB6_HUMAN	293.97	34	4	15	28	26	16	26	1861.2	4107.3	17671	27000	8805.1	16221	9	8	4	8	15	24	12	16		42622	Serpin B6 OS=Homo sapiens GN=SERPINB6 PE=1 SV=3
523	552	tr|A0A024QZX5|A0A024QZX5_HUMAN	293.97	34	4	15	27	25	16	25	1861.2	4107.3	17671	27000	8805.1	16221	9	8	4	8	15	24	12	16		43024	Serpin B6 OS=Homo sapiens GN=SERPINB6 PE=1 SV=1
523	553	tr|A0A087X1N8|A0A087X1N8_HUMAN	293.97	32	4	14	26	24	16	24	1861.2	4107.3	17671	27000	8805.1	16221	9	8	4	8	15	24	12	16		44822	Serpin B6 OS=Homo sapiens GN=SERPINB6 PE=1 SV=1
425	635	tr|E7ESP4|E7ESP4_HUMAN	293.41	14	6	4	13	14	9	13			2570.9	8748.9		5107.5	7	1	10	7	21	37	21	23	Beta-methylthiolation	102827	Integrin alpha-2 OS=Homo sapiens GN=ITGA2 PE=1 SV=1
425	666	tr|E7EMF1|E7EMF1_HUMAN	293.41	16	7	5	15	16	10	15			2570.9	8748.9		5107.5	7	1	10	7	21	37	21	23	Beta-methylthiolation	88562	Integrin alpha-2 OS=Homo sapiens GN=ITGA2 PE=1 SV=1
434	600	P31948|STIP1_HUMAN	292.69	20	10	12	14	18	14	16	10673	8914.8	8479.8	12861	8384.8	10157	8	8	16	16	15	29	14	25	Beta-methylthiolation	62639	Stress-induced-phosphoprotein 1 OS=Homo sapiens GN=STIP1 PE=1 SV=1
451	714	Q15019|SEPT2_HUMAN	291.96	42	16	25	22	29	24	27	5039	8141.3	33422	39105	14981	32657	10	10	8	11	25	24	19	21	Beta-methylthiolation	41487	Septin-2 OS=Homo sapiens GN=SEPT2 PE=1 SV=1
512	743	P52209|6PGD_HUMAN	291.67	17	5	5	14	17	9	12	654.96	4723.3	14181	41390	4013.4	23378	8	8	2	3	19	33	7	19	Beta-methylthiolation	53140	6-phosphogluconate dehydrogenase decarboxylating OS=Homo sapiens GN=PGD PE=1 SV=3
378	779	P78417|GSTO1_HUMAN	290.80	36	13	17	29	30	17	26	28004	33442	90856	118840	68373	108780	9	9	11	14	32	38	16	38	Beta-methylthiolation	27566	Glutathione S-transferase omega-1 OS=Homo sapiens GN=GSTO1 PE=1 SV=2
513	1529	P13716|HEM2_HUMAN	290.72	23	10	10	16	23	16	23	15819	12875	18578	43662	19359	74286	5	5	8	6	16	20	10	22		36295	Delta-aminolevulinic acid dehydratase OS=Homo sapiens GN=ALAD PE=1 SV=1
526	564	tr|E9PCA1|E9PCA1_HUMAN	290.41	24	3	5	12	24	5	8	2308.6	2019	5807.7	16380	2472.7	7194.4	8	8	5	4	16	32	8	14	Beta-methylthiolation	57144	T-complex protein 1 subunit epsilon OS=Homo sapiens GN=CCT5 PE=1 SV=1
526	654	P48643|TCPE_HUMAN	290.41	23	3	5	11	23	5	8	2308.6	2019	5807.7	16380	2472.7	7194.4	8	8	5	4	16	32	8	14	Beta-methylthiolation	59671	T-complex protein 1 subunit epsilon OS=Homo sapiens GN=CCT5 PE=1 SV=1
526	656	tr|B7ZAR1|B7ZAR1_HUMAN	290.41	25	3	5	12	25	5	8	2308.6	2019	5807.7	16380	2472.7	7194.4	8	8	5	4	16	32	8	14	Beta-methylthiolation	55349	T-complex protein 1 subunit epsilon OS=Homo sapiens GN=CCT5 PE=1 SV=1
509	973	P12429|ANXA3_HUMAN	290.12	26	5	15	26	26	20	23	586.15	4399.7	12307	20565	3937.1	11094	7	7	1	7	20	25	10	21	Beta-methylthiolation	36375	Annexin A3 OS=Homo sapiens GN=ANXA3 PE=1 SV=3
477	488	O15117|FYB1_HUMAN	289.61	18	6	6	14	12	5	7	7295.8	7097.7	23181	18289	7598.5	9949.2	10	10	6	5	36	29	5	14		85387	FYN-binding protein 1 OS=Homo sapiens GN=FYB1 PE=1 SV=2
646	385	P14543|NID1_HUMAN	289.39	12	1	0	9	4	4	10	580.24		4961.6	1757	2246	19239	11	11	1	0	11	4	4	30	Beta-methylthiolation	136377	Nidogen-1 OS=Homo sapiens GN=NID1 PE=1 SV=3
423	855	Q03591|FHR1_HUMAN	289.37	33	15	7	33	18	25	33			35410		49919	45254	7	2	13	5	36	16	17	33	Beta-methylthiolation; Oxidation (M)	37651	Complement factor H-related protein 1 OS=Homo sapiens GN=CFHR1 PE=1 SV=2
481	704	P40925|MDHC_HUMAN	289.26	29	16	13	23	23	23	29	7868.5	9507.5	40303	42242	24524	58428	7	7	7	8	19	24	13	22	Beta-methylthiolation	36426	Malate dehydrogenase cytoplasmic OS=Homo sapiens GN=MDH1 PE=1 SV=4
440	883	Q14141|SEPT6_HUMAN	289.01	21	14	18	14	16	18	16	25194	25010	25054	35663	20000	37776	7	6	20	18	19	18	15	24		49717	Septin-6 OS=Homo sapiens GN=SEPT6 PE=1 SV=4
440	884	tr|B1AMS2|B1AMS2_HUMAN	289.01	21	14	19	14	16	19	16	25194	25010	25054	35663	20000	37776	7	6	20	18	19	18	15	24		49303	Septin 6 isoform CRA_b OS=Homo sapiens GN=SEPT6 PE=1 SV=1
519	912	P04792|HSPB1_HUMAN	288.86	60	13	13	37	45	47	48	6542.4	5324.9	11893	16094	8853.8	12793	10	10	8	8	18	16	14	16		22783	Heat shock protein beta-1 OS=Homo sapiens GN=HSPB1 PE=1 SV=2
418	434	Q00013|EM55_HUMAN	288.57	32	14	23	26	32	30	26	5546	18712	35772	18977	22397	11208	11	11	10	14	32	27	21	18	Beta-methylthiolation; Oxidation (M)	52297	55 kDa erythrocyte membrane protein OS=Homo sapiens GN=MPP1 PE=1 SV=2
504	798	P41226|UBA7_HUMAN	288.39	10	3	2	10	7	4	7	7578.4	4776.5	14833	38871	7140.7	11893	7	7	7	6	25	17	10	20	Beta-methylthiolation	111694	Ubiquitin-like modifier-activating enzyme 7 OS=Homo sapiens GN=UBA7 PE=1 SV=2
542	265	Q15746|MYLK_HUMAN	287.99	9	0	0	5	7	3	8	1460.6		18352	29474	6841.5	27666	13	13	1	0	18	24	8	24	Beta-methylthiolation	210713	Myosin light chain kinase smooth muscle OS=Homo sapiens GN=MYLK PE=1 SV=4
773	520	Q99832|TCPH_HUMAN	287.74	25	4	8	13	21	3	18	0	587.53	2480.2	8502.5	710.87	5365.1	10	10	2	2	5	11	1	11	Beta-methylthiolation	59367	T-complex protein 1 subunit eta OS=Homo sapiens GN=CCT7 PE=1 SV=2
524	470	P38646|GRP75_HUMAN	287.66	18	5	3	14	14	7	13	4109.7	3193.9	12928	20263	6964.8	15657	10	10	5	2	23	24	7	18		73681	Stress-70 protein mitochondrial OS=Homo sapiens GN=HSPA9 PE=1 SV=2
476	641	Q8WUM4|PDC6I_HUMAN	287.54	12	5	6	12	12	11	12	3230	3454.3	11548	18312	7351	5464.8	7	7	5	6	20	34	11	18	Beta-methylthiolation	96023	Programmed cell death 6-interacting protein OS=Homo sapiens GN=PDCD6IP PE=1 SV=1
321	1458	P11169|GTR3_HUMAN	287.33	13	12	12	13	12	12	12	62117	61076	114750	145980	114190	125970	7	7	28	22	32	42	38	32	Oxidation (M)	53924	Solute carrier family 2 facilitated glucose transporter member 3 OS=Homo sapiens GN=SLC2A3 PE=1 SV=1
277	744	P19012|K1C15_HUMAN	287.06	16	9	11	9	16	9	9							10	0	24	27	36	67	46	27		49212	Keratin type I cytoskeletal 15 OS=Homo sapiens GN=KRT15 PE=1 SV=3
525	1337	Q01469|FABP5_HUMAN	287.04	64	22	23	31	64	36	36	2003.6	3846.2	2848.4	55098	12778	3710.8	9	9	3	7	7	39	15	8	Beta-methylthiolation; Oxidation (M)	15164	Fatty acid-binding protein epidermal OS=Homo sapiens GN=FABP5 PE=1 SV=3
348	1295	tr|H0YGX7|H0YGX7_HUMAN	287.03	55	22	37	39	53	53	51				417.34	473.24	253.75	9	1	14	14	31	39	27	46	Oxidation (M)	22392	Rho GDP-dissociation inhibitor 2 (Fragment) OS=Homo sapiens GN=ARHGDIB PE=1 SV=1
374	19226	A0A0C4DH25|KVD20_HUMAN	286.62	28	14	14	28	28	22	28			11761	7344.4	549.77	7214.5	3	1	19	19	33	29	27	24		12515	Immunoglobulin kappa variable 3D-20 OS=Homo sapiens GN=IGKV3D-20 PE=3 SV=1
389	1812	P01782|HV309_HUMAN	286.56	61	44	25	53	35	61	61	34106	2292.2	77160	26538	32925	65808	5	3	16	9	31	24	23	35	Beta-methylthiolation; Oxidation (M)	12945	Immunoglobulin heavy variable 3-9 OS=Homo sapiens GN=IGHV3-9 PE=1 SV=2
288	1107	tr|Q32Q12|Q32Q12_HUMAN	286.20	23	20	23	23	23	23	23	22178	17136	15680	29431	33197	35902	6	4	27	28	39	42	35	44	Oxidation (M)	32642	Nucleoside diphosphate kinase OS=Homo sapiens GN=NME1-NME2 PE=1 SV=1
288	1621	P22392|NDKB_HUMAN	286.20	45	38	45	45	45	45	45	22178	17136	15680	29431	33197	35902	6	4	27	28	39	42	35	44	Oxidation (M)	17298	Nucleoside diphosphate kinase B OS=Homo sapiens GN=NME2 PE=1 SV=1
565	640	P40939|ECHA_HUMAN	285.19	18	4	2	10	14	6	14	3162.6	910.7	16061	24589	6694.3	14684	8	8	4	2	16	20	8	17	Beta-methylthiolation	83000	Trifunctional enzyme subunit alpha mitochondrial OS=Homo sapiens GN=HADHA PE=1 SV=2
170	3299	tr|C9JB55|C9JB55_HUMAN	285.15	83	81	83	81	81	81	83		532.33				1674.7	6	1	50	95	77	68	61	87	Beta-methylthiolation	7990	Serotransferrin (Fragment) OS=Homo sapiens GN=TF PE=1 SV=8
467	469	P43405|KSYK_HUMAN	284.65	19	12	14	15	16	14	17	5858.7	9931.1	9125.6	15411	9810.4	13477	8	8	12	14	22	14	13	25		72066	Tyrosine-protein kinase SYK OS=Homo sapiens GN=SYK PE=1 SV=1
554	1019	P27338|AOFB_HUMAN	283.44	21	6	6	3	21	6	6	8871.8	8189.3	2196.7	38021	5048.3	9320.5	6	6	8	7	6	28	7	13		58763	Amine oxidase [flavin-containing] B OS=Homo sapiens GN=MAOB PE=1 SV=3
488	1263	P59998|ARPC4_HUMAN	282.41	48	37	37	48	48	25	48	8458.6	9848.9	11944	21224	10914	15727	6	6	10	10	20	21	10	21	Beta-methylthiolation	19667	Actin-related protein 2/3 complex subunit 4 OS=Homo sapiens GN=ARPC4 PE=1 SV=3
488	1428	tr|F8WCF6|F8WCF6_HUMAN	282.41	45	34	34	45	45	23	45	8458.6	9848.9	11944	21224	10914	15727	6	6	10	10	20	21	10	21	Beta-methylthiolation	21059	Actin-related protein 2/3 complex subunit 4 OS=Homo sapiens GN=ARPC4-TTLL3 PE=3 SV=1
797	898	P31323|KAP3_HUMAN	282.02	22	0	5	9	22	5	16		531.87	5959.8	7316.8	1632.2	5884.3	6	5	0	1	4	11	2	12		46302	cAMP-dependent protein kinase type II-beta regulatory subunit OS=Homo sapiens GN=PRKAR2B PE=1 SV=3
449	3295	P14770|GPIX_HUMAN	281.97	31	16	16	31	31	31	31	8006	5377	27366	36969	17283	38824	5	5	5	5	29	27	19	24	Beta-methylthiolation; Oxidation (M)	19046	Platelet glycoprotein IX OS=Homo sapiens GN=GP9 PE=1 SV=3
596	693	P49411|EFTU_HUMAN	281.54	25	6	3	12	21	6	19	712.51	123.99	3218.2	6966.5	875.56	7339	9	9	3	1	12	19	9	17	Beta-methylthiolation; Oxidation (M)	49542	Elongation factor Tu mitochondrial OS=Homo sapiens GN=TUFM PE=1 SV=2
338	1163	P61006|RAB8A_HUMAN	281.23	27	13	13	27	27	27	27	21289	10458	16468	19467	19890	18087	6	3	19	18	34	37	29	40		23668	Ras-related protein Rab-8A OS=Homo sapiens GN=RAB8A PE=1 SV=1
503	910	P51148|RAB5C_HUMAN	281.05	49	26	26	33	49	38	27	1668.2	2134	9561.2	26408	11385	12717	7	6	7	9	17	26	17	10	Oxidation (M)	23483	Ras-related protein Rab-5C OS=Homo sapiens GN=RAB5C PE=1 SV=2
515	613	tr|E9PG40|E9PG40_HUMAN	279.84	18	5	4	15	7	10	11	2528.7	2947.4	19255	9269.3	15344	21332	9	9	8	7	23	8	14	21	Beta-methylthiolation	80833	Amyloid-beta A4 protein OS=Homo sapiens GN=APP PE=1 SV=1
515	614	P05067|A4_HUMAN	279.84	17	4	4	14	7	9	10	2528.7	2947.4	19255	9269.3	15344	21332	9	9	8	7	23	8	14	21	Beta-methylthiolation	86943	Amyloid-beta A4 protein OS=Homo sapiens GN=APP PE=1 SV=3
515	627	tr|A0A0A0MRG2|A0A0A0MRG2_HUMAN	279.84	19	5	5	17	8	11	12	2528.7	2947.4	19255	9269.3	15344	21332	9	9	8	7	23	8	14	21	Beta-methylthiolation	75110	Amyloid-beta A4 protein OS=Homo sapiens GN=APP PE=1 SV=1
410	738	O00194|RB27B_HUMAN	279.64	46	11	15	32	41	23	41	4999	4105.4	35871	63298	11700	48343	8	8	9	9	20	36	17	35	Beta-methylthiolation; Oxidation (M)	24608	Ras-related protein Rab-27B OS=Homo sapiens GN=RAB27B PE=1 SV=4
539	1288	P13929|ENOB_HUMAN	279.15	19	9	9	13	13	13	19						556.99	4	1	7	8	15	14	9	22	Beta-methylthiolation	46987	Beta-enolase OS=Homo sapiens GN=ENO3 PE=1 SV=5
354	1824	P52565|GDIR1_HUMAN	279.08	35	24	31	35	35	24	35	30425	29325	77801	108600	36389	88198	5	5	23	14	40	37	18	36	Oxidation (M)	23207	Rho GDP-dissociation inhibitor 1 OS=Homo sapiens GN=ARHGDIA PE=1 SV=3
744	287	P43304|GPDM_HUMAN	279.07	23	0	3	9	17	6	11		676.03	8499	9817.8	5820.3	3003.7	11	11	0	1	10	13	6	5	Beta-methylthiolation	80853	Glycerol-3-phosphate dehydrogenase mitochondrial OS=Homo sapiens GN=GPD2 PE=1 SV=3
475	1003	tr|Q5T9B7|Q5T9B7_HUMAN	279.06	45	25	20	40	37	36	41	5163.5	3602.3	10761	14647	8692.7	19590	8	8	6	10	23	21	14	22	Beta-methylthiolation	23411	Adenylate kinase isoenzyme 1 OS=Homo sapiens GN=AK1 PE=1 SV=1
475	1008	P00568|KAD1_HUMAN	279.06	48	27	22	43	40	39	45	5163.5	3602.3	10761	14647	8692.7	19590	8	8	6	10	23	21	14	22	Beta-methylthiolation	21635	Adenylate kinase isoenzyme 1 OS=Homo sapiens GN=AK1 PE=1 SV=3
474	1032	P62873|GBB1_HUMAN	278.38	29	0	0	29	29	16	25			8579.9	11545	1454.1	5019.7	8	4	0	0	33	38	7	18	Beta-methylthiolation	37377	Guanine nucleotide-binding protein G(I)/G(S)/G(T) subunit beta-1 OS=Homo sapiens GN=GNB1 PE=1 SV=3
759	515	P38606|VATA_HUMAN	277.84	19	5	3	2	15	7	5	1509	428.36	836.27	10396	1652.5	1595.6	8	8	3	1	2	17	7	3	Oxidation (M)	68304	V-type proton ATPase catalytic subunit A OS=Homo sapiens GN=ATP6V1A PE=1 SV=2
516	950	Q96KN2|CNDP1_HUMAN	277.39	19	12	16	5	5	5	5	8085.1	12092	344.08	1837.4	2110.5	610.02	7	7	16	23	7	9	10	16		56706	Beta-Ala-His dipeptidase OS=Homo sapiens GN=CNDP1 PE=1 SV=4
498	866	P15169|CBPN_HUMAN	277.23	31	22	11	17	25	14	23	11882	6392.6	7810.8	7910.9	11972	14802	7	7	16	15	14	14	11	19		52286	Carboxypeptidase N catalytic chain OS=Homo sapiens GN=CPN1 PE=1 SV=1
663	1269	Q14165|MLEC_HUMAN	276.18	32	0	8	22	32	18	23		276.18	23117	35296	13909	21484	6	6	0	1	10	19	6	11		32234	Malectin OS=Homo sapiens GN=MLEC PE=1 SV=1
562	791	P20930|FILA_HUMAN	275.94	2	1	1	0	1	2	1	1079.3	7069.2	5073.7	51385	23276	4572.5	8	8	3	6	8	28	17	6	Oxidation (M)	435180	Filaggrin OS=Homo sapiens GN=FLG PE=1 SV=3
505	1092	O75636|FCN3_HUMAN	275.89	24	11	21	14	24	11	11	13403	12535	16130	16648	14297	12699	6	6	8	13	17	21	16	11	Beta-methylthiolation	32903	Ficolin-3 OS=Homo sapiens GN=FCN3 PE=1 SV=2
527	582	tr|A0A0A0MS54|A0A0A0MS54_HUMAN	275.49	31	9	4	21	31	4	20	657.12		2579.3	4391.3		3302.8	8	3	6	3	17	28	4	20		41308	cAMP-dependent protein kinase catalytic subunit beta OS=Homo sapiens GN=PRKACB PE=1 SV=1
527	583	P22694|KAPCB_HUMAN	275.49	32	9	4	21	32	4	20	657.12		2579.3	4391.3		3302.8	8	3	6	3	17	28	4	20		40623	cAMP-dependent protein kinase catalytic subunit beta OS=Homo sapiens GN=PRKACB PE=1 SV=2
606	489	Q7KZF4|SND1_HUMAN	275.16	13	3	0	9	10	5	7	5933.9		7149.8	11034	7509.7	8466.1	8	8	8	0	11	17	10	11	Beta-methylthiolation	101997	Staphylococcal nuclease domain-containing protein 1 OS=Homo sapiens GN=SND1 PE=1 SV=1
356	1434	P01137|TGFB1_HUMAN	274.78	16	11	11	16	12	12	12	29580	22840	30211	51132	43801	54200	7	7	20	16	29	31	27	42	Beta-methylthiolation	44341	Transforming growth factor beta-1 OS=Homo sapiens GN=TGFB1 PE=1 SV=2
151	1568	tr|A0A0B4J2B5|A0A0B4J2B5_HUMAN	274.36	51	31	31	42	42	40	51	703510	277410	1090800	944840	903120	1006700	4	1	54	51	113	120	89	123	Beta-methylthiolation; Oxidation (M)	10657	Immunoglobulin heavy variable 3/OR16-9 (non-functional) (Fragment) OS=Homo sapiens GN=IGHV3OR16-9 PE=1 SV=1
613	820	P01880|IGHD_HUMAN	274.34	24	3	0	11	5	5	24	489.52		8719.7	3227	260.48	38675	7	7	1	0	5	9	1	40	Beta-methylthiolation; Oxidation (M)	42353	Immunoglobulin heavy constant delta OS=Homo sapiens GN=IGHD PE=1 SV=3
613	842	tr|A0A0A0MS09|A0A0A0MS09_HUMAN	274.34	22	3	0	10	4	4	22	489.52		8719.7	3227	260.48	38675	7	7	1	0	5	9	1	40	Beta-methylthiolation; Oxidation (M)	47548	Immunoglobulin heavy constant delta (Fragment) OS=Homo sapiens GN=IGHD PE=1 SV=1
536	1268	Q07960|RHG01_HUMAN	273.99	14	7	7	14	14	10	10	4130.4	5202.3	6741.3	15686	6334.7	8197.4	5	5	6	4	20	22	9	15		50436	Rho GTPase-activating protein 1 OS=Homo sapiens GN=ARHGAP1 PE=1 SV=1
536	1357	tr|H0YE29|H0YE29_HUMAN	273.99	19	10	10	19	19	13	13	4130.4	5202.3	6741.3	15686	6334.7	8197.4	5	5	6	4	20	22	9	15		38395	Rho GTPase-activating protein 1 (Fragment) OS=Homo sapiens GN=ARHGAP1 PE=1 SV=1
458	719	Q14240|IF4A2_HUMAN	273.74	22	6	7	18	22	12	17			515.88	647.33	46.377	260.94	7	1	5	4	30	39	10	18		46402	Eukaryotic initiation factor 4A-II OS=Homo sapiens GN=EIF4A2 PE=1 SV=2
458	721	tr|E7EQG2|E7EQG2_HUMAN	273.74	25	7	8	20	25	14	19			515.88	647.33	46.377	260.94	7	1	5	4	30	39	10	18		41290	Eukaryotic initiation factor 4A-II OS=Homo sapiens GN=EIF4A2 PE=1 SV=1
432	745	Q14677|EPN4_HUMAN	273.72	19	8	10	10	19	10	13	6803.9	7925.3	16639	23648	16101	26783	9	9	14	14	19	26	19	25	Oxidation (M)	68259	Clathrin interactor 1 OS=Homo sapiens GN=CLINT1 PE=1 SV=1
395	859	Q9Y624|JAM1_HUMAN	273.48	35	9	17	35	35	31	24	1961.5	3719.9	33674	52739	21147	31331	7	7	3	7	32	43	14	36	Beta-methylthiolation	32583	Junctional adhesion molecule A OS=Homo sapiens GN=F11R PE=1 SV=1
381	1520	P05090|APOD_HUMAN	273.20	32	26	24	26	26	26	32	64352	52358	56759	47201	41692	140060	8	8	8	15	40	24	17	39	Beta-methylthiolation; Oxidation (M)	21276	Apolipoprotein D OS=Homo sapiens GN=APOD PE=1 SV=1
381	1548	tr|C9JF17|C9JF17_HUMAN	273.20	28	23	21	23	23	23	28	64352	52358	56759	47201	41692	140060	8	8	8	15	40	24	17	39	Beta-methylthiolation; Oxidation (M)	24158	Apolipoprotein D (Fragment) OS=Homo sapiens GN=APOD PE=1 SV=1
471	774	Q9UQ80|PA2G4_HUMAN	273.17	27	9	9	21	27	12	24	7552	2959.1	12099	17658	10060	16466	7	7	10	6	20	31	14	17	Beta-methylthiolation	43787	Proliferation-associated protein 2G4 OS=Homo sapiens GN=PA2G4 PE=1 SV=3
689	657	P50453|SPB9_HUMAN	272.55	32	0	0	13	32	0	19			3094.2	13745		4422.6	9	8	0	0	7	24	0	12	Beta-methylthiolation	42404	Serpin B9 OS=Homo sapiens GN=SERPINB9 PE=1 SV=1
737	794	P35612|ADDB_HUMAN	272.48	12	0	0	12	0	3	0			17978		972.62		7	7	0	0	29	0	6	0		80854	Beta-adducin OS=Homo sapiens GN=ADD2 PE=1 SV=3
490	755	tr|A0A087WYS1|A0A087WYS1_HUMAN	272.05	19	6	9	16	19	12	11	10884	8537.4	14392	19775	10517	10244	8	8	11	10	18	25	15	12		56967	UTP--glucose-1-phosphate uridylyltransferase OS=Homo sapiens GN=UGP2 PE=1 SV=1
490	769	tr|E7EUC7|E7EUC7_HUMAN	272.05	19	6	9	16	19	12	11	10884	8537.4	14392	19775	10517	10244	8	8	11	10	18	25	15	12		57805	UTP--glucose-1-phosphate uridylyltransferase OS=Homo sapiens GN=UGP2 PE=1 SV=1
490	770	Q16851|UGPA_HUMAN	272.05	19	6	9	16	19	12	11	10884	8537.4	14392	19775	10517	10244	8	8	11	10	18	25	15	12		56940	UTP--glucose-1-phosphate uridylyltransferase OS=Homo sapiens GN=UGP2 PE=1 SV=5
457	443	P05160|F13B_HUMAN	272.04	22	9	11	13	11	11	14	3762.7	8274.8	6332.6	6904.7	9768.7	8178.8	10	10	7	15	25	22	14	23	Beta-methylthiolation	75511	Coagulation factor XIII B chain OS=Homo sapiens GN=F13B PE=1 SV=3
393	1155	Q7RTS7|K2C74_HUMAN	271.93	8	6	6	8	8	6	6							6	0	11	13	28	39	26	19	Beta-methylthiolation	57865	Keratin type II cytoskeletal 74 OS=Homo sapiens GN=KRT74 PE=1 SV=2
393	1157	tr|F8W1S1|F8W1S1_HUMAN	271.93	8	6	6	8	8	6	6							6	0	11	13	28	39	26	19	Beta-methylthiolation	59407	Keratin type II cytoskeletal 74 OS=Homo sapiens GN=KRT74 PE=1 SV=1
393	1451	Q86Y46|K2C73_HUMAN	271.93	8	6	6	8	8	6	6							6	0	11	13	28	39	26	19	Beta-methylthiolation	58923	Keratin type II cytoskeletal 73 OS=Homo sapiens GN=KRT73 PE=1 SV=1
466	880	P05154|IPSP_HUMAN	271.75	18	10	12	18	16	15	15	12039	10151	20513	14572	13669	16274	6	6	11	15	22	20	14	20		45675	Plasma serine protease inhibitor OS=Homo sapiens GN=SERPINA5 PE=1 SV=3
415	632	P23142|FBLN1_HUMAN	271.51	15	9	9	14	11	11	15	4796.7	3982.7	7806.3	9197.3	4985	12006	8	4	19	13	19	15	22	36		77214	Fibulin-1 OS=Homo sapiens GN=FBLN1 PE=1 SV=4
664	661	P29144|TPP2_HUMAN	271.48	9	0	0	5	3	5	8			5231.7	3588.1	2014.8	4454.1	8	8	0	0	16	10	7	13		138350	Tripeptidyl-peptidase 2 OS=Homo sapiens GN=TPP2 PE=1 SV=4
664	662	tr|Q5VZU9|Q5VZU9_HUMAN	271.48	9	0	0	5	3	5	8			5231.7	3588.1	2014.8	4454.1	8	8	0	0	16	10	7	13		139765	Tripeptidyl-peptidase 2 OS=Homo sapiens GN=TPP2 PE=1 SV=1
609	663	tr|J3QLD9|J3QLD9_HUMAN	271.03	25	0	0	21	18	18	10			19556	11147	11419	4078.7	8	8	0	0	26	13	13	6		47142	Flotillin-2 OS=Homo sapiens GN=FLOT2 PE=1 SV=1
609	664	Q14254|FLOT2_HUMAN	271.03	25	0	0	21	18	18	10			19556	11147	11419	4078.7	8	8	0	0	26	13	13	6		47064	Flotillin-2 OS=Homo sapiens GN=FLOT2 PE=1 SV=2
609	665	tr|E7EMK3|E7EMK3_HUMAN	271.03	22	0	0	19	16	16	8			19556	11147	11419	4078.7	8	8	0	0	26	13	13	6		53137	Flotillin-2 OS=Homo sapiens GN=FLOT2 PE=1 SV=1
325	2661	tr|B0YIW2|B0YIW2_HUMAN	270.84	47	29	47	47	47	47	47	79170	192740	238010	221960	76691	377130	5	5	14	33	48	29	14	55		12816	Apolipoprotein C-III OS=Homo sapiens GN=APOC3 PE=1 SV=1
325	3840	P02656|APOC3_HUMAN	270.84	56	34	56	56	56	56	56	79170	192740	238010	221960	76691	377130	5	5	14	33	48	29	14	55		10852	Apolipoprotein C-III OS=Homo sapiens GN=APOC3 PE=1 SV=1
495	1380	Q9UIB8|SLAF5_HUMAN	270.79	17	10	11	15	17	15	15	9002.1	6360.6	26883	36191	16031	23773	5	5	12	10	13	23	17	14		38782	SLAM family member 5 OS=Homo sapiens GN=CD84 PE=1 SV=1
400	1046	P51884|LUM_HUMAN	270.56	27	16	13	27	22	24	27	14620	7805.4	29782	14174	9916.2	26717	7	7	17	11	23	27	15	39	Beta-methylthiolation	38429	Lumican OS=Homo sapiens GN=LUM PE=1 SV=2
528	1421	P18428|LBP_HUMAN	270.50	10	6	6	9	10	6	3	1219.4	4734.4	9257.2	11219	5072.6	4244.8	5	5	6	13	17	21	11	10		53384	Lipopolysaccharide-binding protein OS=Homo sapiens GN=LBP PE=1 SV=3
435	637	P50148|GNAQ_HUMAN	269.80	28	6	15	21	28	19	16	4312.5	3928.8	18886	27037	3479	9307	8	6	6	5	25	47	12	20	Beta-methylthiolation	42142	Guanine nucleotide-binding protein G(q) subunit alpha OS=Homo sapiens GN=GNAQ PE=1 SV=4
317	4357	tr|J3QS39|J3QS39_HUMAN	269.73	51	41	51	51	51	51	51	34290	21072	103220	129700	52108	99764	6	6	25	23	40	45	29	35		10469	Polyubiquitin-B (Fragment) OS=Homo sapiens GN=UBB PE=1 SV=1
317	4358	tr|J3QTR3|J3QTR3_HUMAN	269.73	44	36	44	44	44	44	44	34290	21072	103220	129700	52108	99764	6	6	25	23	40	45	29	35		12237	Ubiquitin-40S ribosomal protein S27a (Fragment) OS=Homo sapiens GN=RPS27A PE=1 SV=1
317	4359	tr|F5H6Q2|F5H6Q2_HUMAN	269.73	39	31	39	39	39	39	39	34290	21072	103220	129700	52108	99764	6	6	25	23	40	45	29	35		13732	Polyubiquitin-C (Fragment) OS=Homo sapiens GN=UBC PE=1 SV=8
317	4360	tr|F5GYU3|F5GYU3_HUMAN	269.73	35	28	35	35	35	35	35	34290	21072	103220	129700	52108	99764	6	6	25	23	40	45	29	35		15032	Polyubiquitin-C (Fragment) OS=Homo sapiens GN=UBC PE=1 SV=1
317	4361	tr|F5H2Z3|F5H2Z3_HUMAN	269.73	35	28	35	35	35	35	35	34290	21072	103220	129700	52108	99764	6	6	25	23	40	45	29	35		15310	Polyubiquitin-C (Fragment) OS=Homo sapiens GN=UBC PE=1 SV=1
317	4362	tr|F5H265|F5H265_HUMAN	269.73	32	26	32	32	32	32	32	34290	21072	103220	129700	52108	99764	6	6	25	23	40	45	29	35		16841	Polyubiquitin-C (Fragment) OS=Homo sapiens GN=UBC PE=1 SV=1
317	4363	tr|B4DV12|B4DV12_HUMAN	269.73	31	25	31	31	31	31	31	34290	21072	103220	129700	52108	99764	6	6	25	23	40	45	29	35		17215	Polyubiquitin-B OS=Homo sapiens GN=UBB PE=1 SV=1
317	4364	tr|F5H388|F5H388_HUMAN	269.73	30	25	30	30	30	30	30	34290	21072	103220	129700	52108	99764	6	6	25	23	40	45	29	35		17484	Polyubiquitin-C (Fragment) OS=Homo sapiens GN=UBC PE=1 SV=1
317	4365	tr|F5H747|F5H747_HUMAN	269.73	29	24	29	29	29	29	29	34290	21072	103220	129700	52108	99764	6	6	25	23	40	45	29	35		18073	Polyubiquitin-C (Fragment) OS=Homo sapiens GN=UBC PE=1 SV=8
317	4366	tr|F5GXK7|F5GXK7_HUMAN	269.73	28	22	28	28	28	28	28	34290	21072	103220	129700	52108	99764	6	6	25	23	40	45	29	35		19016	Polyubiquitin-C (Fragment) OS=Homo sapiens GN=UBC PE=1 SV=2
317	4367	tr|J3QKN0|J3QKN0_HUMAN	269.73	23	18	23	23	23	23	23	34290	21072	103220	129700	52108	99764	6	6	25	23	40	45	29	35		23163	Polyubiquitin-B (Fragment) OS=Homo sapiens GN=UBB PE=1 SV=1
317	4368	tr|Q5PY61|Q5PY61_HUMAN	269.73	21	17	21	21	21	21	21	34290	21072	103220	129700	52108	99764	6	6	25	23	40	45	29	35		25758	Polyubiquitin-C OS=Homo sapiens GN=UBC PE=1 SV=1
317	4369	tr|Q96C32|Q96C32_HUMAN	269.73	15	12	15	15	15	15	15	34290	21072	103220	129700	52108	99764	6	6	25	23	40	45	29	35		34304	Polyubiquitin-C OS=Homo sapiens GN=UBC PE=1 SV=1
317	4370	P0CG48|UBC_HUMAN	269.73	7	6	7	7	7	7	7	34290	21072	103220	129700	52108	99764	6	6	25	23	40	45	29	35		77039	Polyubiquitin-C OS=Homo sapiens GN=UBC PE=1 SV=3
507	565	Q9NTJ5|SAC1_HUMAN	269.01	18	2	7	12	18	6	15	3922	2902.9	26075	37033	14368	26172	9	9	6	6	17	27	8	20	Beta-methylthiolation	66967	Phosphatidylinositide phosphatase SAC1 OS=Homo sapiens GN=SACM1L PE=1 SV=2
741	955	P05141|ADT2_HUMAN	268.32	24	0	0	23	24	8	12			4487	5971	554.94	2399.1	7	3	0	0	11	14	2	8	Beta-methylthiolation	32852	ADP/ATP translocase 2 OS=Homo sapiens GN=SLC25A5 PE=1 SV=7
470	669	tr|K7ES98|K7ES98_HUMAN	268.31	6	4	3	6	6	5	6	6572.8	2100.7	11566	13551	11934	8517.6	6	6	13	5	16	27	20	18		125054	Rho GTPase-activating protein 45 OS=Homo sapiens GN=ARHGAP45 PE=1 SV=1
470	671	tr|F5H1R4|F5H1R4_HUMAN	268.31	7	4	3	6	7	5	6	6572.8	2100.7	11566	13551	11934	8517.6	6	6	13	5	16	27	20	18		112472	Rho GTPase-activating protein 45 OS=Homo sapiens GN=ARHGAP45 PE=1 SV=1
470	672	Q92619|HMHA1_HUMAN	268.31	6	4	3	6	6	5	6	6572.8	2100.7	11566	13551	11934	8517.6	6	6	13	5	16	27	20	18		124614	Rho GTPase-activating protein 45 OS=Homo sapiens GN=ARHGAP45 PE=1 SV=2
470	673	tr|K7EM85|K7EM85_HUMAN	268.31	6	4	3	5	6	4	6	6572.8	2100.7	11566	13551	11934	8517.6	6	6	13	5	16	27	20	18		127605	Rho GTPase-activating protein 45 OS=Homo sapiens GN=ARHGAP45 PE=1 SV=1
454	1298	P11234|RALB_HUMAN	267.62	37	18	12	37	37	18	18	4925.5	5790.1	19968	24050	14983	11504	7	5	7	4	33	34	10	20		23409	Ras-related protein Ral-B OS=Homo sapiens GN=RALB PE=1 SV=1
563	1083	P26641|EF1G_HUMAN	267.27	17	11	11	12	17	14	12	3423.6	2348	18551	28884	9441.8	20336	5	5	5	4	14	18	11	16	Beta-methylthiolation	50119	Elongation factor 1-gamma OS=Homo sapiens GN=EEF1G PE=1 SV=3
662	768	P50991|TCPD_HUMAN	266.90	22	6	4	15	19	6	15	243.02	130.26	9490.1	11640	2204	8419	7	7	2	1	12	17	2	14	Beta-methylthiolation; Oxidation (M)	57924	T-complex protein 1 subunit delta OS=Homo sapiens GN=CCT4 PE=1 SV=4
420	611	P36871|PGM1_HUMAN	266.80	18	8	10	10	18	8	13	12475	12391	9518.9	25435	11085	18187	7	7	15	16	19	31	17	23		61449	Phosphoglucomutase-1 OS=Homo sapiens GN=PGM1 PE=1 SV=3
409	802	O14983|AT2A1_HUMAN	266.47	10	5	5	8	10	8	8							6	0	8	12	25	40	16	25	Beta-methylthiolation	110252	Sarcoplasmic/endoplasmic reticulum calcium ATPase 1 OS=Homo sapiens GN=ATP2A1 PE=1 SV=1
345	1412	tr|D6R934|D6R934_HUMAN	265.73	26	17	14	21	23	22	23	51861	42707	52939	62512	114210	79815	6	6	21	26	35	31	21	38	Beta-methylthiolation; Oxidation (M)	26459	Complement C1q subcomponent subunit B OS=Homo sapiens GN=C1QB PE=1 SV=1
345	1413	P02746|C1QB_HUMAN	265.73	26	17	13	21	23	22	23	51861	42707	52939	62512	114210	79815	6	6	21	26	35	31	21	38	Beta-methylthiolation; Oxidation (M)	26722	Complement C1q subcomponent subunit B OS=Homo sapiens GN=C1QB PE=1 SV=3
345	1570	tr|A0A0A0MSV6|A0A0A0MSV6_HUMAN	265.73	29	18	15	23	25	25	25	51861	42707	52939	62512	114210	79815	6	6	21	26	35	31	21	38	Beta-methylthiolation; Oxidation (M)	24031	Complement C1q subcomponent subunit B (Fragment) OS=Homo sapiens GN=C1QB PE=1 SV=6
637	585	P02786|TFR1_HUMAN	265.26	13	2	2	13	9	4	2	410.1	4078.2	18916	16560	1717.5	1519.2	7	7	1	3	20	22	4	2		84871	Transferrin receptor protein 1 OS=Homo sapiens GN=TFRC PE=1 SV=2
284	974	Q7Z794|K2C1B_HUMAN	264.58	7	5	5	5	7	5	5				596.28			5	1	20	28	41	61	42	30		61901	Keratin type II cytoskeletal 1b OS=Homo sapiens GN=KRT77 PE=1 SV=3
588	1958	O75915|PRAF3_HUMAN	264.57	20	11	11	11	20	11	20	1056.9	910.64	7209.6	22683	6264.7	19129	4	4	3	2	13	21	6	18		21615	PRA1 family protein 3 OS=Homo sapiens GN=ARL6IP5 PE=1 SV=1
558	835	tr|J3KPX7|J3KPX7_HUMAN	264.54	29	10	10	17	29	13	20	9566.7	7590.2	11827	19578	14012	14820	6	6	9	7	13	18	8	14		33239	Prohibitin-2 OS=Homo sapiens GN=PHB2 PE=1 SV=2
558	836	Q99623|PHB2_HUMAN	264.54	28	10	10	17	28	13	20	9566.7	7590.2	11827	19578	14012	14820	6	6	9	7	13	18	8	14		33296	Prohibitin-2 OS=Homo sapiens GN=PHB2 PE=1 SV=2
608	875	tr|A0A140T9U0|A0A140T9U0_HUMAN	264.44	21	2	4	21	14	18	6							6	0	1	1	21	14	13	7	Beta-methylthiolation	41417	HLA class I histocompatibility antigen Cw-6 alpha chain OS=Homo sapiens GN=HLA-C PE=1 SV=1
608	925	tr|A0A140T9W2|A0A140T9W2_HUMAN	264.44	22	3	4	22	14	19	6							6	0	1	1	21	14	13	7	Beta-methylthiolation	39941	HLA class I histocompatibility antigen Cw-6 alpha chain OS=Homo sapiens GN=HLA-C PE=1 SV=1
608	933	tr|A0A140T9M0|A0A140T9M0_HUMAN	264.44	21	2	4	21	13	18	6							6	0	1	1	21	14	13	7	Beta-methylthiolation	41514	HLA class I histocompatibility antigen Cw-6 alpha chain OS=Homo sapiens GN=HLA-C PE=1 SV=1
608	944	P04222|1C03_HUMAN	264.44	21	2	4	21	14	18	6							6	0	1	1	21	14	13	7	Beta-methylthiolation	40861	HLA class I histocompatibility antigen Cw-3 alpha chain OS=Homo sapiens GN=HLA-C PE=1 SV=2
551	807	P41240|CSK_HUMAN	263.94	19	6	10	16	16	6	12	1909.8	2474.7	8410.3	9998.8	3220.1	9401.8	6	6	8	4	20	20	8	11	Oxidation (M)	50704	Tyrosine-protein kinase CSK OS=Homo sapiens GN=CSK PE=1 SV=1
480	926	tr|D6RER5|D6RER5_HUMAN	263.61	19	12	9	12	15	9	11	11870	7218.2	11515	10128	14407	16790	6	5	12	10	18	20	16	18		49809	Septin-11 OS=Homo sapiens GN=SEPT11 PE=1 SV=1
480	929	tr|D6RGI3|D6RGI3_HUMAN	263.61	20	12	9	12	15	9	12	11870	7218.2	11515	10128	14407	16790	6	5	12	10	18	20	16	18		49006	Septin 11 isoform CRA_b OS=Homo sapiens GN=SEPT11 PE=1 SV=1
480	930	Q9NVA2|SEP11_HUMAN	263.61	20	12	9	12	15	9	11	11870	7218.2	11515	10128	14407	16790	6	5	12	10	18	20	16	18		49398	Septin-11 OS=Homo sapiens GN=SEPT11 PE=1 SV=3
462	2065	P13224|GP1BB_HUMAN	262.78	24	17	17	24	24	17	24	46931	25329	66231	123440	73277	95434	6	6	8	9	20	27	16	26		21718	Platelet glycoprotein Ib beta chain OS=Homo sapiens GN=GP1BB PE=1 SV=1
620	711	tr|M0R0Y2|M0R0Y2_HUMAN	262.59	55	22	20	27	46	11	11	2336.6	1698.9	13253	13820	5519.1	4980.9	10	10	7	5	12	21	7	4		29163	Alpha-soluble NSF attachment protein OS=Homo sapiens GN=NAPA PE=1 SV=1
620	731	P54920|SNAA_HUMAN	262.59	48	19	17	23	40	9	9	2336.6	1698.9	13253	13820	5519.1	4980.9	10	10	7	5	12	21	7	4		33233	Alpha-soluble NSF attachment protein OS=Homo sapiens GN=NAPA PE=1 SV=3
422	1158	O75874|IDHC_HUMAN	262.19	19	3	10	15	15	12	19	4266.1	3097.9	9092.5	14503	4551.6	8837.1	6	6	6	5	28	37	17	27	Beta-methylthiolation	46659	Isocitrate dehydrogenase [NADP] cytoplasmic OS=Homo sapiens GN=IDH1 PE=1 SV=2
603	812	Q99685|MGLL_HUMAN	262.14	41	5	13	20	41	24	25	709.1	3956.8	3772	18681	7885.3	4838.6	9	9	1	4	8	25	10	11	Beta-methylthiolation	33261	Monoglyceride lipase OS=Homo sapiens GN=MGLL PE=1 SV=2
603	848	tr|A0A0C4DFN3|A0A0C4DFN3_HUMAN	262.14	39	5	12	19	39	24	24	709.1	3956.8	3772	18681	7885.3	4838.6	9	9	1	4	8	25	10	11	Beta-methylthiolation	34292	Monoglyceride lipase OS=Homo sapiens GN=MGLL PE=1 SV=1
421	687	Q9H939|PPIP2_HUMAN	262.14	36	10	16	29	36	23	33	7546.8	5404.6	14321	25564	9290	23703	10	10	10	8	27	35	13	29	Beta-methylthiolation	38858	Proline-serine-threonine phosphatase-interacting protein 2 OS=Homo sapiens GN=PSTPIP2 PE=1 SV=4
594	792	Q13423|NNTM_HUMAN	262.11	11	3	3	8	8	6	3	2956.6	1995.5	10107	13202	6263.6	8393.5	7	7	5	7	17	16	7	9	Beta-methylthiolation	113895	NAD(P) transhydrogenase mitochondrial OS=Homo sapiens GN=NNT PE=1 SV=3
577	800	P40926|MDHM_HUMAN	261.58	25	12	7	15	18	14	22	7359.7	8884.9	14587	19840	14106	20956	6	6	7	7	12	16	9	14	Beta-methylthiolation	35503	Malate dehydrogenase mitochondrial OS=Homo sapiens GN=MDH2 PE=1 SV=3
576	1191	Q15691|MARE1_HUMAN	260.67	33	5	20	22	33	12	15	2366.2	4932	6332	10217	2536.2	1337.2	6	5	7	12	13	25	5	3	Beta-methylthiolation	29999	Microtubule-associated protein RP/EB family member 1 OS=Homo sapiens GN=MAPRE1 PE=1 SV=3
486	1346	Q92928|RAB1C_HUMAN	260.63	35	8	18	26	26	26	26		103.75					5	1	1	5	20	22	17	27	Oxidation (M)	22017	Putative Ras-related protein Rab-1C OS=Homo sapiens GN=RAB1C PE=5 SV=2
376	1142	Q14520|HABP2_HUMAN	260.61	14	10	10	14	14	12	14	13494	16385	33381	29435	16563	38246	6	6	20	15	34	34	14	33	Beta-methylthiolation	62672	Hyaluronan-binding protein 2 OS=Homo sapiens GN=HABP2 PE=1 SV=1
538	567	tr|A2A274|A2A274_HUMAN	260.24	15	2	4	14	11	6	13	590.21	1370.4	25179	16096	3817.2	15331	8	8	2	2	23	22	8	19		87820	Aconitate hydratase mitochondrial OS=Homo sapiens GN=ACO2 PE=1 SV=1
538	568	Q99798|ACON_HUMAN	260.24	16	2	4	14	11	6	13	590.21	1370.4	25179	16096	3817.2	15331	8	8	2	2	23	22	8	19		85425	Aconitate hydratase mitochondrial OS=Homo sapiens GN=ACO2 PE=1 SV=2
722	1204	P04083|ANXA1_HUMAN	259.07	25	0	0	17	12	5	5			3330.2	14299	2649.2	3342.8	6	6	0	0	16	13	3	6		38714	Annexin A1 OS=Homo sapiens GN=ANXA1 PE=1 SV=2
357	2456	A0A0C4DH38|HV551_HUMAN	259.03	47	26	26	47	47	26	47	50450	97318	121570	110510	85939	138230	4	4	18	18	32	39	24	34	Beta-methylthiolation; Oxidation (M)	12675	Immunoglobulin heavy variable 5-51 OS=Homo sapiens GN=IGHV5-51 PE=3 SV=1
547	991	O43396|TXNL1_HUMAN	258.65	33	12	19	22	26	19	26	5337.5	7181.4	12630	25821	17824	11410	6	6	4	8	9	18	12	22		32251	Thioredoxin-like protein 1 OS=Homo sapiens GN=TXNL1 PE=1 SV=3
416	995	tr|K7EMD9|K7EMD9_HUMAN	258.13	39	19	23	15	35	19	15	1815.3	1529.9			5501.3		8	1	15	16	20	36	24	12		19214	Keratin type I cytoskeletal 13 (Fragment) OS=Homo sapiens GN=KRT13 PE=1 SV=1
478	1122	P08754|GNAI3_HUMAN	257.90	21	8	16	21	21	11	21	608.56	2522.7	8179.3	5001.4	4452.3	5616.1	6	2	5	7	24	26	8	24	Beta-methylthiolation	40532	Guanine nucleotide-binding protein G(k) subunit alpha OS=Homo sapiens GN=GNAI3 PE=1 SV=3
687	1343	P49755|TMEDA_HUMAN	257.78	32	0	8	18	28	17	18		1558.4	8359.3	10052	10072	5153.6	5	5	0	1	12	16	6	8		24976	Transmembrane emp24 domain-containing protein 10 OS=Homo sapiens GN=TMED10 PE=1 SV=2
492	814	P37837|TALDO_HUMAN	257.68	26	10	7	19	23	16	15	7808.4	3418.4	815070	25432	13320	824860	9	9	9	10	17	19	16	19	Beta-methylthiolation	37540	Transaldolase OS=Homo sapiens GN=TALDO1 PE=1 SV=2
629	722	P49368|TCPG_HUMAN	257.53	17	0	4	17	15	4	10		1438.4	9397.4	16290	2375	5512	6	6	0	2	17	21	4	9	Beta-methylthiolation	60534	T-complex protein 1 subunit gamma OS=Homo sapiens GN=CCT3 PE=1 SV=4
629	751	tr|B4DUR8|B4DUR8_HUMAN	257.53	19	0	4	19	17	4	11		1438.4	9397.4	16290	2375	5512	6	6	0	2	17	21	4	9	Beta-methylthiolation	55674	T-complex protein 1 subunit gamma OS=Homo sapiens GN=CCT3 PE=1 SV=1
642	517	P33176|KINH_HUMAN	257.33	13	3	5	4	12	7	5	1747.9	3432.2	4422	12885	14226	26015	9	9	4	6	8	13	12	9	Beta-methylthiolation	109685	Kinesin-1 heavy chain OS=Homo sapiens GN=KIF5B PE=1 SV=1
535	1156	tr|B4DR80|B4DR80_HUMAN	257.06	18	4	8	10	18	8	14	429.29	1921.6	2301.8	13983	1795.4	5049.3	6	6	2	3	16	32	7	16	Beta-methylthiolation	45836	Serine/threonine-protein kinase 24 OS=Homo sapiens GN=STK24 PE=1 SV=1
535	1176	Q9Y6E0|STK24_HUMAN	257.06	17	4	7	10	17	7	13	429.29	1921.6	2301.8	13983	1795.4	5049.3	6	6	2	3	16	32	7	16	Beta-methylthiolation	49308	Serine/threonine-protein kinase 24 OS=Homo sapiens GN=STK24 PE=1 SV=1
535	1208	tr|H0Y630|H0Y630_HUMAN	257.06	21	5	9	12	21	9	15	429.29	1921.6	2301.8	13983	1795.4	5049.3	6	6	2	3	16	32	7	16	Beta-methylthiolation	40900	Serine/threonine-protein kinase 24 (Fragment) OS=Homo sapiens GN=STK24 PE=1 SV=1
652	1331	P35613|BASI_HUMAN	256.33	23	0	0	18	19	12	12			13493	22226	10877	12588	6	6	0	0	12	18	9	10	Beta-methylthiolation	42200	Basigin OS=Homo sapiens GN=BSG PE=1 SV=2
315	1715	tr|D6RD17|D6RD17_HUMAN	256.12	48	16	16	25	25	16	48	253170	69025	104460	163000	124690	174960	5	5	37	25	26	40	33	39	Beta-methylthiolation	18020	Immunoglobulin J chain (Fragment) OS=Homo sapiens GN=JCHAIN PE=1 SV=8
315	1821	P01591|IGJ_HUMAN	256.12	48	16	16	25	25	16	48	253170	69025	104460	163000	124690	174960	5	5	37	25	26	40	33	39	Beta-methylthiolation	18099	Immunoglobulin J chain OS=Homo sapiens GN=JCHAIN PE=1 SV=4
441	13273	P01599|KV117_HUMAN	256.01	26	23	13	26	23	26	23	2521.3		27852	26709	15233	35697	3	1	4	9	30	29	17	23		12779	Immunoglobulin kappa variable 1-17 OS=Homo sapiens GN=IGKV1-17 PE=1 SV=2
627	890	Q13162|PRDX4_HUMAN	255.95	30	14	10	14	14	22	22	5405.3	1964.5	5842.2	10838	6516	11913	6	6	6	4	7	17	8	12	Beta-methylthiolation	30540	Peroxiredoxin-4 OS=Homo sapiens GN=PRDX4 PE=1 SV=1
624	658	Q01433|AMPD2_HUMAN	255.70	11	1	5	5	7	3	3	1484.5	2892.5	5785.8	13397	6919.3	7836.1	7	7	2	4	12	17	9	10		100688	AMP deaminase 2 OS=Homo sapiens GN=AMPD2 PE=1 SV=2
496	1018	Q14019|COTL1_HUMAN	255.01	60	25	36	51	59	30	44	5600.5	10846	12410	52272	16846	35680	9	9	6	15	13	26	8	21	Beta-methylthiolation	15945	Coactosin-like protein OS=Homo sapiens GN=COTL1 PE=1 SV=3
770	394	Q9NYU2|UGGG1_HUMAN	254.06	9	0	0	3	7	3	5			5673	8093.8	981.64	6109.1	9	9	0	0	9	12	2	9		177189	UDP-glucose:glycoprotein glucosyltransferase 1 OS=Homo sapiens GN=UGGT1 PE=1 SV=3
792	728	tr|A0A087X1U6|A0A087X1U6_HUMAN	253.64	2	0	0	0	2	1	0				3151.1	878.03		5	1	4	5	5	12	4	0	Oxidation (M)	555666	Epiplakin OS=Homo sapiens GN=EPPK1 PE=1 SV=1
792	729	tr|A0A075B730|A0A075B730_HUMAN	253.64	2	0	0	0	2	1	0				3151.1	878.03		5	1	4	5	5	12	4	0	Oxidation (M)	553139	Epiplakin OS=Homo sapiens GN=EPPK1 PE=1 SV=2
792	730	P58107|EPIPL_HUMAN	253.64	2	0	0	0	2	1	0				3151.1	878.03		5	1	4	5	5	12	4	0	Oxidation (M)	555629	Epiplakin OS=Homo sapiens GN=EPPK1 PE=1 SV=2
508	1714	P06702|S10A9_HUMAN	253.58	52	26	26	45	52	38	26	7343.5	10840	14054	127930	23419	8531.1	5	5	5	8	15	35	12	10	Oxidation (M)	13242	Protein S100-A9 OS=Homo sapiens GN=S100A9 PE=1 SV=1
645	1286	P22695|QCR2_HUMAN	253.22	21	8	8	11	17	8	16	4494.9	3849.5	7759.9	11943	9649.3	8660.1	6	6	7	5	10	9	11	9	Beta-methylthiolation	48443	Cytochrome b-c1 complex subunit 2 mitochondrial OS=Homo sapiens GN=UQCRC2 PE=1 SV=3
645	1289	tr|H3BRG4|H3BRG4_HUMAN	253.22	24	8	9	12	19	9	18	4494.9	3849.5	7759.9	11943	9649.3	8660.1	6	6	7	5	10	9	11	9	Beta-methylthiolation	44635	Cytochrome b-c1 complex subunit 2 mitochondrial OS=Homo sapiens GN=UQCRC2 PE=1 SV=1
500	717	P17987|TCPA_HUMAN	252.84	17	6	4	12	15	13	15	5413.9	3761.1	6593.8	12908	8117.1	8402.7	6	6	11	3	14	29	12	19		60344	T-complex protein 1 subunit alpha OS=Homo sapiens GN=TCP1 PE=1 SV=1
537	852	Q8TC12|RDH11_HUMAN	252.48	33	8	8	17	33	14	18	7275.6	5381.4	9638	19004	9010.9	14844	8	6	8	7	9	30	9	13	Beta-methylthiolation	35386	Retinol dehydrogenase 11 OS=Homo sapiens GN=RDH11 PE=1 SV=2
595	891	Q9UFN0|NPS3A_HUMAN	252.29	38	0	10	22	36	15	36		109.52	7074.6	16691	3307.6	9583	7	6	0	1	16	26	6	12		28467	Protein NipSnap homolog 3A OS=Homo sapiens GN=NIPSNAP3A PE=1 SV=2
590	938	P00390|GSHR_HUMAN	252.14	22	11	8	16	22	11	22	5915.7	1936.3	7432.1	12166	6994	13918	6	6	7	2	13	16	7	17		56257	Glutathione reductase mitochondrial OS=Homo sapiens GN=GSR PE=1 SV=2
380	720	P19013|K2C4_HUMAN	251.72	12	2	2	9	12	4	4			134.4	2065.4			6	2	10	9	27	46	29	23		57285	Keratin type II cytoskeletal 4 OS=Homo sapiens GN=KRT4 PE=1 SV=4
667	1154	P16152|CBR1_HUMAN	251.61	32	0	11	21	32	17	27		1216.8	4260.5	10271	3022.2	7517.1	5	5	0	1	13	21	2	9	Beta-methylthiolation	30375	Carbonyl reductase [NADPH] 1 OS=Homo sapiens GN=CBR1 PE=1 SV=3
631	4036	tr|A0A087X0Q4|A0A087X0Q4_HUMAN	250.96	36	12	0	33	33	36	33			4040.1	2857.4	1482.3	2896.6	4	1	1	0	18	13	9	12	Beta-methylthiolation	11434	Immunoglobulin kappa variable 2-40 OS=Homo sapiens GN=IGKV2-40 PE=1 SV=1
631	6982	P01614|KVD40_HUMAN	250.96	31	11	0	28	28	31	28			4040.1	2857.4	1482.3	2896.6	4	1	1	0	18	13	9	12	Beta-methylthiolation	13310	Immunoglobulin kappa variable 2D-40 OS=Homo sapiens GN=IGKV2D-40 PE=1 SV=2
631	6983	A0A087WW87|KV240_HUMAN	250.96	31	11	0	28	28	31	28			4040.1	2857.4	1482.3	2896.6	4	1	1	0	18	13	9	12	Beta-methylthiolation	13310	Immunoglobulin kappa variable 2-40 OS=Homo sapiens GN=IGKV2-40 PE=3 SV=2
254	1868	tr|V9GYM3|V9GYM3_HUMAN	250.62	48	32	32	33	16	32	47	81825	139120	281580	221490	161190	442070	6	6	29	34	52	34	44	57	Beta-methylthiolation	14914	Apolipoprotein A-II OS=Homo sapiens GN=APOA2 PE=1 SV=1
254	1960	P02652|APOA2_HUMAN	250.62	64	43	43	44	21	43	63	81825	139120	281580	221490	161190	442070	6	6	29	34	52	34	44	57	Beta-methylthiolation	11175	Apolipoprotein A-II OS=Homo sapiens GN=APOA2 PE=1 SV=1
578	1774	Q8TEA8|DTD1_HUMAN	250.60	21	13	13	21	21	13	21	12201	3966.6	8788.1	7491.1	11514	9373.5	4	4	7	5	16	13	7	17		23424	D-aminoacyl-tRNA deacylase 1 OS=Homo sapiens GN=DTD1 PE=1 SV=2
682	958	P22792|CPN2_HUMAN	250.13	19	4	8	8	11	5	15	87.898	2922.3	13261	14247	1591	13900	7	7	1	10	9	10	3	11	Beta-methylthiolation	60557	Carboxypeptidase N subunit 2 OS=Homo sapiens GN=CPN2 PE=1 SV=3
699	1052	Q13011|ECH1_HUMAN	249.89	27	9	5	8	16	8	18	3142.8	478.56	7745.7	15272	4841.6	15783	7	7	3	1	6	10	7	14	Beta-methylthiolation	35816	Delta(3 5)-Delta(2 4)-dienoyl-CoA isomerase mitochondrial OS=Homo sapiens GN=ECH1 PE=1 SV=2
482	1643	Q92930|RAB8B_HUMAN	249.85	26	13	13	26	26	26	26	4055.3	1469.3	10303	14186	7522.2	7592.9	5	2	8	3	19	24	15	24		23584	Ras-related protein Rab-8B OS=Homo sapiens GN=RAB8B PE=1 SV=2
482	1652	tr|H0YNE9|H0YNE9_HUMAN	249.85	29	14	14	29	29	29	29	4055.3	1469.3	10303	14186	7522.2	7592.9	5	2	8	3	19	24	15	24		21868	Ras-related protein Rab-8B (Fragment) OS=Homo sapiens GN=RAB8B PE=1 SV=1
491	988	Q9NRW1|RAB6B_HUMAN	249.84	38	5	5	28	38	22	28	4786.1	2381.6	11781	10131	6833	9229.4	7	4	4	3	22	24	17	21	Oxidation (M)	23462	Ras-related protein Rab-6B OS=Homo sapiens GN=RAB6B PE=1 SV=1
582	895	P21796|VDAC1_HUMAN	249.49	38	7	7	24	38	7	31	233.28	1415.9	8742.4	20861	1342.6	10744	8	7	2	7	14	26	1	14		30773	Voltage-dependent anion-selective channel protein 1 OS=Homo sapiens GN=VDAC1 PE=1 SV=2
438	8443	A0A0C4DH72|KV106_HUMAN	249.07	26	24	26	26	24	26	24							3	0	4	10	34	21	22	23		12697	Immunoglobulin kappa variable 1-6 OS=Homo sapiens GN=IGKV1-6 PE=3 SV=1
686	702	O75563|SKAP2_HUMAN	248.72	30	0	16	11	27	8	6		6545.8	22292	28232	3726.9	8760.9	8	8	0	4	8	19	6	6		41217	Src kinase-associated phosphoprotein 2 OS=Homo sapiens GN=SKAP2 PE=1 SV=1
660	1561	Q96BM9|ARL8A_HUMAN	248.41	38	13	13	29	38	13	29			2183.3	7913.2		8332.7	5	2	5	5	9	15	3	11		21416	ADP-ribosylation factor-like protein 8A OS=Homo sapiens GN=ARL8A PE=1 SV=1
802	688	P49327|FAS_HUMAN	248.15	4	1	2	2	3	0	2	141.24	1143.5	3342.6	9525.9		1219.3	6	6	2	5	4	15	0	3		273424	Fatty acid synthase OS=Homo sapiens GN=FASN PE=1 SV=3
802	696	tr|A0A0U1RQF0|A0A0U1RQF0_HUMAN	248.15	4	1	2	2	3	0	2	141.24	1143.5	3342.6	9525.9		1219.3	6	6	2	5	4	15	0	3		273196	Fatty acid synthase OS=Homo sapiens GN=FASN PE=1 SV=1
308	840	P05787|K2C8_HUMAN	246.21	10	4	5	10	10	10	6							7	0	12	18	42	69	36	24	Oxidation (M)	53704	Keratin type II cytoskeletal 8 OS=Homo sapiens GN=KRT8 PE=1 SV=7
803	1085	Q05655|KPCD_HUMAN	246.09	9	3	3	7	6	3	4	1393.3	613.48	1303.3	4589.1	1632.1	402.77	5	5	5	2	5	9	6	2		77505	Protein kinase C delta type OS=Homo sapiens GN=PRKCD PE=1 SV=2
520	1366	Q9BS26|ERP44_HUMAN	245.02	16	9	12	16	16	12	16	3081	7208.2	10819	14537	5705.1	11551	4	4	6	9	12	28	9	16	Beta-methylthiolation	46971	Endoplasmic reticulum resident protein 44 OS=Homo sapiens GN=ERP44 PE=1 SV=1
390	6979	P80748|LV321_HUMAN	244.99	49	39	39	23	49	49	49	13492	2552.8		793.14	584.52	0	3	1	21	21	21	22	22	31	Beta-methylthiolation	12446	Immunoglobulin lambda variable 3-21 OS=Homo sapiens GN=IGLV3-21 PE=1 SV=2
405	1737	P02747|C1QC_HUMAN	244.94	21	16	21	16	16	21	21	70582	69863	115780	116960	98862	139190	4	4	20	17	19	28	19	27		25774	Complement C1q subcomponent subunit C OS=Homo sapiens GN=C1QC PE=1 SV=3
566	1123	P62879|GBB2_HUMAN	244.65	18	0	0	18	18	9	12			1659.1	2756.5	2990.3		5	1	0	0	24	26	7	10	Beta-methylthiolation	37331	Guanine nucleotide-binding protein G(I)/G(S)/G(T) subunit beta-2 OS=Homo sapiens GN=GNB2 PE=1 SV=3
399	1552	tr|A0A0J9YY99|A0A0J9YY99_HUMAN	243.98	36	26	19	22	36	36	36	15030			9478.9	761.83	431.55	5	1	16	10	27	43	14	24	Beta-methylthiolation; Oxidation (M)	12965	Uncharacterized protein (Fragment) OS=Homo sapiens PE=1 SV=1
379	993	Q14CN4|K2C72_HUMAN	243.97	7	7	7	7	7	7	7							5	0	14	19	24	34	36	18	Oxidation (M)	55877	Keratin type II cytoskeletal 72 OS=Homo sapiens GN=KRT72 PE=1 SV=2
544	969	P19961|AMY2B_HUMAN	243.91	14	3	3	14	7	7	5	3635.8	5366.3	17339	4655.7	8397	2482.9	6	6	7	6	25	14	14	8		57710	Alpha-amylase 2B OS=Homo sapiens GN=AMY2B PE=1 SV=1
544	976	P04745|AMY1_HUMAN	243.91	14	3	3	14	7	7	5	3635.8	5366.3	17339	4655.7	8397	2482.9	6	6	7	6	25	14	14	8		57768	Alpha-amylase 1 OS=Homo sapiens GN=AMY1A PE=1 SV=2
581	790	P17612|KAPCA_HUMAN	243.05	27	4	4	16	22	11	15			93.128	287.32	66.924	0	7	2	5	3	11	24	5	16		40590	cAMP-dependent protein kinase catalytic subunit alpha OS=Homo sapiens GN=PRKACA PE=1 SV=2
396	6986	A0A075B6K5|LV39_HUMAN	243.01	33	23	23	23	23	33	23	4937	1343.1			362.29		3	1	20	21	21	21	21	30	Beta-methylthiolation	12332	Immunoglobulin lambda variable 3-9 OS=Homo sapiens GN=IGLV3-9 PE=3 SV=1
499	1190	O00161|SNP23_HUMAN	242.82	33	13	13	33	33	21	33	6923.4	1794.9	8793.5	13144	12700	5349.1	5	5	11	2	18	29	16	12	Beta-methylthiolation	23354	Synaptosomal-associated protein 23 OS=Homo sapiens GN=SNAP23 PE=1 SV=1
510	1601	Q15762|CD226_HUMAN	242.32	19	11	15	15	19	15	15	11618	8007.6	18300	32557	16510	24570	4	4	7	6	14	21	17	18	Beta-methylthiolation	38614	CD226 antigen OS=Homo sapiens GN=CD226 PE=1 SV=2
724	616	P34932|HSP74_HUMAN	240.91	9	5	2	6	8	0	6	1448.9	260.36	4898.4	6380.6		4945.7	5	5	4	1	13	11	0	8		94331	Heat shock 70 kDa protein 4 OS=Homo sapiens GN=HSPA4 PE=1 SV=4
643	843	P35813|PPM1A_HUMAN	240.20	24	8	8	6	21	11	14	1738.4	2368.2	1489.1	10211	3914.9	3716.6	7	7	5	10	5	16	9	6		42448	Protein phosphatase 1A OS=Homo sapiens GN=PPM1A PE=1 SV=1
640	1299	Q13637|RAB32_HUMAN	240.18	32	0	9	26	32	20	20		431.66	6924.5	13420	4240.4	5432.7	5	5	0	1	13	17	7	14	Beta-methylthiolation	24997	Ras-related protein Rab-32 OS=Homo sapiens GN=RAB32 PE=1 SV=3
644	860	Q9BR76|COR1B_HUMAN	238.93	23	13	13	21	13	13	23	3584.3	7015.3	9236.6	9214.8	5477.4	13242	6	6	4	5	10	12	5	15	Beta-methylthiolation	54235	Coronin-1B OS=Homo sapiens GN=CORO1B PE=1 SV=1
583	1780	Q9HCN6|GPVI_HUMAN	238.92	15	4	12	15	15	12	15	3204.5	6040.7	11973	15774	11160	11924	4	4	4	7	13	16	14	10		36866	Platelet glycoprotein VI OS=Homo sapiens GN=GP6 PE=1 SV=4
734	1846	P48047|ATPO_HUMAN	238.89	31	0	0	22	31	19	31			4737.9	13709	361.41	4431.1	4	4	0	0	10	16	2	8	Beta-methylthiolation	23277	ATP synthase subunit O mitochondrial OS=Homo sapiens GN=ATP5O PE=1 SV=1
530	528	Q92614|MY18A_HUMAN	238.79	5	2	2	4	4	2	3	5048.1	4249.9	9176.9	9379.9	8574.8	10576	7	7	6	7	19	17	13	16	Beta-methylthiolation	233113	Unconventional myosin-XVIIIa OS=Homo sapiens GN=MYO18A PE=1 SV=3
530	529	tr|A0A0D9SFK2|A0A0D9SFK2_HUMAN	238.79	5	2	2	4	4	2	3	5048.1	4249.9	9176.9	9379.9	8574.8	10576	7	7	6	7	19	17	13	16	Beta-methylthiolation	231105	Unconventional myosin-XVIIIa OS=Homo sapiens GN=MYO18A PE=1 SV=1
751	1074	Q9NXH8|TOR4A_HUMAN	238.27	15	0	0	6	12	0	12			3741.8	9309.2		5624.2	5	5	0	0	6	19	0	9		46914	Torsin-4A OS=Homo sapiens GN=TOR4A PE=1 SV=2
397	1192	P84085|ARF5_HUMAN	237.84	42	28	28	28	42	37	37	2355.9	1383	2894.6	5913.8	4025.7	4628.5	5	2	19	17	22	34	18	23		20530	ADP-ribosylation factor 5 OS=Homo sapiens GN=ARF5 PE=1 SV=2
397	1418	tr|C9J1Z8|C9J1Z8_HUMAN	237.84	51	34	34	34	51	44	44	2355.9	1383	2894.6	5913.8	4025.7	4628.5	5	2	19	17	22	34	18	23		17107	ADP-ribosylation factor 5 (Fragment) OS=Homo sapiens GN=ARF5 PE=1 SV=1
685	916	Q9Y5S2|MRCKB_HUMAN	237.67	4	2	2	1	3	2	4	1135.2	907.55	1070.6	4002.4	521.23	2317.9	5	5	3	2	4	18	2	14		194314	Serine/threonine-protein kinase MRCK beta OS=Homo sapiens GN=CDC42BPB PE=1 SV=2
437	2273	P01764|HV323_HUMAN	237.45	41	13	13	41	41	22	41			754.74	245.86		246.93	4	1	8	8	30	36	9	23	Beta-methylthiolation; Oxidation (M)	12582	Immunoglobulin heavy variable 3-23 OS=Homo sapiens GN=IGHV3-23 PE=1 SV=2
691	1789	Q16762|THTR_HUMAN	237.17	14	10	6	10	10	10	14	7742.8	1299.9	4479.7	3458.5	2891.7	12581	4	4	5	2	10	8	2	16		33429	Thiosulfate sulfurtransferase OS=Homo sapiens GN=TST PE=1 SV=4
636	684	Q96G03|PGM2_HUMAN	236.98	17	8	3	8	14	10	12	1966.7	0	4052.5	4608.2	6012.6	9466.5	7	7	5	1	9	10	12	15	Beta-methylthiolation	68283	Phosphoglucomutase-2 OS=Homo sapiens GN=PGM2 PE=1 SV=4
649	1710	P24539|AT5F1_HUMAN	236.83	20	12	7	14	14	11	17	1995.1	1143.4	3240.4	6791.1	1770.1	2756.4	5	5	10	2	8	16	5	9		28909	ATP synthase F(0) complex subunit B1 mitochondrial OS=Homo sapiens GN=ATP5F1 PE=1 SV=2
649	1946	tr|Q5QNZ2|Q5QNZ2_HUMAN	236.83	27	16	9	19	19	14	23	1995.1	1143.4	3240.4	6791.1	1770.1	2756.4	5	5	10	2	8	16	5	9		22275	ATP synthase F(0) complex subunit B1 mitochondrial OS=Homo sapiens GN=ATP5F1 PE=1 SV=1
693	1098	Q9NR12|PDLI7_HUMAN	236.33	15	5	3	7	13	3	7	15340	4278.2	6550.2	9066.9	5279.9	4524.3	5	5	10	1	9	10	7	5	Beta-methylthiolation	49845	PDZ and LIM domain protein 7 OS=Homo sapiens GN=PDLIM7 PE=1 SV=1
731	1138	P29508|SPB3_HUMAN	236.11	21	0	0	0	21	8	0				14105	580.14		6	4	0	0	0	34	2	0	Oxidation (M)	44565	Serpin B3 OS=Homo sapiens GN=SERPINB3 PE=1 SV=2
404	1951	P02745|C1QA_HUMAN	235.10	29	25	29	29	29	29	29	110130	88747	69290	47306	68154	74312	5	5	20	24	22	20	24	20	Beta-methylthiolation	26017	Complement C1q subcomponent subunit A OS=Homo sapiens GN=C1QA PE=1 SV=2
597	1056	P20340|RAB6A_HUMAN	234.28	31	4	0	21	31	15	26	1276.8		2323.3	4302	3260	2265.7	6	2	1	0	14	18	12	17		23593	Ras-related protein Rab-6A OS=Homo sapiens GN=RAB6A PE=1 SV=3
452	1584	P01780|HV307_HUMAN	234.05	45	32	19	19	26	34	45	3641.5			996.99	621.73	2076.5	6	3	9	10	21	30	15	23	Beta-methylthiolation; Oxidation (M)	12943	Immunoglobulin heavy variable 3-7 OS=Homo sapiens GN=IGHV3-7 PE=1 SV=2
429	1427	P18085|ARF4_HUMAN	233.65	42	23	23	42	42	37	37			1922.7	8026.6	1614.8	4268.2	5	3	17	15	22	27	15	22		20511	ADP-ribosylation factor 4 OS=Homo sapiens GN=ARF4 PE=1 SV=3
879	1072	Q6DD88|ATLA3_HUMAN	233.18	15	4	0	2	15	2	6	808.77		452.2	9040.9	195.34	693.26	5	5	1	0	6	10	3	2		60542	Atlastin-3 OS=Homo sapiens GN=ATL3 PE=1 SV=1
657	911	tr|A0A1W2PPH1|A0A1W2PPH1_HUMAN	232.80	12	3	0	8	12	5	8	3811.8		9397.1	15075	3108.8	12621	5	5	5	0	9	14	7	13		61222	Malic enzyme OS=Homo sapiens GN=ME2 PE=1 SV=1
657	913	P23368|MAOM_HUMAN	232.80	11	3	0	8	11	5	8	3811.8		9397.1	15075	3108.8	12621	5	5	5	0	9	14	7	13		65444	NAD-dependent malic enzyme mitochondrial OS=Homo sapiens GN=ME2 PE=1 SV=1
657	952	tr|A0A1W2PQT3|A0A1W2PQT3_HUMAN	232.80	12	3	0	9	12	6	9	3811.8		9397.1	15075	3108.8	12621	5	5	5	0	9	14	7	13		59787	Malic enzyme OS=Homo sapiens GN=ME2 PE=1 SV=1
657	954	tr|A0A1W2PQY8|A0A1W2PQY8_HUMAN	232.80	12	3	0	8	12	5	8	3811.8		9397.1	15075	3108.8	12621	5	5	5	0	9	14	7	13		62883	Malic enzyme OS=Homo sapiens GN=ME2 PE=1 SV=1
657	1035	tr|A0A1W2PR68|A0A1W2PR68_HUMAN	232.80	12	3	0	9	12	6	9	3811.8		9397.1	15075	3108.8	12621	5	5	5	0	9	14	7	13		59898	Malic enzyme OS=Homo sapiens GN=ME2 PE=1 SV=1
633	1342	O15511|ARPC5_HUMAN	232.72	52	13	13	17	52	20	24	2058.1	2477.4	6302.3	22018	2874.8	13674	5	5	1	3	7	22	4	16	Beta-methylthiolation; Oxidation (M)	16320	Actin-related protein 2/3 complex subunit 5 OS=Homo sapiens GN=ARPC5 PE=1 SV=3
723	1101	P19086|GNAZ_HUMAN	232.62	23	5	0	15	16	8	10	985.05		4758.4	6956.4	1989.3	4728.1	6	5	2	0	10	15	2	9	Beta-methylthiolation	40924	Guanine nucleotide-binding protein G(z) subunit alpha OS=Homo sapiens GN=GNAZ PE=1 SV=3
655	914	Q8IUI8|CRLF3_HUMAN	232.41	20	2	0	14	12	6	11	1041		5435.2	6185.7	3323.8	6440.8	6	6	2	0	16	13	7	11		49766	Cytokine receptor-like factor 3 OS=Homo sapiens GN=CRLF3 PE=1 SV=2
849	853	P53621|COPA_HUMAN	230.80	7	0	0	5	6	3	2			1019.4	2092.6	784.94	2272.1	6	6	0	0	6	9	3	7	Beta-methylthiolation	138345	Coatomer subunit alpha OS=Homo sapiens GN=COPA PE=1 SV=2
501	1005	tr|B1AHL2|B1AHL2_HUMAN	230.31	10	6	6	7	10	6	10				719.05		257.88	5	1	13	7	13	14	14	26		78329	Fibulin-1 OS=Homo sapiens GN=FBLN1 PE=1 SV=1
779	2380	P63000|RAC1_HUMAN	230.23	20	0	8	20	20	8	20		1685.3	2596.2	6607.2	3209.4	4763.9	4	3	0	1	8	12	2	9	Beta-methylthiolation; Oxidation (M)	21450	Ras-related C3 botulinum toxin substrate 1 OS=Homo sapiens GN=RAC1 PE=1 SV=1
460	1140	Q14847|LASP1_HUMAN	230.20	24	19	19	24	18	24	18	19564	9679.6	42644	16158	13328	15091	6	6	19	15	18	20	15	19		29717	LIM and SH3 domain protein 1 OS=Homo sapiens GN=LASP1 PE=1 SV=2
460	1281	tr|C9J9W2|C9J9W2_HUMAN	230.20	37	30	30	37	29	37	29	19564	9679.6	42644	16158	13328	15091	6	6	19	15	18	20	15	19		18980	LIM and SH3 domain protein 1 (Fragment) OS=Homo sapiens GN=LASP1 PE=1 SV=1
349	2067	P15531|NDKA_HUMAN	230.06	28	28	28	28	28	28	28	2942.7	1082.7	2052.8	3533.9	3256.8	3465.7	3	1	20	18	32	38	29	33	Oxidation (M)	17149	Nucleoside diphosphate kinase A OS=Homo sapiens GN=NME1 PE=1 SV=1
705	691	Q16610|ECM1_HUMAN	229.23	16	8	6	3	8	6	11	6637.6	9017.1	736.57	3948.6	3935.7	4934.9	6	6	7	10	1	4	7	11	Beta-methylthiolation	60674	Extracellular matrix protein 1 OS=Homo sapiens GN=ECM1 PE=1 SV=2
446	1082	Q15365|PCBP1_HUMAN	229.06	23	6	6	20	18	6	19	21225	16702	18773	21822	18767	19339	6	6	14	12	22	24	14	23	Beta-methylthiolation; Oxidation (M)	37498	Poly(rC)-binding protein 1 OS=Homo sapiens GN=PCBP1 PE=1 SV=2
760	675	Q13045|FLII_HUMAN	228.67	7	1	2	3	6	2	3	1330.1	1188.2	2017.5	5760.4	728.61	3375.6	7	7	4	2	8	10	2	7	Beta-methylthiolation	144751	Protein flightless-1 homolog OS=Homo sapiens GN=FLII PE=1 SV=2
827	1164	P43034|LIS1_HUMAN	228.50	19	7	7	4	11	11	11	2194.6	1543.9	2280.7	4758.9	3748.6	6995.4	5	5	5	2	2	5	4	9		46638	Platelet-activating factor acetylhydrolase IB subunit alpha OS=Homo sapiens GN=PAFAH1B1 PE=1 SV=2
774	987	Q12907|LMAN2_HUMAN	228.04	29	3	0	16	18	14	9	2283.7		2201.5	5020.7	2791.1	2985	6	6	3	0	3	14	7	6	Beta-methylthiolation	40229	Vesicular integral-membrane protein VIP36 OS=Homo sapiens GN=LMAN2 PE=1 SV=1
774	1062	tr|D6RBV2|D6RBV2_HUMAN	228.04	31	4	0	18	20	16	10	2283.7		2201.5	5020.7	2791.1	2985	6	6	3	0	3	14	7	6	Beta-methylthiolation	36543	Vesicular integral-membrane protein VIP36 OS=Homo sapiens GN=LMAN2 PE=1 SV=1
610	1240	Q9Y251|HPSE_HUMAN	227.36	8	0	4	6	6	4	8		1031.6	7279.6	14361	2229.2	10885	5	5	0	3	12	22	3	17	Beta-methylthiolation	61149	Heparanase OS=Homo sapiens GN=HPSE PE=1 SV=2
394	2238	P01767|HV353_HUMAN	226.98	41	41	22	22	22	22	22	2378.7						4	1	12	12	28	42	16	25	Beta-methylthiolation; Oxidation (M)	12770	Immunoglobulin heavy variable 3-53 OS=Homo sapiens GN=IGHV3-53 PE=1 SV=2
442	5903	P06331|HV434_HUMAN	226.45	42	30	20	37	37	25	42	3577.9	8785.1	7251.4	9420.5	2052.6	9726.9	4	3	6	11	24	28	14	28	Beta-methylthiolation	13815	Immunoglobulin heavy variable 4-34 OS=Homo sapiens GN=IGHV4-34 PE=1 SV=2
511	1378	P20851|C4BPB_HUMAN	226.37	26	12	12	21	17	12	22	20115	10091	17088	11852	852450	23278	5	5	5	8	21	20	13	17	Beta-methylthiolation	28357	C4b-binding protein beta chain OS=Homo sapiens GN=C4BPB PE=1 SV=1
431	1593	A0A0B4J1X5|HV374_HUMAN	226.30	39	32	32	32	32	39	39	2044.6	1626.6	2225	1114.2	3226.8	1810.1	4	1	7	9	25	35	17	24	Beta-methylthiolation; Oxidation (M)	12840	Immunoglobulin heavy variable 3-74 OS=Homo sapiens GN=IGHV3-74 PE=3 SV=1
384	2282	P61026|RAB10_HUMAN	226.06	18	6	6	12	18	12	18	26401	11253	16664	30977	24614	22861	4	2	12	14	24	34	24	33		22541	Ras-related protein Rab-10 OS=Homo sapiens GN=RAB10 PE=1 SV=1
678	1210	P00740|FA9_HUMAN	225.36	15	0	4	9	7	7	6		5321.4	11176	6668.5	13841	16874	6	6	0	6	12	10	9	7	Beta-methylthiolation	51778	Coagulation factor IX OS=Homo sapiens GN=F9 PE=1 SV=2
485	1879	A0A0B4J1V0|HV315_HUMAN	225.31	29	29	29	29	25	20	29	24861	6154.5	14040	11612	10858	7157	5	4	16	9	20	24	10	13		12926	Immunoglobulin heavy variable 3-15 OS=Homo sapiens GN=IGHV3-15 PE=3 SV=1
599	888	Q6KB66|K2C80_HUMAN	224.90	15	0	0	4	15	7	5			0	8445.5	3483.1	689.38	6	5	0	0	10	28	11	11		50525	Keratin type II cytoskeletal 80 OS=Homo sapiens GN=KRT80 PE=1 SV=2
483	1124	tr|A0A0C4DFU2|A0A0C4DFU2_HUMAN	224.80	30	26	26	30	30	21	21	4445.6	5708.7	16292	13883	11378	14613	5	5	8	9	26	17	15	18		24750	Superoxide dismutase OS=Homo sapiens GN=SOD2 PE=1 SV=1
483	1125	P04179|SODM_HUMAN	224.80	30	26	26	30	30	21	21	4445.6	5708.7	16292	13883	11378	14613	5	5	8	9	26	17	15	18		24750	Superoxide dismutase [Mn] mitochondrial OS=Homo sapiens GN=SOD2 PE=1 SV=3
483	1319	tr|A0A0C4DFU1|A0A0C4DFU1_HUMAN	224.80	36	31	32	36	36	25	25	4445.6	5708.7	16292	13883	11378	14613	5	5	8	9	26	17	15	18		20724	Superoxide dismutase OS=Homo sapiens GN=SOD2 PE=1 SV=1
730	1284	O43488|ARK72_HUMAN	224.77	21	8	8	9	16	11	13	2866.7	3030.3	9735.3	15654	7286	14663	6	6	4	3	6	9	5	10		39589	Aflatoxin B1 aldehyde reductase member 2 OS=Homo sapiens GN=AKR7A2 PE=1 SV=3
730	1398	tr|H3BLU7|H3BLU7_HUMAN	224.77	24	9	9	11	18	13	15	2866.7	3030.3	9735.3	15654	7286	14663	6	6	4	3	6	9	5	10		34684	Aflatoxin B1 aldehyde reductase member 2 (Fragment) OS=Homo sapiens GN=AKR7A2 PE=1 SV=1
717	1248	Q9H479|FN3K_HUMAN	224.75	21	0	0	17	0	13	17			9632.9		4010.4	8704.5	5	5	0	0	18	0	8	13		35171	Fructosamine-3-kinase OS=Homo sapiens GN=FN3K PE=1 SV=1
852	1147	Q9Y696|CLIC4_HUMAN	224.40	38	21	13	13	31	17	17	1471.6	3312	2720.8	5770.7	2806.5	3404.9	6	6	3	2	4	7	5	4	Beta-methylthiolation	28772	Chloride intracellular channel protein 4 OS=Homo sapiens GN=CLIC4 PE=1 SV=4
605	1430	P11233|RALA_HUMAN	223.95	33	6	0	33	33	13	20			3596.4	4155.4	1224.9	3286.3	4	2	2	0	19	22	4	11		23567	Ras-related protein Ral-A OS=Homo sapiens GN=RALA PE=1 SV=1
838	940	tr|H7BXZ5|H7BXZ5_HUMAN	223.74	2	1	1	1	1	1	1	3257.4	2046.5	3285.8	6235.2	2590.8	1332.1	6	6	5	3	5	7	2	4		336295	Kalirin (Fragment) OS=Homo sapiens GN=KALRN PE=1 SV=1
838	941	tr|J3QSW6|J3QSW6_HUMAN	223.74	2	1	1	1	1	1	1	3257.4	2046.5	3285.8	6235.2	2590.8	1332.1	6	6	5	3	5	7	2	4		340260	Kalirin OS=Homo sapiens GN=KALRN PE=1 SV=1
838	942	O60229|KALRN_HUMAN	223.74	2	1	1	1	1	1	1	3257.4	2046.5	3285.8	6235.2	2590.8	1332.1	6	6	5	3	5	7	2	4		340173	Kalirin OS=Homo sapiens GN=KALRN PE=1 SV=2
665	1326	P00742|FA10_HUMAN	223.65	14	12	12	14	6	12	14	2208.9	3943.5	4631.2	1234.6	5602.8	5633.4	5	5	5	7	11	2	11	11	Beta-methylthiolation	54732	Coagulation factor X OS=Homo sapiens GN=F10 PE=1 SV=2
836	1666	P61626|LYSC_HUMAN	222.94	28	0	0	8	28	8	8			7463.5	93194	435.2	7225.8	4	4	0	0	4	18	1	4	Beta-methylthiolation; Oxidation (M)	16537	Lysozyme C OS=Homo sapiens GN=LYZ PE=1 SV=1
794	698	P49588|SYAC_HUMAN	222.77	10	1	1	5	6	5	5	532.18	387.08	2723.6	3607.7	1339.4	3270.9	6	6	1	1	5	11	3	9		106810	Alanine--tRNA ligase cytoplasmic OS=Homo sapiens GN=AARS PE=1 SV=2
658	881	P30153|2AAA_HUMAN	222.57	14	2	3	10	10	5	5	766.23	519.89	5906	9731.5	2360.4	3416.2	5	5	1	1	14	20	6	6		65309	Serine/threonine-protein phosphatase 2A 65 kDa regulatory subunit A alpha isoform OS=Homo sapiens GN=PPP2R1A PE=1 SV=4
651	1055	Q9Y608|LRRF2_HUMAN	222.48	9	4	2	5	6	4	7	2622.8	2769.8	4011.4	6280.1	653.58	5880.8	5	4	3	3	17	10	3	13		82171	Leucine-rich repeat flightless-interacting protein 2 OS=Homo sapiens GN=LRRFIP2 PE=1 SV=1
383	1982	tr|A0A0J9YVT0|A0A0J9YVT0_HUMAN	222.42	28	28	28	22	28	28	28							4	0	11	14	28	45	20	26	Beta-methylthiolation; Oxidation (M)	12989	Immunoglobulin heavy variable 3-33 (Fragment) OS=Homo sapiens GN=IGHV3-33 PE=4 SV=1
383	1983	P0DP02|HVC33_HUMAN	222.42	28	28	28	22	28	28	28							4	0	11	14	28	45	20	26	Beta-methylthiolation; Oxidation (M)	12989	Immunoglobulin heavy variable 3-30-3 OS=Homo sapiens GN=IGHV3-30-3 PE=3 SV=1
383	1990	P01772|HV333_HUMAN	222.42	28	28	28	22	28	28	28							4	0	11	14	28	45	20	26	Beta-methylthiolation; Oxidation (M)	13074	Immunoglobulin heavy variable 3-33 OS=Homo sapiens GN=IGHV3-33 PE=1 SV=2
580	894	P05023|AT1A1_HUMAN	222.18	6	3	5	5	6	5	3	2562.2	42643	8097.7	65010	5583.2	4961.8	4	4	7	4	16	22	8	7		112896	Sodium/potassium-transporting ATPase subunit alpha-1 OS=Homo sapiens GN=ATP1A1 PE=1 SV=1
782	3644	A2NJV5|KV229_HUMAN	222.02	28	20	9	20	26	22	9	1864.9	1263.6	2714	5801.1	2133.1	2279.4	4	2	4	3	5	14	3	3		13085	Immunoglobulin kappa variable 2-29 OS=Homo sapiens GN=IGKV2-29 PE=3 SV=2
782	3977	A0A075B6S2|KVD29_HUMAN	222.02	28	20	9	20	26	22	9	1864.9	1263.6	2714	5801.1	2133.1	2279.4	4	2	4	3	5	14	3	3		13143	Immunoglobulin kappa variable 2D-29 OS=Homo sapiens GN=IGKV2D-29 PE=3 SV=1
617	1725	Q9NVJ2|ARL8B_HUMAN	221.73	31	22	22	22	31	22	22	570.16	2553.6	6831.3	12360	1282.1	4385.5	4	1	6	8	14	16	4	8		21539	ADP-ribosylation factor-like protein 8B OS=Homo sapiens GN=ARL8B PE=1 SV=1
969	1705	P51452|DUS3_HUMAN	221.55	36	0	0	16	21	16	23			2277.2	1939.3	3098.8	3478.5	5	5	0	0	3	4	3	5		20478	Dual specificity protein phosphatase 3 OS=Homo sapiens GN=DUSP3 PE=1 SV=1
1024	971	Q8TDL5|BPIB1_HUMAN	221.36	16	0	0	0	16	0	0				8412.3			5	5	0	0	0	11	0	0	Oxidation (M)	52442	BPI fold-containing family B member 1 OS=Homo sapiens GN=BPIFB1 PE=1 SV=1
402	5150	tr|Q5T123|Q5T123_HUMAN	221.29	45	33	33	33	33	33	45	65398	48219	52446	60294	70026	80607	4	4	16	18	24	25	22	26	Oxidation (M)	9381	SH3 domain-binding glutamic acid-rich-like protein 3 OS=Homo sapiens GN=SH3BGRL3 PE=1 SV=1
402	5151	Q9H299|SH3L3_HUMAN	221.29	43	31	31	31	31	31	43	65398	48219	52446	60294	70026	80607	4	4	16	18	24	25	22	26	Oxidation (M)	10438	SH3 domain-binding glutamic acid-rich-like protein 3 OS=Homo sapiens GN=SH3BGRL3 PE=1 SV=1
659	1255	tr|G8JLA2|G8JLA2_HUMAN	221.21	53	24	26	36	53	24	18	13194	3190.8	9280.3	17262	12829	6869.5	5	5	10	4	8	12	7	7	Beta-methylthiolation	17089	Myosin light polypeptide 6 OS=Homo sapiens GN=MYL6 PE=1 SV=1
739	3418	A0A075B6P5|KV228_HUMAN	220.95	48	11	0	17	17	19	46						0	4	1	1	0	11	10	5	8		12957	Immunoglobulin kappa variable 2-28 OS=Homo sapiens GN=IGKV2-28 PE=3 SV=1
739	3419	P01615|KVD28_HUMAN	220.95	48	11	0	17	17	19	46						0	4	1	1	0	11	10	5	8		12957	Immunoglobulin kappa variable 2D-28 OS=Homo sapiens GN=IGKV2D-28 PE=1 SV=2
703	2294	P62805|H4_HUMAN	220.91	44	0	0	44	31	0	21			22235	11403		10109	5	5	0	0	22	12	0	7		11367	Histone H4 OS=Homo sapiens GN=HIST1H4A PE=1 SV=2
706	1455	Q9NQ75|CASS4_HUMAN	220.70	6	2	2	5	5	2	6	3341.7	3904.1	7404.6	12412	3223.8	8792.7	4	4	5	4	9	10	3	9	Beta-methylthiolation	87144	Cas scaffolding protein family member 4 OS=Homo sapiens GN=CASS4 PE=1 SV=2
712	1012	tr|A0A0C4DGS1|A0A0C4DGS1_HUMAN	220.05	17	0	0	14	17	3	10			8649.4	14758	2460.4	4892	5	5	0	0	12	17	4	7		48799	Dolichyl-diphosphooligosaccharide--protein glycosyltransferase 48 kDa subunit OS=Homo sapiens GN=DDOST PE=1 SV=1
712	1014	P39656|OST48_HUMAN	220.05	16	0	0	14	16	3	10			8649.4	14758	2460.4	4892	5	5	0	0	12	17	4	7		50801	Dolichyl-diphosphooligosaccharide--protein glycosyltransferase 48 kDa subunit OS=Homo sapiens GN=DDOST PE=1 SV=4
635	1017	Q05209|PTN12_HUMAN	219.86	9	3	3	7	9	4	4	1967.1	2915.7	6550.9	13528	4106.3	7346.9	5	5	3	4	10	21	7	7		88106	Tyrosine-protein phosphatase non-receptor type 12 OS=Homo sapiens GN=PTPN12 PE=1 SV=3
771	980	Q6UWP8|SBSN_HUMAN	219.44	12	3	9	3	12	12	6	77.488	2878.2	208.78	2458.3	3618	748.05	4	4	2	6	1	11	8	4		60541	Suprabasin OS=Homo sapiens GN=SBSN PE=1 SV=2
818	1839	P47929|LEG7_HUMAN	219.33	43	9	9	9	26	25	9	414.61	1978	1442.8	9528.1	6149.3	1501.7	4	4	1	6	6	7	5	3	Beta-methylthiolation	15075	Galectin-7 OS=Homo sapiens GN=LGALS7 PE=1 SV=2
694	1386	P62136|PP1A_HUMAN	219.02	18	4	8	11	11	8	14		583.24	832.65	1292.9	998.08	1441.7	6	2	3	4	7	11	6	11	Beta-methylthiolation	37512	Serine/threonine-protein phosphatase PP1-alpha catalytic subunit OS=Homo sapiens GN=PPP1CA PE=1 SV=1
654	1267	Q96IY4|CBPB2_HUMAN	218.97	14	7	4	9	6	6	9	5004.2	11176	10623	3644.7	10261	7576.2	5	5	4	6	14	8	5	12	Beta-methylthiolation	48424	Carboxypeptidase B2 OS=Homo sapiens GN=CPB2 PE=1 SV=2
654	1296	tr|A0A087WSY5|A0A087WSY5_HUMAN	218.97	16	8	4	10	6	6	9	5004.2	11176	10623	3644.7	10261	7576.2	5	5	4	6	14	8	5	12	Beta-methylthiolation	44022	Carboxypeptidase B2 OS=Homo sapiens GN=CPB2 PE=1 SV=1
573	2205	A0A0B4J1X8|HV343_HUMAN	218.44	35	9	25	35	35	35	35		3671.3	2820.8	2347.3	3299.1	2885.1	3	2	1	9	14	19	9	14	Beta-methylthiolation; Oxidation (M)	13077	Immunoglobulin heavy variable 3-43 OS=Homo sapiens GN=IGHV3-43 PE=3 SV=1
669	1401	P04180|LCAT_HUMAN	218.18	18	9	6	18	11	14	14	2606	601.43	6512.1	2612.9	4881.1	13493	5	5	4	1	7	5	12	17	Beta-methylthiolation	49578	Phosphatidylcholine-sterol acyltransferase OS=Homo sapiens GN=LCAT PE=1 SV=1
555	1070	P14868|SYDC_HUMAN	216.53	14	11	8	11	11	8	14	5159.6	6851.4	7803.4	7892.2	13498	11618	4	4	8	10	12	11	7	21		57136	Aspartate--tRNA ligase cytoplasmic OS=Homo sapiens GN=DARS PE=1 SV=2
710	2295	Q96FW1|OTUB1_HUMAN	216.34	17	4	4	17	15	10	11	881.97	896.22	4236.1	5982.4	1954.4	3178	4	4	3	3	7	15	5	7		31284	Ubiquitin thioesterase OTUB1 OS=Homo sapiens GN=OTUB1 PE=1 SV=2
710	2296	tr|J3KR44|J3KR44_HUMAN	216.34	17	4	4	17	15	10	11	881.97	896.22	4236.1	5982.4	1954.4	3178	4	4	3	3	7	15	5	7		31440	Ubiquitin thioesterase OS=Homo sapiens GN=OTUB1 PE=1 SV=2
710	2314	tr|F5GYJ8|F5GYJ8_HUMAN	216.34	16	4	4	16	15	9	11	881.97	896.22	4236.1	5982.4	1954.4	3178	4	4	3	3	7	15	5	7		32360	Ubiquitin thioesterase OTUB1 OS=Homo sapiens GN=OTUB1 PE=1 SV=1
710	2779	tr|F5GYN4|F5GYN4_HUMAN	216.34	19	5	5	19	17	11	13	881.97	896.22	4236.1	5982.4	1954.4	3178	4	4	3	3	7	15	5	7		28051	Ubiquitin thioesterase OTUB1 OS=Homo sapiens GN=OTUB1 PE=1 SV=1
586	1432	tr|V9GYE7|V9GYE7_HUMAN	216.06	24	20	9	20	20	20	24						488.18	4	1	13	5	15	6	11	13	Beta-methylthiolation	28912	Complement factor H-related protein 2 OS=Homo sapiens GN=CFHR2 PE=1 SV=1
586	1444	P36980|FHR2_HUMAN	216.06	22	19	9	19	19	19	22						488.18	4	1	13	5	15	6	11	13	Beta-methylthiolation	30651	Complement factor H-related protein 2 OS=Homo sapiens GN=CFHR2 PE=1 SV=1
697	2984	P06310|KV230_HUMAN	215.65	41	17	0	38	38	41	38	35630		17550	15959	9189.3	17311	4	2	5	0	11	12	6	8		13185	Immunoglobulin kappa variable 2-30 OS=Homo sapiens GN=IGKV2-30 PE=3 SV=2
786	1454	Q96QK1|VPS35_HUMAN	215.25	7	0	1	4	6	2	6		145.69	1448.5	5156.2	130.05	3177.3	4	4	0	1	9	11	3	7	Beta-methylthiolation	91707	Vacuolar protein sorting-associated protein 35 OS=Homo sapiens GN=VPS35 PE=1 SV=2
793	676	tr|E7EU13|E7EU13_HUMAN	215.04	7	4	3	4	5	4	3	5077.2	4279.6	1440.5	6283	4250.9	672.37	5	5	5	6	3	10	4	2		134637	Arf-GAP with Rho-GAP domain ANK repeat and PH domain-containing protein 1 OS=Homo sapiens GN=ARAP1 PE=1 SV=1
793	679	Q96P48|ARAP1_HUMAN	215.04	6	4	2	3	4	4	2	5077.2	4279.6	1440.5	6283	4250.9	672.37	5	5	5	6	3	10	4	2		162191	Arf-GAP with Rho-GAP domain ANK repeat and PH domain-containing protein 1 OS=Homo sapiens GN=ARAP1 PE=1 SV=3
905	1245	Q9NQW7|XPP1_HUMAN	214.40	10	0	0	10	7	3	3			3843.1	3738	458.61	1961.4	4	4	0	0	7	7	1	5		69918	Xaa-Pro aminopeptidase 1 OS=Homo sapiens GN=XPNPEP1 PE=1 SV=3
905	1471	tr|Q5T6H7|Q5T6H7_HUMAN	214.40	11	0	0	11	8	3	3			3843.1	3738	458.61	1961.4	4	4	0	0	7	7	1	5		62139	Xaa-Pro aminopeptidase 1 OS=Homo sapiens GN=XPNPEP1 PE=1 SV=1
1057	811	P35606|COPB2_HUMAN	213.67	6	0	0	1	5	1	3			734.13	1777.1	81.124	636.81	5	5	0	0	1	4	1	3		102487	Coatomer subunit beta' OS=Homo sapiens GN=COPB2 PE=1 SV=2
840	1265	tr|X5D2R7|X5D2R7_HUMAN	213.33	19	5	5	10	15	10	19	2062.1	1106.5	2135.9	4441.9	3788.2	4769.2	4	4	3	2	3	5	5	8		30354	Proteasome subunit beta type OS=Homo sapiens GN=PSM8 PE=1 SV=1
840	1345	P28062|PSB8_HUMAN	213.33	19	5	5	10	15	10	19	2062.1	1106.5	2135.9	4441.9	3788.2	4769.2	4	4	3	2	3	5	5	8		30354	Proteasome subunit beta type-8 OS=Homo sapiens GN=PSMB8 PE=1 SV=3
670	997	tr|A0A0A0MRT6|A0A0A0MRT6_HUMAN	213.24	15	3	7	11	13	3	6	7338.6	6446.9	9537.4	10836	8187.4	8199.6	5	5	5	5	11	8	5	12	Beta-methylthiolation	51770	Abl interactor 1 OS=Homo sapiens GN=ABI1 PE=1 SV=1
670	998	Q8IZP0|ABI1_HUMAN	213.24	14	3	6	11	12	3	5	7338.6	6446.9	9537.4	10836	8187.4	8199.6	5	5	5	5	11	8	5	12	Beta-methylthiolation	55081	Abl interactor 1 OS=Homo sapiens GN=ABI1 PE=1 SV=4
670	1028	tr|B6VEX4|B6VEX4_HUMAN	213.24	18	4	8	14	15	4	7	7338.6	6446.9	9537.4	10836	8187.4	8199.6	5	5	5	5	11	8	5	12	Beta-methylthiolation	43295	Abl interactor 1 OS=Homo sapiens GN=ABI1 PE=1 SV=1
701	1171	tr|A0A0U1RR22|A0A0U1RR22_HUMAN	213.23	15	0	6	13	15	0	2		1770.2	8080.2	12695		660.18	6	6	0	6	19	15	0	1		51828	Protein kinase C and casein kinase substrate in neurons protein 2 (Fragment) OS=Homo sapiens GN=PACSIN2 PE=1 SV=1
701	1188	Q9UNF0|PACN2_HUMAN	213.23	14	0	6	12	14	0	2		1770.2	8080.2	12695		660.18	6	6	0	6	19	15	0	1		55739	Protein kinase C and casein kinase substrate in neurons protein 2 OS=Homo sapiens GN=PACSIN2 PE=1 SV=2
753	1253	P08571|CD14_HUMAN	212.71	22	5	2	18	17	0	10	229.32	712.26	3135.4	4743.1		1905.7	6	6	1	2	15	12	0	4	Beta-methylthiolation	40076	Monocyte differentiation antigen CD14 OS=Homo sapiens GN=CD14 PE=1 SV=2
795	869	P05771|KPCB_HUMAN	212.52	13	2	2	6	12	2	4			497.5	3427.6		9603.9	6	5	4	3	5	10	4	4	Beta-methylthiolation	76869	Protein kinase C beta type OS=Homo sapiens GN=PRKCB PE=1 SV=4
363	6995	P06312|KV401_HUMAN	212.27	30	30	30	30	30	30	30	47795	64754	111910	142340	83077	124200	3	3	13	28	35	32	24	28		13380	Immunoglobulin kappa variable 4-1 OS=Homo sapiens GN=IGKV4-1 PE=1 SV=1
732	1397	P62140|PP1B_HUMAN	212.22	18	4	4	4	15	4	14				783.08		350.25	6	2	3	3	5	12	4	9	Beta-methylthiolation	37187	Serine/threonine-protein phosphatase PP1-beta catalytic subunit OS=Homo sapiens GN=PPP1CB PE=1 SV=3
853	1544	P61019|RAB2A_HUMAN	212.12	19	0	0	19	19	7	7			2396.9	5787.2	361.01	709.11	4	3	0	0	7	14	2	2		23546	Ras-related protein Rab-2A OS=Homo sapiens GN=RAB2A PE=1 SV=1
853	1975	tr|H7C125|H7C125_HUMAN	212.12	39	0	0	38	38	14	13			2396.9	5787.2	361.01	709.11	4	3	0	0	7	14	2	2		12157	Ras-related protein Rab-2A (Fragment) OS=Homo sapiens GN=RAB2A PE=1 SV=1
469	1318	tr|A0A096LPE2|A0A096LPE2_HUMAN	211.95	25	25	21	25	22	25	25	40153	21791	25282	10632	29911	34325	5	5	20	9	18	15	19	19	Oxidation (M)	23353	SAA2-SAA4 readthrough OS=Homo sapiens GN=SAA2-SAA4 PE=4 SV=1
469	1467	P35542|SAA4_HUMAN	211.95	41	41	34	41	35	41	41	40153	21791	25282	10632	29911	34325	5	5	20	9	18	15	19	19	Oxidation (M)	14747	Serum amyloid A-4 protein OS=Homo sapiens GN=SAA4 PE=1 SV=2
628	1917	P05452|TETN_HUMAN	211.52	29	10	16	29	16	10	29	8110.5	10052	15991	6144.5	18874	12381	4	4	5	4	14	10	7	14	Beta-methylthiolation	22537	Tetranectin OS=Homo sapiens GN=CLEC3B PE=1 SV=3
628	2026	tr|E9PHK0|E9PHK0_HUMAN	211.52	36	13	21	36	20	13	36	8110.5	10052	15991	6144.5	18874	12381	4	4	5	4	14	10	7	14	Beta-methylthiolation	17794	Tetranectin OS=Homo sapiens GN=CLEC3B PE=1 SV=1
556	2189	O43665|RGS10_HUMAN	211.30	26	26	26	16	26	16	26	6286.8	6118.1	1957.3	3182.9	5690.7	4102.8	3	3	21	11	7	8	11	11		20236	Regulator of G-protein signaling 10 OS=Homo sapiens GN=RGS10 PE=1 SV=2
671	1541	A0A0A0MS15|HV349_HUMAN	211.24	45	26	8	45	26	24	24	1913		26077	17894	5977.4	10822	5	4	6	1	16	10	5	8	Beta-methylthiolation	13056	Immunoglobulin heavy variable 3-49 OS=Homo sapiens GN=IGHV3-49 PE=3 SV=1
815	1162	P12236|ADT3_HUMAN	210.89	16	0	0	15	16	3	12			703.88	3231.2		629.08	5	1	0	0	8	12	1	7		32866	ADP/ATP translocase 3 OS=Homo sapiens GN=SLC25A6 PE=1 SV=4
727	1300	P17980|PRS6A_HUMAN	210.55	14	4	4	12	12	8	10	1517.9	1301.6	5558.6	4912.4	2105.2	4964.5	4	4	3	4	7	8	6	9		49204	26S proteasome regulatory subunit 6A OS=Homo sapiens GN=PSMC3 PE=1 SV=3
727	1302	tr|R4GNH3|R4GNH3_HUMAN	210.55	15	4	4	13	13	8	10	1517.9	1301.6	5558.6	4912.4	2105.2	4964.5	4	4	3	4	7	8	6	9		47352	26S proteasome regulatory subunit 6A OS=Homo sapiens GN=PSMC3 PE=1 SV=1
727	1316	tr|E9PM69|E9PM69_HUMAN	210.55	16	5	5	14	14	9	11	1517.9	1301.6	5558.6	4912.4	2105.2	4964.5	4	4	3	4	7	8	6	9		44324	26S proteasome regulatory subunit 6A OS=Homo sapiens GN=PSMC3 PE=1 SV=1
727	1457	tr|E9PMD8|E9PMD8_HUMAN	210.55	21	6	6	18	18	11	14	1517.9	1301.6	5558.6	4912.4	2105.2	4964.5	4	4	3	4	7	8	6	9		32915	26S proteasome regulatory subunit 6A (Fragment) OS=Homo sapiens GN=PSMC3 PE=1 SV=9
727	1505	tr|E9PN50|E9PN50_HUMAN	210.55	25	7	7	21	21	13	17	1517.9	1301.6	5558.6	4912.4	2105.2	4964.5	4	4	3	4	7	8	6	9		28586	26S proteasome regulatory subunit 6A (Fragment) OS=Homo sapiens GN=PSMC3 PE=1 SV=9
413	2955	A0A0C4DH31|HV118_HUMAN	209.99	37	15	24	24	37	24	24	68227	49412	74844	42964	64261	87604	3	3	16	17	23	26	14	29	Beta-methylthiolation; Oxidation (M)	12820	Immunoglobulin heavy variable 1-18 OS=Homo sapiens GN=IGHV1-18 PE=3 SV=1
427	1109	P31947|1433S_HUMAN	209.78	22	7	7	10	19	4	13				4060.7			6	2	7	10	26	35	12	29	Oxidation (M)	27774	14-3-3 protein sigma OS=Homo sapiens GN=SFN PE=1 SV=1
585	905	P62993|GRB2_HUMAN	209.35	29	13	13	13	29	13	20	8115.9	10798	3283.2	10831	6982.7	8930	5	5	8	9	6	19	7	14	Beta-methylthiolation	25206	Growth factor receptor-bound protein 2 OS=Homo sapiens GN=GRB2 PE=1 SV=1
888	1423	P61225|RAP2B_HUMAN	208.04	29	15	8	15	25	8	5	1701.5	623.57	2234.4	4558.9	1277.5	376.16	6	6	2	1	6	9	1	2		20504	Ras-related protein Rap-2b OS=Homo sapiens GN=RAP2B PE=1 SV=1
653	1795	P84095|RHOG_HUMAN	207.54	29	0	10	19	29	19	29		720.76	9184.6	16174	6427	9672.6	4	4	0	1	13	17	9	9		21308	Rho-related GTP-binding protein RhoG OS=Homo sapiens GN=RHOG PE=1 SV=1
679	1478	P30086|PEBP1_HUMAN	207.32	52	25	11	27	27	52	26	4465.6	1185.6	5490.5	7461	10879	8531.6	5	5	5	2	6	10	12	9	Beta-methylthiolation	21057	Phosphatidylethanolamine-binding protein 1 OS=Homo sapiens GN=PEBP1 PE=1 SV=3
601	793	P40763|STAT3_HUMAN	206.74	12	6	6	7	12	5	8	2572.7	4165.2	5857.3	15880	3931.9	6328.7	5	5	5	8	10	21	7	8		88068	Signal transducer and activator of transcription 3 OS=Homo sapiens GN=STAT3 PE=1 SV=2
890	1634	P61020|RAB5B_HUMAN	206.40	26	9	9	14	26	14	9	1276.8	1222.4	3303.6	5807.3	6831.4	3427	4	3	1	1	5	7	5	2		23707	Ras-related protein Rab-5B OS=Homo sapiens GN=RAB5B PE=1 SV=1
788	1448	O60496|DOK2_HUMAN	206.40	12	0	0	9	12	3	9			3702.8	7762.1	372.8	1659.8	4	4	0	0	12	11	3	5		45379	Docking protein 2 OS=Homo sapiens GN=DOK2 PE=1 SV=2
932	1678	P04278|SHBG_HUMAN	206.30	19	4	15	0	13	5	0	246.42	6645.3		2457.4	0		4	4	2	11	0	4	1	0	Beta-methylthiolation	43779	Sex hormone-binding globulin OS=Homo sapiens GN=SHBG PE=1 SV=2
932	1713	tr|I3L145|I3L145_HUMAN	206.30	22	5	18	0	15	6	0	246.42	6645.3		2457.4	0		4	4	2	11	0	4	1	0	Beta-methylthiolation	37488	Sex hormone-binding globulin OS=Homo sapiens GN=SHBG PE=1 SV=1
932	1727	tr|I3L1J1|I3L1J1_HUMAN	206.30	33	7	27	0	23	10	0	246.42	6645.3		2457.4	0		4	4	2	11	0	4	1	0	Beta-methylthiolation	25429	Sex hormone-binding globulin OS=Homo sapiens GN=SHBG PE=1 SV=1
932	1728	tr|A0A0C4DGN2|A0A0C4DGN2_HUMAN	206.30	29	7	24	0	20	8	0	246.42	6645.3		2457.4	0		4	4	2	11	0	4	1	0	Beta-methylthiolation	28666	Sex hormone-binding globulin (Fragment) OS=Homo sapiens GN=SHBG PE=1 SV=1
932	1773	tr|B4DYU0|B4DYU0_HUMAN	206.30	32	7	26	0	22	9	0	246.42	6645.3		2457.4	0		4	4	2	11	0	4	1	0	Beta-methylthiolation	26072	Sex hormone-binding globulin OS=Homo sapiens GN=SHBG PE=1 SV=1
758	989	tr|B4DKB2|B4DKB2_HUMAN	206.13	8	0	4	7	8	2	4		1395.7	5854.4	8610.1	2283.9	2588.6	4	4	0	5	8	14	2	4		83574	Endothelin-converting enzyme 1 OS=Homo sapiens GN=ECE1 PE=1 SV=1
758	990	P42892|ECE1_HUMAN	206.13	8	0	4	6	8	2	4		1395.7	5854.4	8610.1	2283.9	2588.6	4	4	0	5	8	14	2	4		87164	Endothelin-converting enzyme 1 OS=Homo sapiens GN=ECE1 PE=1 SV=2
564	6977	A0A0B4J2H0|HV69D_HUMAN	205.81	39	0	13	39	39	26	39			11442	2492.7	1540.7	16240	3	1	0	1	26	14	3	25	Beta-methylthiolation; Oxidation (M)	12660	Immunoglobulin heavy variable 1-69D OS=Homo sapiens GN=IGHV1-69D PE=3 SV=1
567	20208	P01700|LV147_HUMAN	205.61	29	15	29	25	25	15	25	1202.9	6146.1	107700	103140	10608	118800	3	3	6	6	16	18	4	17		12284	Immunoglobulin lambda variable 1-47 OS=Homo sapiens GN=IGLV1-47 PE=1 SV=2
837	718	Q14643|ITPR1_HUMAN	205.24	4	0	1	1	2	1	2		3439.4	2934.9	8865.9	974.66	26439	6	6	0	2	8	9	2	5		313928	Inositol 1 4 5-trisphosphate receptor type 1 OS=Homo sapiens GN=ITPR1 PE=1 SV=3
623	4082	P01742|HV169_HUMAN	205.19	33	0	13	33	33	9	33			751.05	7658.5		401.99	3	1	0	1	19	15	2	19	Beta-methylthiolation; Oxidation (M)	12659	Immunoglobulin heavy variable 1-69 OS=Homo sapiens GN=IGHV1-69 PE=1 SV=2
767	1770	P53004|BIEA_HUMAN	203.43	19	6	6	10	19	6	10	766.53	587.49	2768.7	7250.9	1598.3	5766.7	4	4	3	1	5	13	4	7		33428	Biliverdin reductase A OS=Homo sapiens GN=BLVRA PE=1 SV=2
785	1257	O75882|ATRN_HUMAN	202.97	3	1	1	3	2	2	2	354.87	635.32	6881.8	848.56	3817.1	5776.6	4	4	1	1	12	2	8	7		158536	Attractin OS=Homo sapiens GN=ATRN PE=1 SV=2
862	602	tr|B9A067|B9A067_HUMAN	202.24	13	0	0	7	11	0	4			3440.4	8880.8		1490.9	6	6	0	0	5	16	0	2		78974	MICOS complex subunit MIC60 OS=Homo sapiens GN=IMMT PE=1 SV=2
862	604	Q16891|MIC60_HUMAN	202.24	12	0	0	7	10	0	4			3440.4	8880.8		1490.9	6	6	0	0	5	16	0	2		83678	MICOS complex subunit MIC60 OS=Homo sapiens GN=IMMT PE=1 SV=1
862	650	tr|C9J406|C9J406_HUMAN	202.24	14	0	0	8	12	0	4			3440.4	8880.8		1490.9	6	6	0	0	5	16	0	2		73254	MICOS complex subunit MIC60 OS=Homo sapiens GN=IMMT PE=1 SV=1
862	772	tr|H7C463|H7C463_HUMAN	202.24	15	0	0	8	13	0	5			3440.4	8880.8		1490.9	6	6	0	0	5	16	0	2		68184	MICOS complex subunit MIC60 (Fragment) OS=Homo sapiens GN=IMMT PE=1 SV=1
611	1392	P09486|SPRC_HUMAN	201.81	19	11	11	15	15	15	19	5227.7	3278.8	3122.2	4959.3	3488.9	16849	4	4	10	4	11	13	5	14	Beta-methylthiolation	34632	SPARC OS=Homo sapiens GN=SPARC PE=1 SV=1
681	1556	Q9NZT1|CALL5_HUMAN	201.70	38	0	32	16	38	32	22		934.3	284.97	6503.9	1014	2879.7	4	4	0	6	1	20	9	8		15893	Calmodulin-like protein 5 OS=Homo sapiens GN=CALML5 PE=1 SV=2
453	10775	tr|K7ERI9|K7ERI9_HUMAN	201.38	29	29	29	29	29	29	29	19634	26082	73003	51703	37121	76963	4	4	7	12	28	20	11	30	Oxidation (M)	8647	Apolipoprotein C-I (Fragment) OS=Homo sapiens GN=APOC1 PE=1 SV=1
453	10776	P02654|APOC1_HUMAN	201.38	27	27	27	27	27	27	27	19634	26082	73003	51703	37121	76963	4	4	7	12	28	20	11	30	Oxidation (M)	9332	Apolipoprotein C-I OS=Homo sapiens GN=APOC1 PE=1 SV=1
768	2407	Q13526|PIN1_HUMAN	201.28	33	0	12	33	33	24	24		469.99	1279.8	6011.1	1506.6	3865.5	3	3	0	1	3	14	5	10	Beta-methylthiolation	18243	Peptidyl-prolyl cis-trans isomerase NIMA-interacting 1 OS=Homo sapiens GN=PIN1 PE=1 SV=1
768	5759	tr|K7EN45|K7EN45_HUMAN	201.28	60	0	22	60	60	43	43		469.99	1279.8	6011.1	1506.6	3865.5	3	3	0	1	3	14	5	10	Beta-methylthiolation	9952	Peptidyl-prolyl cis-trans isomerase (Fragment) OS=Homo sapiens GN=PIN1 PE=1 SV=1
906	816	O43639|NCK2_HUMAN	201.14	16	0	3	13	13	4	11		140.9	2962.6	6489.3	987.67	3448.2	5	5	0	1	4	8	2	4	Beta-methylthiolation	42915	Cytoplasmic protein NCK2 OS=Homo sapiens GN=NCK2 PE=1 SV=2
913	5519	P49720|PSB3_HUMAN	200.86	16	0	9	16	16	16	16		1708.4	1105.7	4156.5	3066.5	3189	2	2	0	1	5	5	3	5		22949	Proteasome subunit beta type-3 OS=Homo sapiens GN=PSMB3 PE=1 SV=2
913	6023	tr|A0A087WUL2|A0A087WUL2_HUMAN	200.86	22	0	12	22	22	22	22		1708.4	1105.7	4156.5	3066.5	3189	2	2	0	1	5	5	3	5		16161	Proteasome subunit beta type-3 (Fragment) OS=Homo sapiens GN=PSMB3 PE=1 SV=1
913	8330	tr|A0A087WY10|A0A087WY10_HUMAN	200.86	29	0	16	29	29	29	29		1708.4	1105.7	4156.5	3066.5	3189	2	2	0	1	5	5	3	5		12610	Proteasome subunit beta type-3 OS=Homo sapiens GN=PSMB3 PE=1 SV=1
913	8458	tr|A0A087WXQ8|A0A087WXQ8_HUMAN	200.86	30	0	17	30	30	30	30		1708.4	1105.7	4156.5	3066.5	3189	2	2	0	1	5	5	3	5		12082	Proteasome subunit beta type-3 OS=Homo sapiens GN=PSMB3 PE=1 SV=1
604	1354	P61163|ACTZ_HUMAN	200.54	26	8	14	18	21	12	23	3352.3	4738.9	15206	17752	3714	10601	5	5	3	8	10	18	6	14	Beta-methylthiolation	42614	Alpha-centractin OS=Homo sapiens GN=ACTR1A PE=1 SV=1
604	1511	tr|R4GMT0|R4GMT0_HUMAN	200.54	30	9	16	21	24	14	26	3352.3	4738.9	15206	17752	3714	10601	5	5	3	8	10	18	6	14	Beta-methylthiolation	37434	Alpha-centractin OS=Homo sapiens GN=ACTR1A PE=1 SV=1
938	1221	tr|E9PLK3|E9PLK3_HUMAN	199.78	6	0	0	1	6	0	4			200.45	2528.8		391.1	3	3	0	0	2	13	0	2		102988	Aminopeptidase OS=Homo sapiens GN=NPEPPS PE=1 SV=1
938	1222	P55786|PSA_HUMAN	199.78	6	0	0	1	6	0	4			200.45	2528.8		391.1	3	3	0	0	2	13	0	2		103276	Puromycin-sensitive aminopeptidase OS=Homo sapiens GN=NPEPPS PE=1 SV=2
865	1732	Q8NG06|TRI58_HUMAN	199.68	9	0	3	9	9	3	2		600.39	51689	12536	1826.4	1219.2	4	4	0	1	5	13	2	2		54766	E3 ubiquitin-protein ligase TRIM58 OS=Homo sapiens GN=TRIM58 PE=2 SV=2
871	1341	P45880|VDAC2_HUMAN	198.60	24	0	0	8	24	8	14			3147.2	7810.6	2257.2	5019.1	4	4	0	0	3	10	3	6	Beta-methylthiolation	31567	Voltage-dependent anion-selective channel protein 2 OS=Homo sapiens GN=VDAC2 PE=1 SV=2
871	1417	tr|A0A0A0MR02|A0A0A0MR02_HUMAN	198.60	25	0	0	8	25	8	15			3147.2	7810.6	2257.2	5019.1	4	4	0	0	3	10	3	6	Beta-methylthiolation	30348	Voltage-dependent anion-selective channel protein 2 (Fragment) OS=Homo sapiens GN=VDAC2 PE=1 SV=1
692	1631	P49407|ARRB1_HUMAN	198.41	14	8	8	8	14	8	8	2279.2	2102.5	2453.6	5818	5006.9	5418.1	5	4	2	3	8	11	6	12	Beta-methylthiolation	47066	Beta-arrestin-1 OS=Homo sapiens GN=ARRB1 PE=1 SV=2
1111	1402	P20339|RAB5A_HUMAN	198.29	32	0	0	0	14	11	7				2078.7	0	289.22	4	3	0	0	0	5	1	1		23659	Ras-related protein Rab-5A OS=Homo sapiens GN=RAB5A PE=1 SV=2
598	2655	Q8WWA1|TMM40_HUMAN	197.81	12	8	8	12	12	8	8	6507.2	3197.7	5204.7	9286.4	7216.8	4891	3	3	10	4	15	14	7	11		25495	Transmembrane protein 40 OS=Homo sapiens GN=TMEM40 PE=1 SV=2
591	1535	A0A0B4J1Y9|HV372_HUMAN	197.81	44	34	34	44	36	44	44	13451	6678.1	16481	29822	4239	14761	4	2	8	8	14	13	6	13	Beta-methylthiolation	13203	Immunoglobulin heavy variable 3-72 OS=Homo sapiens GN=IGHV3-72 PE=3 SV=1
908	1081	Q96P63|SPB12_HUMAN	197.53	15	0	0	4	10	9	4			1229	7811	500.24	506.96	4	4	0	0	2	14	2	1	Beta-methylthiolation	46276	Serpin B12 OS=Homo sapiens GN=SERPINB12 PE=1 SV=1
777	1308	P51572|BAP31_HUMAN	197.47	25	0	0	14	25	8	8			2180.4	6689.3	1183.3	3224.3	6	6	0	0	9	14	4	5		27992	B-cell receptor-associated protein 31 OS=Homo sapiens GN=BCAP31 PE=1 SV=3
776	3194	P50995|ANX11_HUMAN	196.96	6	3	3	6	6	3	5	3207.4	1477.9	3913.6	9054.4	6621.4	2144.3	3	3	4	2	5	10	7	4		54390	Annexin A11 OS=Homo sapiens GN=ANXA11 PE=1 SV=1
729	1722	Q96AP7|ESAM_HUMAN	196.89	15	3	3	6	15	11	11	757.46	1793.2	2032.1	7282.9	2862.5	8463.3	4	4	1	2	3	15	5	12	Beta-methylthiolation	41176	Endothelial cell-selective adhesion molecule OS=Homo sapiens GN=ESAM PE=1 SV=1
607	1076	Q5JWF2|GNAS1_HUMAN	196.55	5	2	2	3	3	3	3	3116.5	2010.9	5136.5	4133.4	6423.9	3956.4	4	3	7	2	14	10	13	11		111024	Guanine nucleotide-binding protein G(s) subunit alpha isoforms XLas OS=Homo sapiens GN=GNAS PE=1 SV=2
607	1167	P63092|GNAS2_HUMAN	196.55	12	4	4	9	7	7	7	3116.5	2010.9	5136.5	4133.4	6423.9	3956.4	4	3	7	2	14	10	13	11		45665	Guanine nucleotide-binding protein G(s) subunit alpha isoforms short OS=Homo sapiens GN=GNAS PE=1 SV=1
690	1936	P48507|GSH0_HUMAN	196.48	19	0	0	19	19	9	11			4784.9	8067.3	2072.8	4547.7	4	4	0	0	12	13	6	12	Beta-methylthiolation	30727	Glutamate--cysteine ligase regulatory subunit OS=Homo sapiens GN=GCLM PE=1 SV=1
473	20001	A0A075B6R2|HV404_HUMAN	195.77	32	32	32	32	32	32	14	6220.8	845.11	0	2003.4	1008.2		2	1	7	7	20	28	13	22	Beta-methylthiolation	12848	Immunoglobulin heavy variable 4-4 OS=Homo sapiens GN=IGHV4-4 PE=3 SV=2
920	949	Q10567|AP1B1_HUMAN	195.42	6	0	0	4	4	1	1			3416.8	5832.9	321.87	647.32	5	5	0	0	6	10	1	1	Beta-methylthiolation	104637	AP-1 complex subunit beta-1 OS=Homo sapiens GN=AP1B1 PE=1 SV=2
949	1404	Q13835|PKP1_HUMAN	195.34	6	0	2	0	6	2	0		703.48		5285.1	2714.7		3	3	0	1	0	7	8	0	Oxidation (M)	82861	Plakophilin-1 OS=Homo sapiens GN=PKP1 PE=1 SV=2
761	1524	P62195|PRS8_HUMAN	193.90	12	3	0	8	12	3	8	700.62		4495.5	6087.5	843.75	5952.2	3	3	2	0	11	10	2	8		45626	26S proteasome regulatory subunit 8 OS=Homo sapiens GN=PSMC5 PE=1 SV=1
893	737	Q14008|CKAP5_HUMAN	193.90	3	1	0	1	3	1	1	642.71		3335.3	3999	783.85	3390.1	4	4	2	0	6	6	1	5		225493	Cytoskeleton-associated protein 5 OS=Homo sapiens GN=CKAP5 PE=1 SV=3
709	1011	tr|G3XAH0|G3XAH0_HUMAN	193.52	16	9	9	10	14	14	16	4010.1	2427.5	2798.7	8559.6	4129	7641.4	4	4	4	3	4	14	7	8		43845	HCG2002594 isoform CRA_c OS=Homo sapiens GN=SEPT5 PE=1 SV=1
709	1042	Q99719|SEPT5_HUMAN	193.52	16	9	9	10	14	14	16	4010.1	2427.5	2798.7	8559.6	4129	7641.4	4	4	4	3	4	14	7	8		42777	Septin-5 OS=Homo sapiens GN=SEPT5 PE=1 SV=1
709	1209	tr|B4DJ62|B4DJ62_HUMAN	193.52	19	11	11	11	16	16	19	4010.1	2427.5	2798.7	8559.6	4129	7641.4	4	4	4	3	4	14	7	8		37407	HCG2002594 isoform CRA_a OS=Homo sapiens GN=SEPT5 PE=1 SV=1
709	1217	tr|C9JM82|C9JM82_HUMAN	193.52	20	12	12	12	17	17	20	4010.1	2427.5	2798.7	8559.6	4129	7641.4	4	4	4	3	4	14	7	8		34673	Septin-5 (Fragment) OS=Homo sapiens GN=SEPT5 PE=1 SV=1
487	2933	A0A0C4DH33|HV124_HUMAN	193.22	47	47	47	47	47	47	47	4414.2	12764	14848	12504	16493	36051	3	3	11	16	14	11	18	22	Oxidation (M)	12824	Immunoglobulin heavy variable 1-24 OS=Homo sapiens GN=IGHV1-24 PE=3 SV=1
698	909	P08133|ANXA6_HUMAN	192.86	9	2	2	7	9	2	2	1715.2	1865.4	5006.6	6850.6	2006.9	2210.6	4	4	3	6	13	8	6	5		75873	Annexin A6 OS=Homo sapiens GN=ANXA6 PE=1 SV=3
517	2753	P81605|DCD_HUMAN	192.74	35	10	23	35	35	23	35	2466.2	3393.3	30180	29855	9303.8	23764	3	3	4	5	18	21	12	21		11284	Dermcidin OS=Homo sapiens GN=DCD PE=1 SV=2
677	2240	P13489|RINI_HUMAN	192.25	8	3	7	3	8	7	8	4888.2	4263.7	4489.2	11072	5105.5	9338.5	3	3	4	9	3	11	6	11	Beta-methylthiolation	49974	Ribonuclease inhibitor OS=Homo sapiens GN=RNH1 PE=1 SV=2
666	4612	A0A0C4DH29|HV103_HUMAN	191.99	26	0	0	26	22	22	22			7325.6	5615	869.43	4169	3	2	0	0	21	10	3	13	Beta-methylthiolation	13008	Immunoglobulin heavy variable 1-3 OS=Homo sapiens GN=IGHV1-3 PE=3 SV=1
816	1566	P27918|PROP_HUMAN	191.64	8	0	5	5	5	5	8		1324.1	8061.1	10270	3112.4	8493.6	3	3	0	2	6	6	4	10	Beta-methylthiolation	51276	Properdin OS=Homo sapiens GN=CFP PE=1 SV=2
895	1239	Q9P1Z2|CACO1_HUMAN	191.59	10	2	0	8	10	2	2	2586.7		1681.3	2230.8	743.62	360.21	4	4	2	0	6	9	2	1		77336	Calcium-binding and coiled-coil domain-containing protein 1 OS=Homo sapiens GN=CALCOCO1 PE=1 SV=2
683	1383	Q99733|NP1L4_HUMAN	191.54	13	3	3	10	13	8	6			465.98	2530.9	976.52	914.07	4	3	3	5	7	14	7	8		42823	Nucleosome assembly protein 1-like 4 OS=Homo sapiens GN=NAP1L4 PE=1 SV=1
683	1817	tr|C9J6D1|C9J6D1_HUMAN	191.54	27	6	6	21	27	17	12			465.98	2530.9	976.52	914.07	4	3	3	5	7	14	7	8		20261	Nucleosome assembly protein 1-like 4 (Fragment) OS=Homo sapiens GN=NAP1L4 PE=1 SV=1
700	1476	P60900|PSA6_HUMAN	191.32	22	7	7	14	18	7	19	1696.3	1164.2	5146.7	8712.5	3857.6	7394.3	4	4	1	2	11	12	5	10	Beta-methylthiolation	27399	Proteasome subunit alpha type-6 OS=Homo sapiens GN=PSMA6 PE=1 SV=1
700	1477	tr|G3V5Z7|G3V5Z7_HUMAN	191.32	22	7	7	14	17	7	18	1696.3	1164.2	5146.7	8712.5	3857.6	7394.3	4	4	1	2	11	12	5	10	Beta-methylthiolation	28147	Proteasome subunit alpha type OS=Homo sapiens GN=PSMA6 PE=1 SV=1
869	1206	Q08188|TGM3_HUMAN	190.94	10	0	3	3	10	0	3		417.3	3382.1	20175		3305.7	4	4	0	1	2	17	0	2	Beta-methylthiolation; Oxidation (M)	76632	Protein-glutamine gamma-glutamyltransferase E OS=Homo sapiens GN=TGM3 PE=1 SV=4
718	2051	P25786|PSA1_HUMAN	190.42	17	8	0	10	15	12	15	1781.4		4455.1	4604.3	1442.9	6391.4	4	4	2	0	10	12	3	12		29556	Proteasome subunit alpha type-1 OS=Homo sapiens GN=PSMA1 PE=1 SV=1
622	1508	tr|K7ER74|K7ER74_HUMAN	190.12	34	5	5	16	17	5	34	4688.2	7217.1	63001	14061	3094.2	39895	5	4	4	5	14	8	4	20		20049	APOC4-APOC2 readthrough (NMD candidate) OS=Homo sapiens GN=APOC4-APOC2 PE=1 SV=1
813	1256	tr|A0A0G2JJD3|A0A0G2JJD3_HUMAN	190.08	14	0	0	6	10	3	12			2586.9	6775.7	300.83	2445.4	5	5	0	0	7	12	2	7		67519	HLA-B associated transcript 5 isoform CRA_b OS=Homo sapiens GN=ABHD16A PE=1 SV=1
813	1321	O95870|ABHGA_HUMAN	190.08	15	0	0	6	10	3	13			2586.9	6775.7	300.83	2445.4	5	5	0	0	7	12	2	7		63243	Protein ABHD16A OS=Homo sapiens GN=ABHD16A PE=1 SV=3
936	1110	Q9HC84|MUC5B_HUMAN	190.04	1	0	0	0	1	0	0				14184			4	4	0	0	0	17	0	0		596344	Mucin-5B OS=Homo sapiens GN=MUC5B PE=1 SV=3
903	1160	tr|A0A0D9SGG1|A0A0D9SGG1_HUMAN	189.96	12	0	0	7	12	2	6			2639.3	3324.5	153.47	740.53	5	5	0	0	6	10	1	3		60143	Lymphocyte cytosolic protein 2 OS=Homo sapiens GN=LCP2 PE=1 SV=1
903	1161	Q13094|LCP2_HUMAN	189.96	12	0	0	7	12	2	6			2639.3	3324.5	153.47	740.53	5	5	0	0	6	10	1	3		60188	Lymphocyte cytosolic protein 2 OS=Homo sapiens GN=LCP2 PE=1 SV=1
720	3070	Q99497|PARK7_HUMAN	189.79	34	14	19	22	34	26	21	1156.2	3278.2	383.48	3772.2	4639.2	2597.5	4	4	3	11	2	9	10	4	Beta-methylthiolation	19891	Protein/nucleic acid deglycase DJ-1 OS=Homo sapiens GN=PARK7 PE=1 SV=2
885	1539	Q14974|IMB1_HUMAN	189.69	6	0	0	4	6	1	3			3603.5	6737.2	708.29	1768.4	4	4	0	0	8	9	1	3		97170	Importin subunit beta-1 OS=Homo sapiens GN=KPNB1 PE=1 SV=2
738	1492	P40227|TCPZ_HUMAN	189.66	10	4	4	6	10	6	8	6310.7	7958.9	7005.7	11478	7990.5	8368.6	4	4	3	3	7	9	6	7		58024	T-complex protein 1 subunit zeta OS=Homo sapiens GN=CCT6A PE=1 SV=3
943	1371	P48444|COPD_HUMAN	189.55	10	3	0	8	5	0	5	17.34		1065.7	1214.2		460.65	4	4	2	0	5	7	0	3		57210	Coatomer subunit delta OS=Homo sapiens GN=ARCN1 PE=1 SV=1
943	1372	tr|B0YIW6|B0YIW6_HUMAN	189.55	9	2	0	7	5	0	5	17.34		1065.7	1214.2		460.65	4	4	2	0	5	7	0	3		61626	Archain 1 isoform CRA_a OS=Homo sapiens GN=ARCN1 PE=1 SV=1
574	1942	P32119|PRDX2_HUMAN	189.41	24	9	14	24	15	15	24	3153	12007	65343	21687	38536	30213	4	3	1	3	29	13	6	14		21892	Peroxiredoxin-2 OS=Homo sapiens GN=PRDX2 PE=1 SV=5
861	1394	O00391|QSOX1_HUMAN	189.31	6	2	2	3	4	2	6	1077.2	1777.3	1887.5	910.46	705.09	3238.2	3	3	6	5	1	3	3	5	Beta-methylthiolation	82578	Sulfhydryl oxidase 1 OS=Homo sapiens GN=QSOX1 PE=1 SV=3
680	1475	P62826|RAN_HUMAN	189.05	16	0	0	12	16	6	12			6472.4	13074	2496.2	5378.6	3	3	0	0	12	15	7	10		24423	GTP-binding nuclear protein Ran OS=Homo sapiens GN=RAN PE=1 SV=3
680	1479	tr|J3KQE5|J3KQE5_HUMAN	189.05	15	0	0	11	15	6	11			6472.4	13074	2496.2	5378.6	3	3	0	0	12	15	7	10		26816	GTP-binding nuclear protein Ran (Fragment) OS=Homo sapiens GN=RAN PE=1 SV=1
680	1501	tr|B5MDF5|B5MDF5_HUMAN	189.05	15	0	0	11	15	6	11			6472.4	13074	2496.2	5378.6	3	3	0	0	12	15	7	10		26224	GTP-binding nuclear protein Ran OS=Homo sapiens GN=RAN PE=1 SV=1
680	1759	tr|F5H018|F5H018_HUMAN	189.05	18	0	0	13	18	7	13			6472.4	13074	2496.2	5378.6	3	3	0	0	12	15	7	10		22436	GTP-binding nuclear protein Ran (Fragment) OS=Homo sapiens GN=RAN PE=1 SV=8
688	1141	tr|Q5T5C7|Q5T5C7_HUMAN	188.97	12	0	0	9	12	6	6			3018.4	4857.2	1174.1	2994.1	5	5	0	0	11	20	2	10	Beta-methylthiolation	61313	Serine--tRNA ligase cytoplasmic OS=Homo sapiens GN=SARS PE=1 SV=1
688	1152	P49591|SYSC_HUMAN	188.97	13	0	0	9	13	6	6			3018.4	4857.2	1174.1	2994.1	5	5	0	0	11	20	2	10	Beta-methylthiolation	58777	Serine--tRNA ligase cytoplasmic OS=Homo sapiens GN=SARS PE=1 SV=3
733	1609	P61978|HNRPK_HUMAN	188.81	11	7	7	7	11	4	7	1203.2	2094.1	4582.8	8070.1	7426.5	7390.8	3	3	4	2	7	10	3	10		50976	Heterogeneous nuclear ribonucleoprotein K OS=Homo sapiens GN=HNRNPK PE=1 SV=1
733	1808	tr|Q5T6W2|Q5T6W2_HUMAN	188.81	13	8	8	8	13	4	8	1203.2	2094.1	4582.8	8070.1	7426.5	7390.8	3	3	4	2	7	10	3	10		41807	Heterogeneous nuclear ribonucleoprotein K (Fragment) OS=Homo sapiens GN=HNRNPK PE=1 SV=1
998	927	P50570|DYN2_HUMAN	188.78	10	0	3	4	8	1	1		120.1	1136.9	2812.9	536.8	1190.4	5	4	0	1	3	6	1	2	Beta-methylthiolation	98064	Dynamin-2 OS=Homo sapiens GN=DNM2 PE=1 SV=2
626	1197	P06276|CHLE_HUMAN	188.05	8	3	3	5	5	3	8	7039.8	6827.4	3903	7173.3	5978.6	6822.9	3	3	11	8	8	4	11	12		68418	Cholinesterase OS=Homo sapiens GN=BCHE PE=1 SV=1
626	1484	tr|F8WF14|F8WF14_HUMAN	188.05	9	4	4	6	6	4	9	7039.8	6827.4	3903	7173.3	5978.6	6822.9	3	3	11	8	8	4	11	12		63464	Carboxylic ester hydrolase OS=Homo sapiens GN=BCHE PE=1 SV=1
867	1393	P42566|EPS15_HUMAN	187.74	5	0	0	5	4	0	4			2033	3887.3		2455.7	3	3	0	0	5	11	0	6		98656	Epidermal growth factor receptor substrate 15 OS=Homo sapiens GN=EPS15 PE=1 SV=2
814	2028	tr|A0A075B7D0|A0A075B7D0_HUMAN	187.46	38	10	0	27	10	10	21	5127.8		25013	68564	12187	39381	4	4	2	0	5	7	2	12	Oxidation (M)	13012	Immunoglobulin heavy variable 1/OR15-1 (non-functional) (Fragment) OS=Homo sapiens GN=IGHV1OR15-1 PE=1 SV=1
974	1237	tr|E9PGC0|E9PGC0_HUMAN	187.31	6	2	2	2	6	2	2	821.59	848.36	419.16	1194.1	789.76	582.01	3	3	2	2	2	3	3	2	Beta-methylthiolation	101790	Ras GTPase-activating protein 1 OS=Homo sapiens GN=RASA1 PE=1 SV=1
974	1238	P20936|RASA1_HUMAN	187.31	5	2	2	2	5	2	2	821.59	848.36	419.16	1194.1	789.76	582.01	3	3	2	2	2	3	3	2	Beta-methylthiolation	116403	Ras GTPase-activating protein 1 OS=Homo sapiens GN=RASA1 PE=1 SV=1
559	19610	A0A0C4DH67|KV108_HUMAN	187.30	27	13	27	27	27	27	27	1604.5	7432.9	55917	65908	24043	65720	2	2	3	6	15	15	10	20		12537	Immunoglobulin kappa variable 1-8 OS=Homo sapiens GN=IGKV1-8 PE=3 SV=1
798	1320	Q9NUQ9|FA49B_HUMAN	186.84	19	4	0	14	14	10	6	258.6		3121.4	4524.6	1566	2426.8	4	4	1	0	8	11	5	5		36748	Protein FAM49B OS=Homo sapiens GN=FAM49B PE=1 SV=1
828	1283	P17252|KPCA_HUMAN	186.82	6	2	2	2	6	2	4				1042		1139.8	4	3	4	3	3	8	4	5		76750	Protein kinase C alpha type OS=Homo sapiens GN=PRKCA PE=1 SV=4
884	1178	Q9Y3F4|STRAP_HUMAN	186.34	14	0	5	5	9	9	9		774.14	1145.2	4061.5	2273.7	1192	3	3	0	4	2	7	6	2	Beta-methylthiolation	38438	Serine-threonine kinase receptor-associated protein OS=Homo sapiens GN=STRAP PE=1 SV=1
923	1285	O14672|ADA10_HUMAN	185.26	10	4	0	4	7	7	4	532.43		2034.4	11102	3718.1	3072.6	4	4	2	0	3	7	4	2	Beta-methylthiolation	84142	Disintegrin and metalloproteinase domain-containing protein 10 OS=Homo sapiens GN=ADAM10 PE=1 SV=1
632	1514	Q9NZP8|C1RL_HUMAN	184.47	8	3	6	8	6	6	6	8104.5	12999	160600	83171	5720.6	8664.7	3	2	7	6	8	12	6	14		53498	Complement C1r subcomponent-like protein OS=Homo sapiens GN=C1RL PE=1 SV=2
944	1679	Q13884|SNTB1_HUMAN	183.56	10	7	2	6	0	7	6	2333	806.77	1055.2		1539	2708.6	3	3	4	1	4	0	3	5		58061	Beta-1-syntrophin OS=Homo sapiens GN=SNTB1 PE=1 SV=3
719	2687	P67775|PP2AA_HUMAN	183.50	12	12	12	7	12	12	12	3965.6	4946.8	755.83	3505.2	5863	2545.1	2	2	8	7	2	10	7	5	Beta-methylthiolation	35594	Serine/threonine-protein phosphatase 2A catalytic subunit alpha isoform OS=Homo sapiens GN=PPP2CA PE=1 SV=1
719	2752	P62714|PP2AB_HUMAN	183.50	12	12	12	7	12	12	12	3965.6	4946.8	755.83	3505.2	5863	2545.1	2	2	8	7	2	10	7	5	Beta-methylthiolation	35575	Serine/threonine-protein phosphatase 2A catalytic subunit beta isoform OS=Homo sapiens GN=PPP2CB PE=1 SV=1
719	14568	tr|H0YC23|H0YC23_HUMAN	183.50	29	29	29	17	29	29	29	3965.6	4946.8	755.83	3505.2	5863	2545.1	2	2	8	7	2	10	7	5	Beta-methylthiolation	13871	Serine/threonine-protein phosphatase 2A catalytic subunit beta isoform (Fragment) OS=Homo sapiens GN=PPP2CB PE=1 SV=1
754	6445	tr|A0A075B6R9|A0A075B6R9_HUMAN	183.49	38	22	11	38	38	32	38	1227.2	457.57	6434.4	12509	5799.4	3047.6	3	3	1	1	8	13	6	5		13079	Immunoglobulin kappa variable 2D-24 (non-functional) (Fragment) OS=Homo sapiens GN=IGKV2D-24 PE=4 SV=1
754	9627	A0A0C4DH68|KV224_HUMAN	183.49	38	22	11	38	38	32	38	1227.2	457.57	6434.4	12509	5799.4	3047.6	3	3	1	1	8	13	6	5		13079	Immunoglobulin kappa variable 2-24 OS=Homo sapiens GN=IGKV2-24 PE=3 SV=1
726	1113	P07954|FUMH_HUMAN	183.31	11	3	3	6	11	3	6	1307.6	296.46	4144.7	6614.3	1622.6	3487.1	3	3	2	2	7	14	2	10		54637	Fumarate hydratase mitochondrial OS=Homo sapiens GN=FH PE=1 SV=3
715	1720	Q8IZP2|ST134_HUMAN	183.29	18	7	7	11	11	7	11	308.27	536.61	6911.1	11147	544.35	6738	3	3	1	1	11	13	4	9	Beta-methylthiolation	27407	Putative protein FAM10A4 OS=Homo sapiens GN=ST13P4 PE=5 SV=1
715	2175	P50502|F10A1_HUMAN	183.29	12	5	5	7	7	5	7	308.27	536.61	6911.1	11147	544.35	6738	3	3	1	1	11	13	4	9	Beta-methylthiolation	41332	Hsc70-interacting protein OS=Homo sapiens GN=ST13 PE=1 SV=2
715	2565	tr|H7C3I1|H7C3I1_HUMAN	183.29	30	12	12	18	18	12	18	308.27	536.61	6911.1	11147	544.35	6738	3	3	1	1	11	13	4	9	Beta-methylthiolation	16338	Hsc70-interacting protein (Fragment) OS=Homo sapiens GN=ST13 PE=1 SV=1
673	2211	Q96E17|RAB3C_HUMAN	182.55	12	0	0	12	6	6	6			218.31				3	1	0	0	11	13	8	14		25952	Ras-related protein Rab-3C OS=Homo sapiens GN=RAB3C PE=2 SV=1
1022	1328	P13639|EF2_HUMAN	182.14	5	0	0	0	5	2	1				4659.6	800.5	70.721	3	3	0	0	0	9	1	1	Beta-methylthiolation	95338	Elongation factor 2 OS=Homo sapiens GN=EEF2 PE=1 SV=4
755	2389	P20338|RAB4A_HUMAN	182.05	18	0	0	11	18	5	5			247.84	1079.8			3	2	0	0	8	9	6	11		24390	Ras-related protein Rab-4A OS=Homo sapiens GN=RAB4A PE=1 SV=3
1172	878	P54577|SYYC_HUMAN	181.90	13	0	0	3	2	3	4			287.24	335.43	1162.7	105.11	4	4	0	0	1	1	1	1	Beta-methylthiolation	59144	Tyrosine--tRNA ligase cytoplasmic OS=Homo sapiens GN=YARS PE=1 SV=4
540	2120	tr|K7ELP0|K7ELP0_HUMAN	181.71	32	32	13	29	29	13	29	1672		1983.3	1811.7		3288.3	3	2	13	5	13	16	13	15	Beta-methylthiolation	8023	Tropomyosin alpha-4 chain (Fragment) OS=Homo sapiens GN=TPM4 PE=1 SV=1
707	3359	P30613|KPYR_HUMAN	181.11	6	2	2	6	3	2	3			4104.3				3	1	1	1	11	12	2	13	Oxidation (M)	61830	Pyruvate kinase PKLR OS=Homo sapiens GN=PKLR PE=1 SV=2
672	2867	O95716|RAB3D_HUMAN	181.10	9	0	0	6	9	6	6							3	0	0	0	10	14	8	14	Beta-methylthiolation	24267	Ras-related protein Rab-3D OS=Homo sapiens GN=RAB3D PE=1 SV=1
549	2589	O95674|CDS2_HUMAN	180.98	11	9	9	9	9	9	11	13289	12890	14107	22581	11189	20583	3	3	11	7	9	23	9	14		51418	Phosphatidate cytidylyltransferase 2 OS=Homo sapiens GN=CDS2 PE=1 SV=1
614	2147	O75396|SC22B_HUMAN	180.53	20	20	20	20	20	20	20	5484.5	2914	9451.8	17822	9919.7	12443	3	3	6	4	9	14	10	13	Oxidation (M)	24593	Vesicle-trafficking protein SEC22b OS=Homo sapiens GN=SEC22B PE=1 SV=4
661	1153	tr|A0A0A6YYL2|A0A0A6YYL2_HUMAN	180.32	19	6	9	9	19	9	9	1096.6	5051	570.36	1253.2	5592.8	338.36	4	3	5	5	7	15	8	7		34780	Sulfotransferase OS=Homo sapiens GN=SULT1A4 PE=1 SV=1
661	1200	P0DMM9|ST1A3_HUMAN	180.32	19	6	9	9	19	9	9	1096.6	5051	570.36	1253.2	5592.8	338.36	4	3	5	5	7	15	8	7		34196	Sulfotransferase 1A3 OS=Homo sapiens GN=SULT1A3 PE=1 SV=1
661	1201	P0DMN0|ST1A4_HUMAN	180.32	19	6	9	9	19	9	9	1096.6	5051	570.36	1253.2	5592.8	338.36	4	3	5	5	7	15	8	7		34196	Sulfotransferase 1A4 OS=Homo sapiens GN=SULT1A4 PE=1 SV=1
954	1207	P80723|BASP1_HUMAN	179.35	26	0	0	26	6	0	17			560.37	337.02		254.72	3	3	0	0	7	4	0	5		22693	Brain acid soluble protein 1 OS=Homo sapiens GN=BASP1 PE=1 SV=2
735	1748	P02750|A2GL_HUMAN	179.15	15	12	12	5	7	12	12	4114	4289.7	607.51	1345.7	3012.8	2847.7	3	3	7	8	2	4	8	7		38178	Leucine-rich alpha-2-glycoprotein OS=Homo sapiens GN=LRG1 PE=1 SV=2
832	2915	P01033|TIMP1_HUMAN	179.00	22	9	9	17	9	17	22	1174.5	1022.5	7147.4	5627.5	7063.5	12654	3	3	2	1	5	4	6	9	Beta-methylthiolation	23171	Metalloproteinase inhibitor 1 OS=Homo sapiens GN=TIMP1 PE=1 SV=1
832	3375	tr|Q5H9A7|Q5H9A7_HUMAN	179.00	32	13	13	24	13	24	32	1174.5	1022.5	7147.4	5627.5	7063.5	12654	3	3	2	1	5	4	6	9	Beta-methylthiolation	16057	Metalloproteinase inhibitor 1 OS=Homo sapiens GN=TIMP1 PE=1 SV=1
841	1450	P09525|ANXA4_HUMAN	178.83	12	0	0	8	12	8	8			3998.7	5041.4	2094.7	1624.5	3	3	0	0	9	9	3	5		35883	Annexin A4 OS=Homo sapiens GN=ANXA4 PE=1 SV=4
841	1536	tr|Q6P452|Q6P452_HUMAN	178.83	13	0	0	9	13	9	9			3998.7	5041.4	2094.7	1624.5	3	3	0	0	9	9	3	5		33552	Annexin OS=Homo sapiens GN=ANXA4 PE=1 SV=1
924	1438	P20618|PSB1_HUMAN	178.59	24	0	0	6	24	6	6			550.56	8169.7	251.93	1320.9	4	4	0	0	2	12	2	2		26489	Proteasome subunit beta type-1 OS=Homo sapiens GN=PSMB1 PE=1 SV=2
763	1641	tr|H0Y7A7|H0Y7A7_HUMAN	178.58	35	6	27	18	27	27	20	286.52	2119.9	859.72	2242.7	4455.3	307.95	4	4	1	5	6	8	9	4		20762	Calmodulin-2 (Fragment) OS=Homo sapiens GN=CALM2 PE=1 SV=1
763	1729	P0DP24|CALM2_HUMAN	178.58	44	7	34	22	34	34	26	286.52	2119.9	859.72	2242.7	4455.3	307.95	4	4	1	5	6	8	9	4		16838	Calmodulin-2 OS=Homo sapiens GN=CALM2 PE=1 SV=1
763	1730	P0DP23|CALM1_HUMAN	178.58	44	7	34	22	34	34	26	286.52	2119.9	859.72	2242.7	4455.3	307.95	4	4	1	5	6	8	9	4		16838	Calmodulin-1 OS=Homo sapiens GN=CALM1 PE=1 SV=1
763	1731	P0DP25|CALM3_HUMAN	178.58	44	7	34	22	34	34	26	286.52	2119.9	859.72	2242.7	4455.3	307.95	4	4	1	5	6	8	9	4		16838	Calmodulin-3 OS=Homo sapiens GN=CALM3 PE=1 SV=1
763	1988	tr|E7ETZ0|E7ETZ0_HUMAN	178.58	44	7	33	22	33	33	25	286.52	2119.9	859.72	2242.7	4455.3	307.95	4	4	1	5	6	8	9	4		16966	Calmodulin-1 OS=Homo sapiens GN=CALM1 PE=1 SV=1
763	2166	tr|E7EMB3|E7EMB3_HUMAN	178.58	34	6	26	17	26	26	19	286.52	2119.9	859.72	2242.7	4455.3	307.95	4	4	1	5	6	8	9	4		21689	Calmodulin-2 OS=Homo sapiens GN=CALM2 PE=1 SV=1
826	2172	tr|K7EJ20|K7EJ20_HUMAN	178.11	11	11	11	11	6	6	11	1506.8	1405.2	2223.4	2537.9	863.04	2474.3	2	2	4	4	5	5	3	6		26807	Glutathione peroxidase OS=Homo sapiens GN=GPX4 PE=1 SV=3
826	2319	tr|K7ENB4|K7ENB4_HUMAN	178.11	15	15	15	15	8	8	15	1506.8	1405.2	2223.4	2537.9	863.04	2474.3	2	2	4	4	5	5	3	6		19944	Glutathione peroxidase OS=Homo sapiens GN=GPX4 PE=1 SV=2
826	2356	tr|K7ERP4|K7ERP4_HUMAN	178.11	17	17	17	17	9	9	17	1506.8	1405.2	2223.4	2537.9	863.04	2474.3	2	2	4	4	5	5	3	6		17629	Glutathione peroxidase (Fragment) OS=Homo sapiens GN=GPX4 PE=1 SV=1
826	2376	tr|A0A087WT12|A0A087WT12_HUMAN	178.11	12	12	12	12	6	6	12	1506.8	1405.2	2223.4	2537.9	863.04	2474.3	2	2	4	4	5	5	3	6		26948	Glutathione peroxidase OS=Homo sapiens GN=GPX4 PE=1 SV=1
826	2379	tr|A0A087X2I2|A0A087X2I2_HUMAN	178.11	14	14	14	14	7	7	14	1506.8	1405.2	2223.4	2537.9	863.04	2474.3	2	2	4	4	5	5	3	6		22025	Glutathione peroxidase OS=Homo sapiens GN=GPX4 PE=1 SV=1
826	2390	P36969|GPX4_HUMAN	178.11	14	14	14	14	7	7	14	1506.8	1405.2	2223.4	2537.9	863.04	2474.3	2	2	4	4	5	5	3	6		22175	Phospholipid hydroperoxide glutathione peroxidase mitochondrial OS=Homo sapiens GN=GPX4 PE=1 SV=3
826	2613	tr|K7EKX7|K7EKX7_HUMAN	178.11	15	15	15	15	8	8	15	1506.8	1405.2	2223.4	2537.9	863.04	2474.3	2	2	4	4	5	5	3	6		19877	Glutathione peroxidase (Fragment) OS=Homo sapiens GN=GPX4 PE=1 SV=3
826	2696	tr|R4GNE4|R4GNE4_HUMAN	178.11	15	15	15	15	8	8	15	1506.8	1405.2	2223.4	2537.9	863.04	2474.3	2	2	4	4	5	5	3	6		20549	Glutathione peroxidase (Fragment) OS=Homo sapiens GN=GPX4 PE=1 SV=7
873	1707	P05121|PAI1_HUMAN	177.88	10	7	0	6	6	7	10	3813.7		3241.8	3460.5	4314.4	4544.9	3	3	4	0	4	4	6	4		45060	Plasminogen activator inhibitor 1 OS=Homo sapiens GN=SERPINE1 PE=1 SV=1
587	2017	P04632|CPNS1_HUMAN	177.54	19	6	6	10	19	6	10	6529.2	7049.5	6221.5	10547	5232.4	6675.1	3	3	6	6	8	21	6	16	Oxidation (M)	28316	Calpain small subunit 1 OS=Homo sapiens GN=CAPNS1 PE=1 SV=1
587	2069	tr|K7EIV0|K7EIV0_HUMAN	177.54	27	8	8	14	27	8	14	6529.2	7049.5	6221.5	10547	5232.4	6675.1	3	3	6	6	8	21	6	16	Oxidation (M)	22104	Calpain small subunit 1 (Fragment) OS=Homo sapiens GN=CAPNS1 PE=1 SV=2
587	2226	tr|A0A075B7C0|A0A075B7C0_HUMAN	177.54	26	8	8	14	26	8	14	6529.2	7049.5	6221.5	10547	5232.4	6675.1	3	3	6	6	8	21	6	16	Oxidation (M)	21912	Calpain small subunit 1 (Fragment) OS=Homo sapiens GN=CAPNS1 PE=1 SV=1
587	2400	tr|A0A0C4DGQ5|A0A0C4DGQ5_HUMAN	177.54	16	5	5	9	16	5	9	6529.2	7049.5	6221.5	10547	5232.4	6675.1	3	3	6	6	8	21	6	16	Oxidation (M)	33786	Calpain small subunit 1 OS=Homo sapiens GN=CAPNS1 PE=1 SV=1
587	2857	tr|K7EM73|K7EM73_HUMAN	177.54	32	9	9	17	32	9	17	6529.2	7049.5	6221.5	10547	5232.4	6675.1	3	3	6	6	8	21	6	16	Oxidation (M)	15958	Calpain small subunit 1 (Fragment) OS=Homo sapiens GN=CAPNS1 PE=1 SV=1
521	10779	tr|A0A075B7B8|A0A075B7B8_HUMAN	177.49	19	19	19	19	19	19	19	4153	5295.8	91368	53327	44053	59377	2	1	8	5	19	23	8	17	Beta-methylthiolation; Oxidation (M)	12875	Immunoglobulin heavy variable 3/OR16-12 (non-functional) (Fragment) OS=Homo sapiens GN=IGHV3OR16-12 PE=1 SV=1
953	1549	P18031|PTN1_HUMAN	177.17	8	3	0	6	6	3	6	1071.7		1877.2	2311.7	500.19	3804.4	3	3	2	0	4	4	1	5		49967	Tyrosine-protein phosphatase non-receptor type 1 OS=Homo sapiens GN=PTPN1 PE=1 SV=1
762	1297	P55809|SCOT1_HUMAN	177.14	10	8	8	3	5	8	10	563.63	341.44	3191.5	4716.8	1897.3	3738.3	3	3	6	2	5	8	4	8		56158	Succinyl-CoA:3-ketoacid coenzyme A transferase 1 mitochondrial OS=Homo sapiens GN=OXCT1 PE=1 SV=1
713	3224	A0A0A0MT36|KVD21_HUMAN	176.87	36	18	36	18	18	18	18		5591.6	7962.7	6935.3	9620.6	5317.5	3	1	1	12	10	5	4	8	Beta-methylthiolation	12340	Immunoglobulin kappa variable 6D-21 OS=Homo sapiens GN=IGKV6D-21 PE=3 SV=1
766	1768	Q96JJ7|TMX3_HUMAN	176.44	9	2	0	2	9	2	2	1261.6		1470.3	3863.3	973.77	3031.5	3	3	1	0	10	12	3	7		51872	Protein disulfide-isomerase TMX3 OS=Homo sapiens GN=TMX3 PE=1 SV=2
1047	2171	Q96DA0|ZG16B_HUMAN	176.36	22	0	0	0	22	0	0				13089			3	3	0	0	0	10	0	0		22739	Zymogen granule protein 16 homolog B OS=Homo sapiens GN=ZG16B PE=1 SV=3
1047	3086	tr|A0A0C4DGN4|A0A0C4DGN4_HUMAN	176.36	26	0	0	0	26	0	0				13089			3	3	0	0	0	10	0	0		19600	Zymogen granule protein 16 homolog B OS=Homo sapiens GN=ZG16B PE=1 SV=1
1001	1278	tr|K7EK35|K7EK35_HUMAN	176.16	7	0	0	1	6	1	5			831.27	2458.8	992.2	3010.2	5	5	0	0	1	5	2	6		87362	Signal transducer and activator of transcription OS=Homo sapiens GN=STAT5A PE=1 SV=1
1001	1279	P42229|STA5A_HUMAN	176.16	7	0	0	1	5	1	5			831.27	2458.8	992.2	3010.2	5	5	0	0	1	5	2	6		90647	Signal transducer and activator of transcription 5A OS=Homo sapiens GN=STAT5A PE=1 SV=1
1001	1317	P51692|STA5B_HUMAN	176.16	7	0	0	1	5	1	5			831.27	2458.8	992.2	3010.2	5	5	0	0	1	5	2	6		89866	Signal transducer and activator of transcription 5B OS=Homo sapiens GN=STAT5B PE=1 SV=2
829	2039	P11766|ADHX_HUMAN	175.72	13	5	5	7	7	5	13	2340.1	2367.8	7093.7	4804	7499.7	8823.5	4	4	2	3	4	6	7	6		39724	Alcohol dehydrogenase class-3 OS=Homo sapiens GN=ADH5 PE=1 SV=4
784	19966	Q5SQ64|LY66F_HUMAN	175.59	11	11	11	11	11	11	11	3081.5	2705.2	3025.4	6842.5	2260.6	2441.9	3	3	7	6	7	7	2	3		32465	Lymphocyte antigen 6 complex locus protein G6f OS=Homo sapiens GN=LY6G6F PE=1 SV=2
529	1135	tr|K7EJL1|K7EJL1_HUMAN	175.56	11	8	8	8	11	8	8	4727.9	1562.9	3002.8	7759	6275.7	6309.8	3	3	13	10	12	13	13	17		40296	AP-1 complex subunit mu-1 OS=Homo sapiens GN=AP1M1 PE=1 SV=1
529	1137	Q9BXS5|AP1M1_HUMAN	175.56	9	7	7	7	9	7	7	4727.9	1562.9	3002.8	7759	6275.7	6309.8	3	3	13	10	12	13	13	17		48587	AP-1 complex subunit mu-1 OS=Homo sapiens GN=AP1M1 PE=1 SV=3
529	1143	tr|E7ENJ6|E7ENJ6_HUMAN	175.56	11	8	8	8	11	8	8	4727.9	1562.9	3002.8	7759	6275.7	6309.8	3	3	13	10	12	13	13	17		42636	AP-1 complex subunit mu-1 OS=Homo sapiens GN=AP1M1 PE=1 SV=1
866	17867	P10124|SRGN_HUMAN	175.34	19	0	0	17	19	9	17			9663.7	9138.1	402.69	1849.7	3	3	0	0	8	11	1	3	Beta-methylthiolation; Oxidation (M)	17652	Serglycin OS=Homo sapiens GN=SRGN PE=1 SV=3
963	1089	O14974|MYPT1_HUMAN	174.90	6	0	0	3	6	2	1			910.66	726.36	308.28		4	1	0	0	3	6	1	5		115281	Protein phosphatase 1 regulatory subunit 12A OS=Homo sapiens GN=PPP1R12A PE=1 SV=1
964	1487	tr|I3L0N3|I3L0N3_HUMAN	174.45	5	2	0	2	5	4	3	1355.8		164.29	1807.6	1347	1081.9	3	3	3	0	1	6	3	2		82092	Vesicle-fusing ATPase OS=Homo sapiens GN=NSF PE=1 SV=1
964	1488	P46459|NSF_HUMAN	174.45	5	2	0	2	5	3	3	1355.8		164.29	1807.6	1347	1081.9	3	3	3	0	1	6	3	2		82594	Vesicle-fusing ATPase OS=Homo sapiens GN=NSF PE=1 SV=3
749	1883	P08758|ANXA5_HUMAN	174.20	11	7	3	11	7	7	11	2832.3	1258	9112.2	6496.4	5151	7380.6	3	3	3	2	11	5	4	9		35937	Annexin A5 OS=Homo sapiens GN=ANXA5 PE=1 SV=2
749	2262	tr|D6RBE9|D6RBE9_HUMAN	174.20	15	10	5	15	10	10	15	2832.3	1258	9112.2	6496.4	5151	7380.6	3	3	3	2	11	5	4	9		24698	Annexin OS=Homo sapiens GN=ANXA5 PE=1 SV=1
921	804	Q06124|PTN11_HUMAN	173.76	12	0	2	5	8	6	8		382.03	570.51	1149.2	256.96	579.9	5	5	0	1	3	7	3	4		68436	Tyrosine-protein phosphatase non-receptor type 11 OS=Homo sapiens GN=PTPN11 PE=1 SV=2
902	1607	P29218|IMPA1_HUMAN	173.74	18	0	0	0	8	4	14				4525.3	886.01	4096.7	4	4	0	0	0	7	1	12		30189	Inositol monophosphatase 1 OS=Homo sapiens GN=IMPA1 PE=1 SV=1
1035	3146	P12273|PIP_HUMAN	173.37	26	0	0	11	26	0	0			401.56	9155.2			3	3	0	0	1	10	0	0		16572	Prolactin-inducible protein OS=Homo sapiens GN=PIP PE=1 SV=1
972	1627	P14324|FPPS_HUMAN	172.66	13	0	0	4	13	0	4			590	4123.2		563.34	4	4	0	0	1	13	0	1		48276	Farnesyl pyrophosphate synthase OS=Homo sapiens GN=FDPS PE=1 SV=4
552	6648	tr|H0YJW9|H0YJW9_HUMAN	172.33	17	17	17	17	17	17	17	11516	8259.3	7308.5	6661.7	14630	7265.2	2	1	8	12	9	16	12	14	Oxidation (M)	16992	Uncharacterized protein (Fragment) OS=Homo sapiens PE=1 SV=3
942	1198	tr|E9PGM4|E9PGM4_HUMAN	172.17	9	0	0	2	9	2	4			1124.5	2268.2	1156.3	1958	4	4	0	0	3	8	1	5	Beta-methylthiolation	75960	1 4-alpha-glucan-branching enzyme OS=Homo sapiens GN=GBE1 PE=1 SV=1
942	1199	Q04446|GLGB_HUMAN	172.17	8	0	0	2	8	2	4			1124.5	2268.2	1156.3	1958	4	4	0	0	3	8	1	5	Beta-methylthiolation	80474	1 4-alpha-glucan-branching enzyme OS=Homo sapiens GN=GBE1 PE=1 SV=3
560	23109	P01602|KV105_HUMAN	172.15	29	25	25	29	29	25	25	5368	25096	57896	53820	53025	55460	3	3	6	11	13	15	11	13		12782	Immunoglobulin kappa variable 1-5 OS=Homo sapiens GN=IGKV1-5 PE=1 SV=2
569	8852	tr|G8JLH6|G8JLH6_HUMAN	172.03	10	10	10	10	10	10	10	15589	22955	89905	90083	59520	103550	2	2	8	9	14	13	14	10		25408	Tetraspanin (Fragment) OS=Homo sapiens GN=CD9 PE=1 SV=1
569	9297	tr|A6NNI4|A6NNI4_HUMAN	172.03	14	14	14	14	14	14	14	15589	22955	89905	90083	59520	103550	2	2	8	9	14	13	14	10		17764	Tetraspanin OS=Homo sapiens GN=CD9 PE=1 SV=1
569	9302	P21926|CD9_HUMAN	172.03	10	10	10	10	10	10	10	15589	22955	89905	90083	59520	103550	2	2	8	9	14	13	14	10		25416	CD9 antigen OS=Homo sapiens GN=CD9 PE=1 SV=4
809	1485	P55145|MANF_HUMAN	171.75	26	9	17	26	26	17	26	1938.3	2682.3	7816.2	66969	3774.5	9885.7	3	3	2	4	4	8	5	7	Beta-methylthiolation	20700	Mesencephalic astrocyte-derived neurotrophic factor OS=Homo sapiens GN=MANF PE=1 SV=3
809	1486	tr|A8K878|A8K878_HUMAN	171.75	26	9	17	26	26	17	26	1938.3	2682.3	7816.2	66969	3774.5	9885.7	3	3	2	4	4	8	5	7	Beta-methylthiolation	21144	Mesencephalic astrocyte-derived neurotrophic factor OS=Homo sapiens GN=MANF PE=1 SV=1
742	3693	A0A0C4DH24|KV621_HUMAN	171.62	36	29	36	18	18	18	18	3775.1	10155	13892	12234	17592	12193	3	1	3	11	5	5	7	4	Beta-methylthiolation	12430	Immunoglobulin kappa variable 6-21 OS=Homo sapiens GN=IGKV6-21 PE=3 SV=1
634	2891	P01766|HV313_HUMAN	171.50	19	9	9	19	19	9	19			6110.9	5991		4311.9	2	1	1	6	12	15	5	14	Beta-methylthiolation; Oxidation (M)	12506	Immunoglobulin heavy variable 3-13 OS=Homo sapiens GN=IGHV3-13 PE=1 SV=2
889	1579	P25325|THTM_HUMAN	171.17	12	4	0	4	8	8	12	3544.6		66.701	2991.3	2391.2	5888.5	3	3	3	0	1	5	4	8		33178	3-mercaptopyruvate sulfurtransferase OS=Homo sapiens GN=MPST PE=1 SV=3
568	7121	A0A0B4J1V2|HV226_HUMAN	170.00	30	12	30	12	12	30	12	4089.6	5884.6	4239.2	3528.1	6484.9	4872.9	2	2	7	13	15	14	10	8	Beta-methylthiolation	13182	Immunoglobulin heavy variable 2-26 OS=Homo sapiens GN=IGHV2-26 PE=3 SV=1
638	1029	P06241|FYN_HUMAN	169.80	8	2	2	4	8	4	4				2582.7			3	1	3	4	8	17	10	10		60762	Tyrosine-protein kinase Fyn OS=Homo sapiens GN=FYN PE=1 SV=3
1009	1315	tr|F8VZN8|F8VZN8_HUMAN	169.56	8	0	0	4	6	0	2			0				4	1	0	0	2	5	0	5		76533	Protein phosphatase 1 regulatory subunit 12A (Fragment) OS=Homo sapiens GN=PPP1R12A PE=1 SV=1
807	1815	Q9UL25|RAB21_HUMAN	169.21	18	12	8	18	18	12	8	2529.8	3191.8	6634.4	8692.1	5576.3	5702.5	3	3	2	3	8	7	4	5		24348	Ras-related protein Rab-21 OS=Homo sapiens GN=RAB21 PE=1 SV=3
716	1948	P13804|ETFA_HUMAN	168.87	16	5	5	11	10	5	10	2782.7	900.71	2734	4153.6	2022	4475.5	3	3	5	4	11	6	4	9		35080	Electron transfer flavoprotein subunit alpha mitochondrial OS=Homo sapiens GN=ETFA PE=1 SV=1
716	2008	tr|H0YK49|H0YK49_HUMAN	168.87	23	8	8	16	15	8	15	2782.7	900.71	2734	4153.6	2022	4475.5	3	3	5	4	11	6	4	9		24160	Electron transfer flavoprotein subunit alpha mitochondrial OS=Homo sapiens GN=ETFA PE=1 SV=1
716	2037	tr|H0YL12|H0YL12_HUMAN	168.87	22	8	8	15	14	8	14	2782.7	900.71	2734	4153.6	2022	4475.5	3	3	5	4	11	6	4	9		24916	Electron transfer flavoprotein subunit alpha mitochondrial (Fragment) OS=Homo sapiens GN=ETFA PE=1 SV=8
716	2128	tr|H0YNX6|H0YNX6_HUMAN	168.87	21	7	7	15	13	7	13	2782.7	900.71	2734	4153.6	2022	4475.5	3	3	5	4	11	6	4	9		26892	Electron transfer flavoprotein subunit alpha mitochondrial (Fragment) OS=Homo sapiens GN=ETFA PE=1 SV=1
716	2129	tr|H0YLU7|H0YLU7_HUMAN	168.87	17	6	6	12	11	6	11	2782.7	900.71	2734	4153.6	2022	4475.5	3	3	5	4	11	6	4	9		31740	Electron transfer flavoprotein subunit alpha mitochondrial (Fragment) OS=Homo sapiens GN=ETFA PE=1 SV=1
914	2865	tr|A0A0A6YYA0|A0A0A6YYA0_HUMAN	168.70	22	10	10	10	22	10	10	804.04	912.91	704.15	2525.6	1638.9	430.66	3	3	3	4	1	7	3	1	Beta-methylthiolation	21233	Protein TMED7-TICAM2 OS=Homo sapiens GN=TMED7-TICAM2 PE=3 SV=1
914	2999	Q9Y3B3|TMED7_HUMAN	168.70	19	8	8	8	19	8	8	804.04	912.91	704.15	2525.6	1638.9	430.66	3	3	3	4	1	7	3	1	Beta-methylthiolation	25172	Transmembrane emp24 domain-containing protein 7 OS=Homo sapiens GN=TMED7 PE=1 SV=2
820	1782	Q06830|PRDX1_HUMAN	168.26	22	11	0	11	11	17	11	980.48		4240.4	5887.9	423.12	3431.9	3	2	2	0	9	7	3	7	Beta-methylthiolation	22110	Peroxiredoxin-1 OS=Homo sapiens GN=PRDX1 PE=1 SV=1
820	2584	tr|A0A0A0MRQ5|A0A0A0MRQ5_HUMAN	168.26	44	23	0	22	22	34	22	980.48		4240.4	5887.9	423.12	3431.9	3	2	2	0	9	7	3	7	Beta-methylthiolation	10676	Peroxiredoxin-1 OS=Homo sapiens GN=PRDX1 PE=1 SV=1
872	1659	P48740|MASP1_HUMAN	167.87	5	3	5	3	3	1	3	1142	723.38	225.67	1288		367.67	3	2	5	3	3	5	3	3		79247	Mannan-binding lectin serine protease 1 OS=Homo sapiens GN=MASP1 PE=1 SV=3
615	4244	P0DP01|HV108_HUMAN	167.74	22	13	0	22	22	22	22	671.49		5005.1	3274.3	1911.2	5197.9	2	1	1	0	19	17	5	15	Beta-methylthiolation	12992	Immunoglobulin heavy variable 1-8 OS=Homo sapiens GN=IGHV1-8 PE=3 SV=1
668	5266	Q9BX67|JAM3_HUMAN	167.67	10	6	0	10	10	10	10	245.45		5460.4	6124.6	3017.8	6273.3	2	2	2	0	15	10	6	13	Beta-methylthiolation	35020	Junctional adhesion molecule C OS=Homo sapiens GN=JAM3 PE=1 SV=1
911	1290	P00505|AATM_HUMAN	166.52	10	4	4	3	10	0	6	447.26	462.21	1829.7	4336.5		4147.7	3	3	2	2	2	6	0	7	Beta-methylthiolation	47518	Aspartate aminotransferase mitochondrial OS=Homo sapiens GN=GOT2 PE=1 SV=3
965	1232	O60749|SNX2_HUMAN	166.51	10	6	3	0	2	3	7	701.73	75.665		105.65	411.8	167.06	4	4	4	1	0	1	5	5		58471	Sorting nexin-2 OS=Homo sapiens GN=SNX2 PE=1 SV=2
684	26162	tr|E7EQF3|E7EQF3_HUMAN	166.23	26	26	26	26	26	26	26	1833.2	32150	186690	32982	153540	50572	2	2	2	5	17	6	7	7		12762	Glycophorin OS=Homo sapiens GN=GYPA PE=1 SV=1
833	2077	O15145|ARPC3_HUMAN	166.15	22	6	13	13	22	16	7	1013.8	3798.5	2613.7	3944.6	3353.8	2174.9	3	3	1	4	4	8	6	4		20547	Actin-related protein 2/3 complex subunit 3 OS=Homo sapiens GN=ARPC3 PE=1 SV=3
916	5310	P42768|WASP_HUMAN	166.06	7	3	0	3	7	3	3	1022.9		2619.6	2885	523.45	2744	2	2	2	0	4	7	1	5		52913	Wiskott-Aldrich syndrome protein OS=Homo sapiens GN=WAS PE=1 SV=4
561	16598	P63167|DYL1_HUMAN	165.97	38	38	38	38	38	38	38	8130.9	8006.6	3145.9	3463.6	7556.4	3288.5	2	2	8	14	10	13	11	13	Beta-methylthiolation	10366	Dynein light chain 1 cytoplasmic OS=Homo sapiens GN=DYNLL1 PE=1 SV=1
561	20298	tr|F8VRV5|F8VRV5_HUMAN	165.97	51	51	51	51	51	51	51	8130.9	8006.6	3145.9	3463.6	7556.4	3288.5	2	2	8	14	10	13	11	13	Beta-methylthiolation	7209	Dynein light chain 1 cytoplasmic OS=Homo sapiens GN=DYNLL1 PE=1 SV=1
561	25359	tr|F8VXL2|F8VXL2_HUMAN	165.97	72	72	72	72	72	72	72	8130.9	8006.6	3145.9	3463.6	7556.4	3288.5	2	2	8	14	10	13	11	13	Beta-methylthiolation	5426	Dynein light chain 1 cytoplasmic OS=Homo sapiens GN=DYNLL1 PE=1 SV=1
844	1825	Q9H8S9|MOB1A_HUMAN	165.73	23	11	12	11	17	12	11	3420.8	2351.3	3742.3	6176.3	2639.4	4077.8	4	4	3	4	3	6	5	5		25080	MOB kinase activator 1A OS=Homo sapiens GN=MOB1A PE=1 SV=4
844	2441	Q7L9L4|MOB1B_HUMAN	165.73	23	11	12	11	17	12	11	3420.8	2351.3	3742.3	6176.3	2639.4	4077.8	4	4	3	4	3	6	5	5		25091	MOB kinase activator 1B OS=Homo sapiens GN=MOB1B PE=1 SV=3
950	1791	P48594|SPB4_HUMAN	164.78	11	0	0	0	11	0	0				2561.2			3	1	0	0	0	16	0	0	Oxidation (M)	44854	Serpin B4 OS=Homo sapiens GN=SERPINB4 PE=1 SV=2
950	1797	tr|H0Y5H9|H0Y5H9_HUMAN	164.78	11	0	0	0	11	0	0				2561.2			3	1	0	0	0	16	0	0	Oxidation (M)	42507	Serpin B4 (Fragment) OS=Homo sapiens GN=SERPINB4 PE=1 SV=1
850	1234	tr|G3V180|G3V180_HUMAN	164.65	7	5	4	5	7	7	2	419.62	4086.9	17187	9582.6	5054.9	6656.4	3	3	2	2	6	6	3	6		84376	Dipeptidyl peptidase 3 OS=Homo sapiens GN=DPP3 PE=1 SV=1
850	1235	tr|G3V1D3|G3V1D3_HUMAN	164.65	7	5	4	5	7	7	2	419.62	4086.9	17187	9582.6	5054.9	6656.4	3	3	2	2	6	6	3	6		84305	Dipeptidyl peptidase 3 OS=Homo sapiens GN=DPP3 PE=1 SV=1
850	1236	Q9NY33|DPP3_HUMAN	164.65	7	5	4	5	7	7	2	419.62	4086.9	17187	9582.6	5054.9	6656.4	3	3	2	2	6	6	3	6		82589	Dipeptidyl peptidase 3 OS=Homo sapiens GN=DPP3 PE=1 SV=2
1110	2102	P55036|PSMD4_HUMAN	164.25	15	0	0	11	8	0	5			985.42	2495.3		325.18	3	3	0	0	3	3	0	1	Beta-methylthiolation	40737	26S proteasome non-ATPase regulatory subunit 4 OS=Homo sapiens GN=PSMD4 PE=1 SV=1
618	13799	tr|K7N7A8|K7N7A8_HUMAN	163.79	8	4	4	6	4	6	4	2725.3	4871	16963	7047.7	16426	10538	3	3	5	9	16	8	10	8		48805	Uncharacterized protein (Fragment) OS=Homo sapiens PE=3 SV=2
618	22488	P29972|AQP1_HUMAN	163.79	13	7	7	10	7	11	7	2725.3	4871	16963	7047.7	16426	10538	3	3	5	9	16	8	10	8		28526	Aquaporin-1 OS=Homo sapiens GN=AQP1 PE=1 SV=3
676	1887	Q86TP1|PRUN1_HUMAN	163.27	7	5	5	5	7	5	7	1313.9	2428.5	1678.6	7052.7	2741.6	7104.4	2	2	3	6	8	11	5	11		50200	Exopolyphosphatase PRUNE1 OS=Homo sapiens GN=PRUNE1 PE=1 SV=2
805	2066	Q15404|RSU1_HUMAN	163.01	16	4	0	16	9	6	16	6459.3		6249.2	4229	587.95	14457	4	4	3	0	8	4	4	10		31540	Ras suppressor protein 1 OS=Homo sapiens GN=RSU1 PE=1 SV=3
616	6483	P01597|KV139_HUMAN	162.90	29	14	29	14	14	29	29		153.01			139.34	100.76	2	1	1	2	15	16	10	12		12737	Immunoglobulin kappa variable 1-39 OS=Homo sapiens GN=IGKV1-39 PE=1 SV=2
616	6484	P04432|KVD39_HUMAN	162.90	29	14	29	14	14	29	29		153.01			139.34	100.76	2	1	1	2	15	16	10	12		12737	Immunoglobulin kappa variable 1D-39 OS=Homo sapiens GN=IGKV1D-39 PE=3 SV=2
900	2130	Q9UBS4|DJB11_HUMAN	162.57	14	0	0	4	14	10	4			4072.1	6500	4945.2	4539.2	3	3	0	0	4	6	4	6	Beta-methylthiolation	40514	DnaJ homolog subfamily B member 11 OS=Homo sapiens GN=DNAJB11 PE=1 SV=1
983	1929	P28070|PSB4_HUMAN	162.53	22	11	8	11	11	8	11	1077.8	121.26	4572.3	3032.5	262.56	2003.6	4	4	3	1	3	3	1	3		29204	Proteasome subunit beta type-4 OS=Homo sapiens GN=PSMB4 PE=1 SV=4
930	1540	tr|Q5JXI8|Q5JXI8_HUMAN	162.41	18	0	0	14	18	8	14			3102.8	16860	1685.4	5131.5	3	3	0	0	4	6	2	6	Beta-methylthiolation	29161	Four and a half LIM domains protein 1 (Fragment) OS=Homo sapiens GN=FHL1 PE=1 SV=1
851	2491	P49593|PPM1F_HUMAN	162.36	9	5	5	4	9	9	9	1020.6	873.71	3827.4	4415.1	1483.7	6155.2	2	2	1	4	5	4	2	9		49831	Protein phosphatase 1F OS=Homo sapiens GN=PPM1F PE=1 SV=3
851	2657	tr|B5MCT7|B5MCT7_HUMAN	162.36	14	7	7	7	14	14	14	1020.6	873.71	3827.4	4415.1	1483.7	6155.2	2	2	1	4	5	4	2	9		31263	Protein phosphatase 1F OS=Homo sapiens GN=PPM1F PE=1 SV=1
992	3425	tr|A0A024RA52|A0A024RA52_HUMAN	162.36	15	0	0	15	15	0	15			3751.6	4643.3		2389	2	2	0	0	4	4	0	6		25899	Proteasome subunit alpha type OS=Homo sapiens GN=PSMA2 PE=1 SV=1
992	3426	P25787|PSA2_HUMAN	162.36	15	0	0	15	15	0	15			3751.6	4643.3		2389	2	2	0	0	4	4	0	6		25899	Proteasome subunit alpha type-2 OS=Homo sapiens GN=PSMA2 PE=1 SV=2
1101	4040	tr|A0A087WZR0|A0A087WZR0_HUMAN	162.35	3	0	0	0	2	2	3				217.79	564.1	1269.9	2	2	0	0	0	1	2	4	Beta-methylthiolation	105329	Proprotein convertase subtilisin/kexin type 6 OS=Homo sapiens GN=PCSK6 PE=1 SV=1
1101	4043	tr|A0A087WY68|A0A087WY68_HUMAN	162.35	3	0	0	0	2	2	3				217.79	564.1	1269.9	2	2	0	0	0	1	2	4	Beta-methylthiolation	106628	Proprotein convertase subtilisin/kexin type 6 OS=Homo sapiens GN=PCSK6 PE=1 SV=1
1101	4525	tr|H0Y3Q0|H0Y3Q0_HUMAN	162.35	4	0	0	0	2	2	4				217.79	564.1	1269.9	2	2	0	0	0	1	2	4	Beta-methylthiolation	88556	Proprotein convertase subtilisin/kexin type 6 (Fragment) OS=Homo sapiens GN=PCSK6 PE=1 SV=1
1101	4539	P29122|PCSK6_HUMAN	162.35	3	0	0	0	2	2	3				217.79	564.1	1269.9	2	2	0	0	0	1	2	4	Beta-methylthiolation	106420	Proprotein convertase subtilisin/kexin type 6 OS=Homo sapiens GN=PCSK6 PE=1 SV=1
1101	5122	tr|H7BXT3|H7BXT3_HUMAN	162.35	5	0	0	0	2	2	5				217.79	564.1	1269.9	2	2	0	0	0	1	2	4	Beta-methylthiolation	72999	Proprotein convertase subtilisin/kexin type 6 OS=Homo sapiens GN=PCSK6 PE=1 SV=2
1104	1692	P13861|KAP2_HUMAN	162.27	9	0	0	0	4	0	9						2590.8	2	1	0	0	0	3	0	4		45518	cAMP-dependent protein kinase type II-alpha regulatory subunit OS=Homo sapiens GN=PRKAR2A PE=1 SV=2
714	1446	Q9H2K8|TAOK3_HUMAN	162.21	3	2	2	2	3	3	3	692.53	0	1945.3	5988.2	3456.6	4858.3	2	2	1	1	4	12	10	11		105406	Serine/threonine-protein kinase TAO3 OS=Homo sapiens GN=TAOK3 PE=1 SV=2
714	1664	tr|G3V1Q8|G3V1Q8_HUMAN	162.21	7	3	4	4	7	7	7	692.53	0	1945.3	5988.2	3456.6	4858.3	2	2	1	1	4	12	10	11		53104	Serine/threonine-protein kinase TAO3 OS=Homo sapiens GN=TAOK3 PE=1 SV=1
756	2246	Q96AX2|RAB37_HUMAN	162.07	14	0	0	5	14	5	5				499.4			3	2	0	0	7	10	6	11		24815	Ras-related protein Rab-37 OS=Homo sapiens GN=RAB37 PE=1 SV=3
756	2383	tr|A8MTC6|A8MTC6_HUMAN	162.07	17	0	0	6	17	6	6				499.4			3	2	0	0	7	10	6	11		20808	RAB37 member RAS oncogene family isoform CRA_a OS=Homo sapiens GN=RAB37 PE=1 SV=1
756	2457	tr|B7Z3L0|B7Z3L0_HUMAN	162.07	16	0	0	6	16	6	6				499.4			3	2	0	0	7	10	6	11		22149	Ras-related protein Rab-37 OS=Homo sapiens GN=RAB37 PE=1 SV=1
756	2525	tr|A8MZI4|A8MZI4_HUMAN	162.07	17	0	0	6	17	6	6				499.4			3	2	0	0	7	10	6	11		21742	Ras-related protein Rab-37 OS=Homo sapiens GN=RAB37 PE=1 SV=1
756	2803	tr|A8MSP2|A8MSP2_HUMAN	162.07	18	0	0	6	18	6	6				499.4			3	2	0	0	7	10	6	11		20162	RAB37 member RAS oncogene family isoform CRA_e OS=Homo sapiens GN=RAB37 PE=1 SV=1
801	1924	tr|A0A087X1Z3|A0A087X1Z3_HUMAN	162.01	17	12	6	6	11	6	6	4397.4	3349.8	4036.8	5176	5349	5486	3	3	5	4	5	6	5	5		29127	Proteasome activator complex subunit 2 OS=Homo sapiens GN=PSME2 PE=1 SV=1
801	1930	Q9UL46|PSME2_HUMAN	162.01	18	13	6	6	11	6	6	4397.4	3349.8	4036.8	5176	5349	5486	3	3	5	4	5	6	5	5		27402	Proteasome activator complex subunit 2 OS=Homo sapiens GN=PSME2 PE=1 SV=4
801	1934	tr|H0YM70|H0YM70_HUMAN	162.01	19	14	7	7	12	7	7	4397.4	3349.8	4036.8	5176	5349	5486	3	3	5	4	5	6	5	5		26011	Proteasome activator complex subunit 2 OS=Homo sapiens GN=PSME2 PE=1 SV=1
985	2061	Q6XQN6|PNCB_HUMAN	161.11	11	0	0	5	11	0	5			1803.4	11805		1827.7	3	3	0	0	3	8	0	3		57578	Nicotinate phosphoribosyltransferase OS=Homo sapiens GN=NAPRT PE=1 SV=2
1043	1509	P31944|CASPE_HUMAN	161.03	15	0	0	0	15	0	0				4296.2			3	3	0	0	0	10	0	0	Oxidation (M)	27680	Caspase-14 OS=Homo sapiens GN=CASP14 PE=1 SV=2
1005	5620	P51153|RAB13_HUMAN	160.97	13	0	0	7	7	0	13			2101.2	3895.3		2083.8	2	2	0	0	3	5	0	5		22774	Ras-related protein Rab-13 OS=Homo sapiens GN=RAB13 PE=1 SV=1
1005	18531	tr|A0A087WWB9|A0A087WWB9_HUMAN	160.97	21	0	0	11	11	0	21			2101.2	3895.3		2083.8	2	2	0	0	3	5	0	5		13584	Ras-related protein Rab-13 OS=Homo sapiens GN=RAB13 PE=1 SV=1
557	1851	Q99714|HCD2_HUMAN	160.85	15	15	15	15	15	15	15	6593.1	4989.6	4246.2	6312.5	8407.1	6638.5	2	2	11	4	13	15	10	16		26923	3-hydroxyacyl-CoA dehydrogenase type-2 OS=Homo sapiens GN=HSD17B10 PE=1 SV=3
557	2164	tr|Q5H928|Q5H928_HUMAN	160.85	24	24	24	24	24	24	24	6593.1	4989.6	4246.2	6312.5	8407.1	6638.5	2	2	11	4	13	15	10	16		17224	3-hydroxyacyl-CoA dehydrogenase type-2 OS=Homo sapiens GN=HSD17B10 PE=1 SV=1
823	2395	O95197|RTN3_HUMAN	160.60	1	1	1	1	1	1	1	2177.3	2137.1	4842.3	9452.1	4095.5	5765.9	2	2	1	3	8	10	2	3		112611	Reticulon-3 OS=Homo sapiens GN=RTN3 PE=1 SV=2
639	2252	tr|E7END6|E7END6_HUMAN	160.50	6	2	6	6	6	6	6	13347	6149.6	6105.4	2794.3	10870	9068.1	2	2	8	7	6	7	11	13		55390	Vitamin K-dependent protein C OS=Homo sapiens GN=PROC PE=1 SV=1
639	2348	P04070|PROC_HUMAN	160.50	7	3	7	7	7	7	7	13347	6149.6	6105.4	2794.3	10870	9068.1	2	2	8	7	6	7	11	13		52071	Vitamin K-dependent protein C OS=Homo sapiens GN=PROC PE=1 SV=1
728	6316	P01743|HV146_HUMAN	160.27	22	0	0	22	22	9	22			913.45	3300.4		928.29	2	1	0	0	14	9	2	13	Beta-methylthiolation	12933	Immunoglobulin heavy variable 1-46 OS=Homo sapiens GN=IGHV1-46 PE=1 SV=2
939	2778	tr|E7EX73|E7EX73_HUMAN	160.21	2	1	0	1	2	1	2	273.78		662.08	1258.4	1188.5	584.74	2	2	1	0	4	6	3	3		158644	Eukaryotic translation initiation factor 4 gamma 1 OS=Homo sapiens GN=EIF4G1 PE=1 SV=1
939	2784	tr|E9PGM1|E9PGM1_HUMAN	160.21	2	1	0	1	2	1	2	273.78		662.08	1258.4	1188.5	584.74	2	2	1	0	4	6	3	3		166746	Eukaryotic translation initiation factor 4 gamma 1 OS=Homo sapiens GN=EIF4G1 PE=1 SV=1
939	2786	tr|E7EUU4|E7EUU4_HUMAN	160.21	2	1	0	1	2	1	2	273.78		662.08	1258.4	1188.5	584.74	2	2	1	0	4	6	3	3		171641	Eukaryotic translation initiation factor 4 gamma 1 OS=Homo sapiens GN=EIF4G1 PE=1 SV=1
939	2796	Q04637|IF4G1_HUMAN	160.21	2	1	0	1	2	1	2	273.78		662.08	1258.4	1188.5	584.74	2	2	1	0	4	6	3	3		175490	Eukaryotic translation initiation factor 4 gamma 1 OS=Homo sapiens GN=EIF4G1 PE=1 SV=4
929	1670	P54578|UBP14_HUMAN	160.10	12	0	0	7	7	2	2			3457	4787	278.52	3186.4	4	4	0	0	7	4	1	6		56069	Ubiquitin carboxyl-terminal hydrolase 14 OS=Homo sapiens GN=USP14 PE=1 SV=3
968	1822	tr|A0A1W2PQS1|A0A1W2PQS1_HUMAN	160.07	10	3	0	6	10	3	6	501.03		777.25	1420.6	1280.8	1139.9	3	3	1	0	2	5	2	5		44861	26S proteasome regulatory subunit 7 OS=Homo sapiens GN=PSMC2 PE=1 SV=1
968	1823	P35998|PRS7_HUMAN	160.07	9	3	0	6	9	3	6	501.03		777.25	1420.6	1280.8	1139.9	3	3	1	0	2	5	2	5		48634	26S proteasome regulatory subunit 7 OS=Homo sapiens GN=PSMC2 PE=1 SV=3
791	13236	A0A0C4DH43|HV70D_HUMAN	159.45	30	18	18	30	18	18	30	1728.9	3209.6	1978	208.69	1463.4	7717.3	2	2	6	8	5	1	4	7	Beta-methylthiolation	13312	Immunoglobulin heavy variable 2-70D OS=Homo sapiens GN=IGHV2-70D PE=3 SV=1
648	2103	tr|H0YDK7|H0YDK7_HUMAN	159.29	17	0	0	17	17	17	17			2182.4	2198.6	1224.3	2412.8	2	1	0	0	14	12	10	14		19249	Ras-related protein Rab-30 (Fragment) OS=Homo sapiens GN=RAB30 PE=1 SV=1
648	2223	Q15771|RAB30_HUMAN	159.29	14	0	0	14	14	14	14			2182.4	2198.6	1224.3	2412.8	2	1	0	0	14	12	10	14		23058	Ras-related protein Rab-30 OS=Homo sapiens GN=RAB30 PE=1 SV=2
648	3818	tr|E9PMJ1|E9PMJ1_HUMAN	159.29	17	0	0	17	17	17	17			2182.4	2198.6	1224.3	2412.8	2	1	0	0	14	12	10	14		19250	Ras-related protein Rab-30 (Fragment) OS=Homo sapiens GN=RAB30 PE=1 SV=1
1003	2183	P13073|COX41_HUMAN	159.18	20	0	0	14	14	7	13			703.53	2875.5	50.561	1320.7	3	3	0	0	2	7	1	3		19577	Cytochrome c oxidase subunit 4 isoform 1 mitochondrial OS=Homo sapiens GN=COX4I1 PE=1 SV=1
1003	2236	tr|H3BN72|H3BN72_HUMAN	159.18	27	0	0	18	18	9	17			703.53	2875.5	50.561	1320.7	3	3	0	0	2	7	1	3		14369	Cytochrome c oxidase subunit 4 isoform 1 mitochondrial OS=Homo sapiens GN=COX4I1 PE=1 SV=1
1003	2579	tr|H3BNV9|H3BNV9_HUMAN	159.18	24	0	0	17	17	8	16			703.53	2875.5	50.561	1320.7	3	3	0	0	2	7	1	3		15725	Cytochrome c oxidase subunit 4 isoform 1 mitochondrial OS=Homo sapiens GN=COX4I1 PE=1 SV=1
1003	3627	tr|Q86WV2|Q86WV2_HUMAN	159.18	41	0	0	28	28	13	27			703.53	2875.5	50.561	1320.7	3	3	0	0	2	7	1	3		9291	COX4I1 protein OS=Homo sapiens GN=COX4I1 PE=1 SV=1
750	4784	O43583|DENR_HUMAN	158.46	18	18	18	18	9	18	9	3403	1506.2	1293.9	1054.6	1941	1034.9	2	2	5	3	5	10	7	4		22092	Density-regulated protein OS=Homo sapiens GN=DENR PE=1 SV=2
843	1470	Q8IZ83|A16A1_HUMAN	158.33	8	3	3	0	6	3	6	1376.4	1353.1		1779.8	1154.1	869.93	4	4	4	7	0	4	8	3		85127	Aldehyde dehydrogenase family 16 member A1 OS=Homo sapiens GN=ALDH16A1 PE=1 SV=2
843	1526	tr|F5H4B6|F5H4B6_HUMAN	158.33	10	3	3	0	8	3	8	1376.4	1353.1		1779.8	1154.1	869.93	4	4	4	7	0	4	8	3		67153	Aldehyde dehydrogenase family 16 member A1 OS=Homo sapiens GN=ALDH16A1 PE=1 SV=1
575	2841	Q86YW5|TRML1_HUMAN	158.02	13	5	5	10	5	10	13	24737	15677	28821	35237	33152	57753	3	3	10	8	11	9	9	18	Beta-methylthiolation	32679	Trem-like transcript 1 protein OS=Homo sapiens GN=TREML1 PE=1 SV=2
931	3074	tr|C9JGI3|C9JGI3_HUMAN	157.70	7	2	2	7	7	0	2	2167.1	576.22	3323	4330.3		2251.6	2	2	4	2	4	5	0	3		46087	Thymidine phosphorylase (Fragment) OS=Homo sapiens GN=TYMP PE=1 SV=1
931	3075	P19971|TYPH_HUMAN	157.70	6	2	2	6	6	0	2	2167.1	576.22	3323	4330.3		2251.6	2	2	4	2	4	5	0	3		49956	Thymidine phosphorylase OS=Homo sapiens GN=TYMP PE=1 SV=2
822	1351	O43306|ADCY6_HUMAN	157.67	4	2	2	3	3	3	3	332.26	538.17	2103	2037.5	3373.2	1363.7	3	3	1	1	6	4	8	7		130615	Adenylate cyclase type 6 OS=Homo sapiens GN=ADCY6 PE=1 SV=2
736	1420	Q7Z6Z7|HUWE1_HUMAN	157.57	1	1	1	1	1	1	1	1209.8	1485.3	1187.2	1862.2	1314.6	1651.3	2	2	4	5	7	8	4	7		481896	E3 ubiquitin-protein ligase HUWE1 OS=Homo sapiens GN=HUWE1 PE=1 SV=3
901	2566	P30085|KCY_HUMAN	157.09	28	6	6	10	23	17	22	2951.5	678.99	796.43	2976.3	2031	6176.3	4	4	4	1	2	4	5	6		22222	UMP-CMP kinase OS=Homo sapiens GN=CMPK1 PE=1 SV=3
650	25367	P01624|KV315_HUMAN	156.91	26	26	26	18	18	18	18	3524.9	5344.7	12478	17185	10863	15216	2	1	9	8	4	11	10	8		12496	Immunoglobulin kappa variable 3-15 OS=Homo sapiens GN=IGKV3-15 PE=1 SV=2
1055	1842	P11217|PYGM_HUMAN	156.84	5	2	2	0	5	2	3				98.869		0	2	1	1	2	0	3	2	1		97092	Glycogen phosphorylase muscle form OS=Homo sapiens GN=PYGM PE=1 SV=6
748	1850	Q14696|MESD_HUMAN	156.68	16	0	9	9	16	16	9		847.33	5362.3	7403.7	3968.9	7159.9	2	2	0	4	7	9	7	7		26077	LRP chaperone MESD OS=Homo sapiens GN=MESD PE=1 SV=2
1132	1213	Q15582|BGH3_HUMAN	156.57	9	2	2	0	3	2	2	301.1	869.94		677.6	629.01	275.59	5	5	1	1	0	2	1	1		74681	Transforming growth factor-beta-induced protein ig-h3 OS=Homo sapiens GN=TGFBI PE=1 SV=1
780	3312	P05109|S10A8_HUMAN	156.05	38	0	0	12	38	12	12			928.5	15848	2177.7	331.35	4	4	0	0	2	22	6	2	Beta-methylthiolation	10835	Protein S100-A8 OS=Homo sapiens GN=S100A8 PE=1 SV=1
821	15025	P55056|APOC4_HUMAN	155.93	18	0	9	9	18	0	18		950.8	4847.3	6582.5		14130	2	1	0	1	6	9	0	12		14553	Apolipoprotein C-IV OS=Homo sapiens GN=APOC4 PE=1 SV=1
1062	2127	tr|Q86SW4|Q86SW4_HUMAN	155.90	10	0	0	5	10	0	5			365.12	1856.8		491.26	2	2	0	0	3	4	0	2		29625	Dihydrolipoamide acetyltransferase component of pyruvate dehydrogenase complex (Fragment) OS=Homo sapiens GN=DLST PE=1 SV=1
1062	3736	P36957|ODO2_HUMAN	155.90	6	0	0	3	6	0	3			365.12	1856.8		491.26	2	2	0	0	3	4	0	2		48755	Dihydrolipoyllysine-residue succinyltransferase component of 2-oxoglutarate dehydrogenase complex mitochondrial OS=Homo sapiens GN=DLST PE=1 SV=4
711	2141	P23526|SAHH_HUMAN	155.48	6	6	3	6	6	3	6	5668.9	2967.9	4376	3816.8	3871.8	5105.9	2	2	5	5	11	9	4	6		47716	Adenosylhomocysteinase OS=Homo sapiens GN=AHCY PE=1 SV=4
971	3045	Q9UBQ7|GRHPR_HUMAN	154.98	11	0	0	11	11	11	11			1751.6	2876.2	461.49	830.53	2	2	0	0	5	5	2	3	Beta-methylthiolation	35668	Glyoxylate reductase/hydroxypyruvate reductase OS=Homo sapiens GN=GRHPR PE=1 SV=1
971	3069	tr|U3KQ56|U3KQ56_HUMAN	154.98	10	0	0	10	10	10	10			1751.6	2876.2	461.49	830.53	2	2	0	0	5	5	2	3	Beta-methylthiolation	38696	Glyoxylate reductase/hydroxypyruvate reductase OS=Homo sapiens GN=GRHPR PE=1 SV=1
796	1272	O75390|CISY_HUMAN	154.72	6	0	0	6	6	6	6			6804.4	12703	1902.5	9698	2	2	0	0	7	12	2	9		51712	Citrate synthase mitochondrial OS=Homo sapiens GN=CS PE=1 SV=2
796	1280	tr|B4DJV2|B4DJV2_HUMAN	154.72	6	0	0	6	6	6	6			6804.4	12703	1902.5	9698	2	2	0	0	7	12	2	9		50432	Citrate synthase OS=Homo sapiens GN=CS PE=1 SV=1
796	1649	tr|A0A0C4DGI3|A0A0C4DGI3_HUMAN	154.72	7	0	0	7	7	7	7			6804.4	12703	1902.5	9698	2	2	0	0	7	12	2	9		44703	Citrate synthase OS=Homo sapiens GN=CS PE=1 SV=1
789	1547	tr|F8VVM2|F8VVM2_HUMAN	154.50	10	4	4	4	8	4	6	14548	11395	26980	36691	24808	34268	3	3	4	4	5	8	5	5		36161	Phosphate carrier protein mitochondrial OS=Homo sapiens GN=SLC25A3 PE=1 SV=1
789	1562	Q00325|MPCP_HUMAN	154.50	9	3	3	3	7	3	6	14548	11395	26980	36691	24808	34268	3	3	4	4	5	8	5	5		40095	Phosphate carrier protein mitochondrial OS=Homo sapiens GN=SLC25A3 PE=1 SV=2
819	3879	O14773|TPP1_HUMAN	153.60	6	0	0	6	6	2	6			9237.6	4774.7	3044.9	10835	2	2	0	0	7	7	5	9		61248	Tripeptidyl-peptidase 1 OS=Homo sapiens GN=TPP1 PE=1 SV=2
764	2064	P60981|DEST_HUMAN	153.50	13	0	7	13	13	13	13			6910.6	11012	1617.5	5819.1	3	1	0	1	11	7	5	10		18506	Destrin OS=Homo sapiens GN=DSTN PE=1 SV=3
764	2401	tr|F6RFD5|F6RFD5_HUMAN	153.50	16	0	8	16	16	16	16			6910.6	11012	1617.5	5819.1	3	1	0	1	11	7	5	10		15397	Destrin OS=Homo sapiens GN=DSTN PE=1 SV=1
856	1826	P28482|MK01_HUMAN	153.42	8	0	0	8	8	0	8			4323.8	8182.2		4695.6	2	2	0	0	9	7	0	8		41390	Mitogen-activated protein kinase 1 OS=Homo sapiens GN=MAPK1 PE=1 SV=3
830	1962	P09622|DLDH_HUMAN	153.41	8	3	3	5	8	5	5	2928.8	1512.8	3444.2	4270.6	4979.6	5019.4	3	3	2	1	7	7	2	8		54177	Dihydrolipoyl dehydrogenase mitochondrial OS=Homo sapiens GN=DLD PE=1 SV=2
830	2045	tr|E9PEX6|E9PEX6_HUMAN	153.41	9	3	3	5	9	5	5	2928.8	1512.8	3444.2	4270.6	4979.6	5019.4	3	3	2	1	7	7	2	8		51816	Dihydrolipoyl dehydrogenase OS=Homo sapiens GN=DLD PE=1 SV=1
641	2785	Q3ZCW2|LEGL_HUMAN	153.37	13	8	8	13	8	13	13	8430.4	5835.8	5213.5	5696.8	8701.6	6216.3	2	2	7	6	9	6	11	13	Beta-methylthiolation	18986	Galectin-related protein OS=Homo sapiens GN=LGALSL PE=1 SV=2
775	1998	P16070|CD44_HUMAN	153.19	4	0	2	4	4	2	2		538.47	10526	5829.4	2800.5	3275.1	2	2	0	2	10	10	5	5	Oxidation (M)	81538	CD44 antigen OS=Homo sapiens GN=CD44 PE=1 SV=3
775	2173	tr|H0Y2P0|H0Y2P0_HUMAN	153.19	10	0	4	10	10	4	4		538.47	10526	5829.4	2800.5	3275.1	2	2	0	2	10	10	5	5	Oxidation (M)	30952	CD44 antigen (Fragment) OS=Homo sapiens GN=CD44 PE=1 SV=1
775	2361	tr|H0YD13|H0YD13_HUMAN	153.19	14	0	6	14	14	6	6		538.47	10526	5829.4	2800.5	3275.1	2	2	0	2	10	10	5	5	Oxidation (M)	22683	CD44 antigen OS=Homo sapiens GN=CD44 PE=1 SV=2
977	2545	tr|H0YJ10|H0YJ10_HUMAN	152.57	35	0	0	8	35	8	14			1600.5	840.3	2477.4		3	1	0	0	1	10	1	2	Beta-methylthiolation	10745	Uncharacterized protein (Fragment) OS=Homo sapiens PE=4 SV=1
909	1735	Q6ICL3|TNG2_HUMAN	152.32	17	11	5	5	11	11	11	1092.7	1057.2	782.06	2638.8	2421.5	2015	3	3	3	2	1	6	4	3		30937	Transport and Golgi organization protein 2 homolog OS=Homo sapiens GN=TANGO2 PE=1 SV=1
909	2106	tr|A0A0A0MSI5|A0A0A0MSI5_HUMAN	152.32	23	14	6	6	15	14	14	1092.7	1057.2	782.06	2638.8	2421.5	2015	3	3	3	2	1	6	4	3		22788	Transport and Golgi organization protein 2 homolog OS=Homo sapiens GN=TANGO2 PE=1 SV=1
863	1673	P31939|PUR9_HUMAN	152.29	10	6	4	0	4	6	10	1165.9	845.53		0	3049.3	5194.5	3	3	4	3	0	2	4	10		64616	Bifunctional purine biosynthesis protein PURH OS=Homo sapiens GN=ATIC PE=1 SV=3
966	1080	P00367|DHE3_HUMAN	152.24	6	0	4	2	4	6	2		295.24	874.12	3162.5	1106.8	2226.6	3	3	0	1	2	5	3	4		61398	Glutamate dehydrogenase 1 mitochondrial OS=Homo sapiens GN=GLUD1 PE=1 SV=2
740	4251	Q15286|RAB35_HUMAN	152.08	13	0	0	13	13	5	5			228.73	266.7			2	1	0	0	8	10	6	11		23025	Ras-related protein Rab-35 OS=Homo sapiens GN=RAB35 PE=1 SV=1
740	4332	tr|F5H157|F5H157_HUMAN	152.08	14	0	0	14	14	6	6			228.73	266.7			2	1	0	0	8	10	6	11		21214	Ras-related protein Rab-35 (Fragment) OS=Homo sapiens GN=RAB35 PE=1 SV=1
835	2068	tr|A6XND1|A6XND1_HUMAN	151.64	17	10	13	6	6	6	6	2177.8	4175.4	1087.4	643.79	1506.6	1932.4	3	3	6	6	4	2	4	5		28980	Insulin-like growth factor binding protein 3 isoform b OS=Homo sapiens GN=IGFBP3 PE=1 SV=1
835	2071	P17936|IBP3_HUMAN	151.64	15	9	12	5	5	5	5	2177.8	4175.4	1087.4	643.79	1506.6	1932.4	3	3	6	6	4	2	4	5		31674	Insulin-like growth factor-binding protein 3 OS=Homo sapiens GN=IGFBP3 PE=1 SV=2
835	2072	tr|B3KWK7|B3KWK7_HUMAN	151.64	23	13	18	8	8	8	8	2177.8	4175.4	1087.4	643.79	1506.6	1932.4	3	3	6	6	4	2	4	5		21844	Insulin-like growth factor binding protein 3 isoform CRA_b OS=Homo sapiens GN=IGFBP3 PE=1 SV=1
835	2074	tr|A6XND0|A6XND0_HUMAN	151.64	17	9	13	6	6	6	6	2177.8	4175.4	1087.4	643.79	1506.6	1932.4	3	3	6	6	4	2	4	5		29747	Insulin-like growth factor-binding protein 3 OS=Homo sapiens GN=IGFBP3 PE=1 SV=1
835	2210	tr|H0Y5K2|H0Y5K2_HUMAN	151.64	29	16	23	10	10	10	10	2177.8	4175.4	1087.4	643.79	1506.6	1932.4	3	3	6	6	4	2	4	5		17579	Insulin-like growth factor-binding protein 3 (Fragment) OS=Homo sapiens GN=IGFBP3 PE=1 SV=1
835	2426	tr|C9JMX4|C9JMX4_HUMAN	151.64	34	19	27	11	11	11	11	2177.8	4175.4	1087.4	643.79	1506.6	1932.4	3	3	6	6	4	2	4	5		14900	Insulin-like growth factor-binding protein 3 (Fragment) OS=Homo sapiens GN=IGFBP3 PE=1 SV=1
1010	3298	P51606|RENBP_HUMAN	151.61	7	0	0	3	7	0	7			3402.2	2935.1		23061	2	2	0	0	2	3	0	7		48831	N-acylglucosamine 2-epimerase OS=Homo sapiens GN=RENBP PE=1 SV=2
1010	3317	tr|A6NKZ2|A6NKZ2_HUMAN	151.61	7	0	0	3	7	0	7			3402.2	2935.1		23061	2	2	0	0	2	3	0	7		47066	N-acylglucosamine 2-epimerase OS=Homo sapiens GN=RENBP PE=1 SV=2
1019	7933	P01817|HV205_HUMAN	151.21	32	13	13	32	13	13	32	154.13	580.3	2351.6	274.18	807.67	669.22	2	2	1	2	4	1	2	2	Beta-methylthiolation	13231	Immunoglobulin heavy variable 2-5 OS=Homo sapiens GN=IGHV2-5 PE=1 SV=2
882	908	Q13464|ROCK1_HUMAN	151.13	3	1	0	1	3	1	1				392.9			3	2	2	0	7	6	4	2		158174	Rho-associated protein kinase 1 OS=Homo sapiens GN=ROCK1 PE=1 SV=1
882	981	tr|A0A0U1RQV4|A0A0U1RQV4_HUMAN	151.13	4	1	0	1	4	1	1				392.9			3	2	2	0	7	6	4	2		133070	Rho-associated protein kinase 1 OS=Homo sapiens GN=ROCK1 PE=1 SV=1
747	1537	O60763|USO1_HUMAN	151.02	4	2	2	2	4	2	2	2470.3	1241.3	1235.1	2738.5	2600.8	1579.6	2	2	5	4	6	5	9	5		107895	General vesicular transport factor p115 OS=Homo sapiens GN=USO1 PE=1 SV=2
842	3009	Q00688|FKBP3_HUMAN	150.98	12	7	7	7	12	7	7	1466.4	1871.6	1439.7	3415.4	1529.4	1577.4	2	2	4	5	2	7	5	3		25177	Peptidyl-prolyl cis-trans isomerase FKBP3 OS=Homo sapiens GN=FKBP3 PE=1 SV=1
961	1681	O95837|GNA14_HUMAN	150.90	9	4	0	2	9	4	6	470.58			1568.3	1181.7	1360.3	3	1	1	0	1	8	2	3		41571	Guanine nucleotide-binding protein subunit alpha-14 OS=Homo sapiens GN=GNA14 PE=1 SV=1
848	1809	E9PAV3|NACAM_HUMAN	150.53	1	0	1	1	1	1	1		1811.1	2010.6	4021.1	2811.6	2164.1	2	2	0	1	5	10	4	5		205419	Nascent polypeptide-associated complex subunit alpha muscle-specific form OS=Homo sapiens GN=NACA PE=1 SV=1
848	8077	tr|H0YHX9|H0YHX9_HUMAN	150.53	14	0	7	14	14	7	14		1811.1	2010.6	4021.1	2811.6	2164.1	2	2	0	1	5	10	4	5		22944	Nascent polypeptide-associated complex subunit alpha (Fragment) OS=Homo sapiens GN=NACA PE=1 SV=1
848	10880	tr|F8VZJ2|F8VZJ2_HUMAN	150.53	21	0	11	21	21	11	21		1811.1	2010.6	4021.1	2811.6	2164.1	2	2	0	1	5	10	4	5		15016	Nascent polypeptide-associated complex subunit alpha OS=Homo sapiens GN=NACA PE=1 SV=1
848	10881	Q13765|NACA_HUMAN	150.53	13	0	7	13	13	7	13		1811.1	2010.6	4021.1	2811.6	2164.1	2	2	0	1	5	10	4	5		23384	Nascent polypeptide-associated complex subunit alpha OS=Homo sapiens GN=NACA PE=1 SV=1
848	14245	tr|F8W1N5|F8W1N5_HUMAN	150.53	41	0	21	41	41	21	41		1811.1	2010.6	4021.1	2811.6	2164.1	2	2	0	1	5	10	4	5		7813	Nascent polypeptide-associated complex subunit alpha (Fragment) OS=Homo sapiens GN=NACA PE=1 SV=1
848	14454	tr|F8W0W4|F8W0W4_HUMAN	150.53	15	0	8	15	15	8	15		1811.1	2010.6	4021.1	2811.6	2164.1	2	2	0	1	5	10	4	5		21482	Nascent polypeptide-associated complex subunit alpha (Fragment) OS=Homo sapiens GN=NACA PE=1 SV=1
848	25358	tr|F8VNW4|F8VNW4_HUMAN	150.53	20	0	10	20	20	10	20		1811.1	2010.6	4021.1	2811.6	2164.1	2	2	0	1	5	10	4	5		16080	Nascent polypeptide-associated complex subunit alpha (Fragment) OS=Homo sapiens GN=NACA PE=1 SV=1
1041	1622	P31930|QCR1_HUMAN	150.37	13	0	0	0	13	6	10				4309.8	144.36	1581.6	3	3	0	0	0	7	1	2		52646	Cytochrome b-c1 complex subunit 1 mitochondrial OS=Homo sapiens GN=UQCRC1 PE=1 SV=3
1086	1944	tr|H7C469|H7C469_HUMAN	150.00	21	0	0	0	5	0	21				904.42		2947.1	4	4	0	0	0	2	0	6	Beta-methylthiolation; Oxidation (M)	35904	Uncharacterized protein (Fragment) OS=Homo sapiens PE=1 SV=7
800	2132	O14818|PSA7_HUMAN	149.86	12	6	6	6	6	12	6	1259	2029.4	6145.9	7225	5041.7	6712.1	2	2	2	3	5	7	5	8		27887	Proteasome subunit alpha type-7 OS=Homo sapiens GN=PSMA7 PE=1 SV=1
800	4677	tr|H0Y586|H0Y586_HUMAN	149.86	16	8	8	8	8	16	8	1259	2029.4	6145.9	7225	5041.7	6712.1	2	2	2	3	5	7	5	8		21222	Proteasome endopeptidase complex (Fragment) OS=Homo sapiens GN=PSMA7 PE=1 SV=1
925	1637	O43294|TGFI1_HUMAN	149.76	16	7	7	9	16	13	3	522.39	839.29	1904.1	5970.3	804.65	619.83	3	3	1	1	6	7	2	1	Beta-methylthiolation	49814	Transforming growth factor beta-1-induced transcript 1 protein OS=Homo sapiens GN=TGFB1I1 PE=1 SV=2
925	2421	tr|H3BQC4|H3BQC4_HUMAN	149.76	33	15	15	19	33	28	6	522.39	839.29	1904.1	5970.3	804.65	619.83	3	3	1	1	6	7	2	1	Beta-methylthiolation	22589	Transforming growth factor beta-1-induced transcript 1 protein (Fragment) OS=Homo sapiens GN=TGFB1I1 PE=1 SV=8
1058	1266	P13796|PLSL_HUMAN	149.72	6	0	0	4	3	0	2			3078.2	1488.8		300.9	3	3	0	0	5	3	0	1	Beta-methylthiolation	70289	Plastin-2 OS=Homo sapiens GN=LCP1 PE=1 SV=6
1139	3520	Q9HCY8|S10AE_HUMAN	149.60	25	0	0	0	25	0	0				1852.4			2	2	0	0	0	6	0	0		11662	Protein S100-A14 OS=Homo sapiens GN=S100A14 PE=1 SV=1
922	2560	Q9UNS2|CSN3_HUMAN	149.35	8	8	8	4	4	8	4	2987.2	1212.5	420.29	646.53	698.57	412.11	2	2	7	5	2	1	3	1		47873	COP9 signalosome complex subunit 3 OS=Homo sapiens GN=COPS3 PE=1 SV=3
922	2632	tr|H7C3P9|H7C3P9_HUMAN	149.35	9	9	9	4	4	9	4	2987.2	1212.5	420.29	646.53	698.57	412.11	2	2	7	5	2	1	3	1		39036	COP9 signalosome complex subunit 3 OS=Homo sapiens GN=COPS3 PE=1 SV=2
1147	1044	Q6ZNJ1|NBEL2_HUMAN	148.88	2	0	0	0	1	1	0				594.54	112.03		4	4	0	0	0	4	1	0		302515	Neurobeachin-like protein 2 OS=Homo sapiens GN=NBEAL2 PE=1 SV=2
812	1586	Q32MZ4|LRRF1_HUMAN	148.78	3	3	0	3	3	3	3	263.36		418.54	572.8	114.38	506.34	2	1	2	0	9	8	3	6		89253	Leucine-rich repeat flightless-interacting protein 1 OS=Homo sapiens GN=LRRFIP1 PE=1 SV=2
757	20265	A0A075B6H9|LV469_HUMAN	148.08	14	8	14	14	14	14	14	458.02	3337	6145.6	4546.9	2827.9	9397.7	2	2	4	4	8	7	6	6		12773	Immunoglobulin lambda variable 4-69 OS=Homo sapiens GN=IGLV4-69 PE=1 SV=1
1018	2378	Q9UN19|DAPP1_HUMAN	148.07	16	7	7	0	7	11	12	595.12	687.36		367.32	1194.7	739.62	3	3	2	1	0	2	5	2		32194	Dual adapter for phosphotyrosine and 3-phosphotyrosine and 3-phosphoinositide OS=Homo sapiens GN=DAPP1 PE=1 SV=1
541	27087	P01701|LV151_HUMAN	147.97	14	14	14	7	14	14	7	20352	17390	20334	19064	19071	27193	3	3	10	14	8	18	11	14		12249	Immunoglobulin lambda variable 1-51 OS=Homo sapiens GN=IGLV1-51 PE=1 SV=2
855	1233	P23381|SYWC_HUMAN	147.92	7	0	4	7	7	3	7		245.71	1873.1	4115.3	358.64	1032.8	2	2	0	1	5	11	3	4		53165	Tryptophan--tRNA ligase cytoplasmic OS=Homo sapiens GN=WARS PE=1 SV=2
991	7108	P15153|RAC2_HUMAN	147.88	12	0	0	5	12	0	5				408.62			2	1	0	0	5	6	0	3	Beta-methylthiolation	21429	Ras-related C3 botulinum toxin substrate 2 OS=Homo sapiens GN=RAC2 PE=1 SV=1
991	7735	tr|B1AH78|B1AH78_HUMAN	147.88	14	0	0	6	14	0	6				408.62			2	1	0	0	5	6	0	3	Beta-methylthiolation	18502	Ras-related C3 botulinum toxin substrate 2 (Fragment) OS=Homo sapiens GN=RAC2 PE=1 SV=1
991	14311	tr|B1AH77|B1AH77_HUMAN	147.88	16	0	0	7	16	0	7				408.62			2	1	0	0	5	6	0	3	Beta-methylthiolation	16775	Ras-related C3 botulinum toxin substrate 2 OS=Homo sapiens GN=RAC2 PE=1 SV=1
991	24511	tr|B1AH80|B1AH80_HUMAN	147.88	13	0	0	5	13	0	5				408.62			2	1	0	0	5	6	0	3	Beta-methylthiolation	20799	Ras-related C3 botulinum toxin substrate 2 OS=Homo sapiens GN=RAC2 PE=1 SV=1
1070	5551	O75131|CPNE3_HUMAN	147.77	4	0	0	4	3	0	0			1410.9	1203.3			2	2	0	0	4	5	0	0		60131	Copine-3 OS=Homo sapiens GN=CPNE3 PE=1 SV=1
868	1449	Q13976|KGP1_HUMAN	147.62	4	2	0	2	4	2	4	264.66		3069.6	2746.8	2414.1	3339.9	2	2	1	0	5	4	7	5		76364	cGMP-dependent protein kinase 1 OS=Homo sapiens GN=PRKG1 PE=1 SV=3
868	2062	tr|A0A0A0MSB3|A0A0A0MSB3_HUMAN	147.62	5	3	0	3	5	3	5	264.66		3069.6	2746.8	2414.1	3339.9	2	2	1	0	5	4	7	5		51898	cGMP-dependent protein kinase 1 OS=Homo sapiens GN=PRKG1 PE=1 SV=1
846	16600	Q96FJ2|DYL2_HUMAN	147.32	38	25	25	25	25	25	38	1381.2	2111.7	471.46	782.7	780.28	1098.6	2	2	4	4	4	3	3	8	Beta-methylthiolation	10350	Dynein light chain 2 cytoplasmic OS=Homo sapiens GN=DYNLL2 PE=1 SV=1
962	2677	P55160|NCKPL_HUMAN	147.19	3	0	2	2	3	2	3		356.23	1320	3791.1	460.56	2537.6	2	2	0	1	3	5	1	5		128153	Nck-associated protein 1-like OS=Homo sapiens GN=NCKAP1L PE=1 SV=3
864	1390	P46109|CRKL_HUMAN	146.89	15	6	6	6	15	6	6	2784.7	4522.6	770.46	4559.4	4986.9	2203.3	3	3	3	6	1	5	3	5	Beta-methylthiolation	33777	Crk-like protein OS=Homo sapiens GN=CRKL PE=1 SV=1
769	1906	P36959|GMPR1_HUMAN	146.85	11	3	3	11	11	11	11	3380.6	2813.3	4441.3	6307.7	3049.5	4081.4	2	2	5	3	7	7	5	6	Beta-methylthiolation	37419	GMP reductase 1 OS=Homo sapiens GN=GMPR PE=1 SV=1
876	2253	A0A0J9YX35|HV64D_HUMAN	146.50	19	0	0	19	19	0	19			6547.2	13404		7075.9	2	1	0	0	6	10	0	6	Beta-methylthiolation	12823	Immunoglobulin heavy variable 3-64D OS=Homo sapiens GN=IGHV3-64D PE=3 SV=1
1164	1672	P48637|GSHB_HUMAN	146.36	8	0	0	0	4	4	4				213.1	758.18	1114.8	3	3	0	0	0	2	1	2		52385	Glutathione synthetase OS=Homo sapiens GN=GSS PE=1 SV=1
589	2731	tr|F5H3I6|F5H3I6_HUMAN	145.98	60	22	60	22	22	22	22		4202					3	1	8	10	11	11	8	15	Beta-methylthiolation	9393	Fermitin family homolog 3 (Fragment) OS=Homo sapiens GN=FERMT3 PE=1 SV=1
845	8122	tr|A0A182DWH7|A0A182DWH7_HUMAN	145.96	7	0	4	7	4	4	4		229.97	8463.7	3300.5	240.42	9823.7	2	2	0	1	10	3	1	11	Oxidation (M)	35116	Selenoprotein P (Fragment) OS=Homo sapiens GN=SELENOP PE=1 SV=1
845	8130	P49908|SEPP1_HUMAN	145.96	6	0	3	6	3	3	3		229.97	8463.7	3300.5	240.42	9823.7	2	2	0	1	10	3	1	11	Oxidation (M)	43174	Selenoprotein P OS=Homo sapiens GN=SELENOP PE=1 SV=3
874	2157	P42574|CASP3_HUMAN	145.74	7	0	0	7	7	4	7			3897.8	7619.1	3023.7	5230.4	2	2	0	0	4	8	6	4	Beta-methylthiolation	31608	Caspase-3 OS=Homo sapiens GN=CASP3 PE=1 SV=2
1006	4616	Q15435|PP1R7_HUMAN	145.33	9	9	5	0	5	5	5	1083.8	1109.5		714.39	656.55	538.87	2	2	4	3	0	3	1	2		41564	Protein phosphatase 1 regulatory subunit 7 OS=Homo sapiens GN=PPP1R7 PE=1 SV=1
1006	5184	tr|B5MBZ8|B5MBZ8_HUMAN	145.33	12	12	7	0	7	7	7	1083.8	1109.5		714.39	656.55	538.87	2	2	4	3	0	3	1	2		31357	Protein phosphatase 1 regulatory subunit 7 OS=Homo sapiens GN=PPP1R7 PE=1 SV=1
970	1696	tr|E9PF18|E9PF18_HUMAN	144.95	10	3	3	3	3	3	10	708.39	997.55	1285.5	683.26	874.07	2629	2	2	1	1	4	2	3	5		42124	Hydroxyacyl-coenzyme A dehydrogenase mitochondrial OS=Homo sapiens GN=HADH PE=1 SV=2
970	1698	tr|A0A0D9SFP2|A0A0D9SFP2_HUMAN	144.95	12	4	4	4	4	4	12	708.39	997.55	1285.5	683.26	874.07	2629	2	2	1	1	4	2	3	5		35237	Hydroxyacyl-coenzyme A dehydrogenase mitochondrial OS=Homo sapiens GN=HADH PE=1 SV=1
970	1750	Q16836|HCDH_HUMAN	144.95	12	4	4	4	4	4	12	708.39	997.55	1285.5	683.26	874.07	2629	2	2	1	1	4	2	3	5		34294	Hydroxyacyl-coenzyme A dehydrogenase mitochondrial OS=Homo sapiens GN=HADH PE=1 SV=3
970	1836	tr|A0A1W2PNM1|A0A1W2PNM1_HUMAN	144.95	15	5	5	5	5	5	15	708.39	997.55	1285.5	683.26	874.07	2629	2	2	1	1	4	2	3	5		29215	Hydroxyacyl-coenzyme A dehydrogenase mitochondrial (Fragment) OS=Homo sapiens GN=HADH PE=1 SV=1
1165	2019	Q9BVK6|TMED9_HUMAN	144.72	20	0	0	0	4	16	0				2672.2	317.41		3	2	0	0	0	3	2	0	Beta-methylthiolation	27277	Transmembrane emp24 domain-containing protein 9 OS=Homo sapiens GN=TMED9 PE=1 SV=2
1023	1241	tr|A0A0U1RQP1|A0A0U1RQP1_HUMAN	144.62	5	0	0	3	3	0	1			318	742.48		626.97	3	2	0	0	4	2	0	5		96397	Dynamin-1 OS=Homo sapiens GN=DNM1 PE=1 SV=1
1023	1242	Q05193|DYN1_HUMAN	144.62	5	0	0	3	3	0	1			318	742.48		626.97	3	2	0	0	4	2	0	5		97408	Dynamin-1 OS=Homo sapiens GN=DNM1 PE=1 SV=2
1023	1243	tr|A0A0D9SFE4|A0A0D9SFE4_HUMAN	144.62	5	0	0	3	3	0	1			318	742.48		626.97	3	2	0	0	4	2	0	5		97238	Dynamin-1 OS=Homo sapiens GN=DNM1 PE=1 SV=1
1023	1244	tr|A0A0D9SFB1|A0A0D9SFB1_HUMAN	144.62	5	0	0	3	3	0	1			318	742.48		626.97	3	2	0	0	4	2	0	5		94017	Dynamin-1 OS=Homo sapiens GN=DNM1 PE=1 SV=1
1023	1793	Q9UQ16|DYN3_HUMAN	144.62	4	0	0	3	3	0	1			318	742.48		626.97	3	2	0	0	4	2	0	5		97746	Dynamin-3 OS=Homo sapiens GN=DNM3 PE=1 SV=4
1023	1937	tr|E5RHK8|E5RHK8_HUMAN	144.62	6	0	0	4	3	0	2			318	742.48		626.97	3	2	0	0	4	2	0	5		72890	Dynamin-3 OS=Homo sapiens GN=DNM3 PE=1 SV=1
839	1623	Q86WI1|PKHL1_HUMAN	144.53	1	0	0	0	0	0	1	568.61		335.84	952.09	435.62	1918.5	2	2	3	0	3	6	4	10		465738	Fibrocystin-L OS=Homo sapiens GN=PKHD1L1 PE=2 SV=2
915	11737	O60234|GMFG_HUMAN	144.30	22	0	0	22	22	22	22			2155.3	3524.1	605.55	3639.3	2	2	0	0	3	8	2	7		16801	Glia maturation factor gamma OS=Homo sapiens GN=GMFG PE=1 SV=1
915	14887	tr|M0R0C1|M0R0C1_HUMAN	144.30	28	0	0	28	28	28	28			2155.3	3524.1	605.55	3639.3	2	2	0	0	3	8	2	7		12965	Glia maturation factor gamma OS=Homo sapiens GN=GMFG PE=1 SV=1
1045	1250	Q9BX10|GTPB2_HUMAN	143.73	6	0	0	0	6	2	2				1772.8	712.85	1542.6	3	3	0	0	0	5	1	4	Beta-methylthiolation	65769	GTP-binding protein 2 OS=Homo sapiens GN=GTPBP2 PE=1 SV=1
989	2094	Q9NYL9|TMOD3_HUMAN	143.46	9	0	0	9	9	0	9			1277.9	3656.6		920.91	2	2	0	0	4	8	0	2		39595	Tropomodulin-3 OS=Homo sapiens GN=TMOD3 PE=1 SV=1
695	2352	tr|Q2L6G8|Q2L6G8_HUMAN	142.81	8	0	5	5	8	8	8		2368.3	773.96	21844	6609.3	3266.5	2	2	0	5	3	23	6	5	Oxidation (M)	51539	CDSN OS=Homo sapiens GN=CDSN PE=1 SV=1
695	2353	tr|G8JLG2|G8JLG2_HUMAN	142.81	8	0	5	5	8	8	8		2368.3	773.96	21844	6609.3	3266.5	2	2	0	5	3	23	6	5	Oxidation (M)	51607	CDSN OS=Homo sapiens GN=CDSN PE=1 SV=1
695	2354	Q15517|CDSN_HUMAN	142.81	8	0	5	5	8	8	8		2368.3	773.96	21844	6609.3	3266.5	2	2	0	5	3	23	6	5	Oxidation (M)	51522	Corneodesmosin OS=Homo sapiens GN=CDSN PE=1 SV=3
1133	4926	tr|E9PBS1|E9PBS1_HUMAN	142.61	7	0	0	0	7	0	7				2135.6		1817.5	2	2	0	0	0	3	0	3		45652	Multifunctional protein ADE2 (Fragment) OS=Homo sapiens GN=PAICS PE=1 SV=1
1133	4946	P22234|PUR6_HUMAN	142.61	6	0	0	0	6	0	6				2135.6		1817.5	2	2	0	0	0	3	0	3		47079	Multifunctional protein ADE2 OS=Homo sapiens GN=PAICS PE=1 SV=3
1230	4113	Q99805|TM9S2_HUMAN	142.54	5	0	0	0	5	0	0				1124.6			2	2	0	0	0	3	0	0		75776	Transmembrane 9 superfamily member 2 OS=Homo sapiens GN=TM9SF2 PE=1 SV=1
986	3955	tr|C9JFR7|C9JFR7_HUMAN	142.45	29	18	18	0	0	18	29	763.92	515.78			668.12	3434.7	2	2	3	4	0	0	3	4		11333	Cytochrome c (Fragment) OS=Homo sapiens GN=CYCS PE=1 SV=1
986	3956	P99999|CYC_HUMAN	142.45	28	17	17	0	0	17	28	763.92	515.78			668.12	3434.7	2	2	3	4	0	0	3	4		11749	Cytochrome c OS=Homo sapiens GN=CYCS PE=1 SV=2
1105	7279	P43251|BTD_HUMAN	142.18	4	2	0	0	0	0	4	1683.4					1851	2	2	4	0	0	0	0	3	Beta-methylthiolation	61133	Biotinidase OS=Homo sapiens GN=BTD PE=1 SV=2
993	7699	P08311|CATG_HUMAN	142.06	11	0	0	11	11	0	11			1643	2628.4		3794.1	2	2	0	0	4	5	0	5	Beta-methylthiolation	28837	Cathepsin G OS=Homo sapiens GN=CTSG PE=1 SV=2
982	1516	tr|J3KQ32|J3KQ32_HUMAN	141.87	9	7	7	3	9	4	3	2252.2	1164	173.57	2375	84.458	542.96	3	3	4	3	1	4	1	1		46938	Obg-like ATPase 1 OS=Homo sapiens GN=OLA1 PE=1 SV=1
982	1519	Q9NTK5|OLA1_HUMAN	141.87	10	7	7	4	10	4	4	2252.2	1164	173.57	2375	84.458	542.96	3	3	4	3	1	4	1	1		44744	Obg-like ATPase 1 OS=Homo sapiens GN=OLA1 PE=1 SV=2
997	1462	tr|F8WAQ1|F8WAQ1_HUMAN	141.73	4	2	2	2	4	4	2	317.77	609.6	360.94	2465.6	685.31	281.15	2	2	1	2	1	6	2	1		80476	Sushi domain-containing protein 1 OS=Homo sapiens GN=SUSD1 PE=1 SV=1
997	1463	Q6UWL2|SUSD1_HUMAN	141.73	4	2	2	2	4	4	2	317.77	609.6	360.94	2465.6	685.31	281.15	2	2	1	2	1	6	2	1		82710	Sushi domain-containing protein 1 OS=Homo sapiens GN=SUSD1 PE=1 SV=1
997	1596	tr|H3BLV4|H3BLV4_HUMAN	141.73	4	2	2	2	4	4	2	317.77	609.6	360.94	2465.6	685.31	281.15	2	2	1	2	1	6	2	1		78734	Sushi domain-containing protein 1 (Fragment) OS=Homo sapiens GN=SUSD1 PE=1 SV=1
1106	2044	tr|F5H365|F5H365_HUMAN	141.56	4	0	0	2	2	4	0			79.155	870.89	1204.4		2	2	0	0	1	3	3	0		82969	Protein transport protein Sec23A OS=Homo sapiens GN=SEC23A PE=1 SV=1
1106	2063	Q15436|SC23A_HUMAN	141.56	4	0	0	2	2	4	0			79.155	870.89	1204.4		2	2	0	0	1	3	3	0		86161	Protein transport protein Sec23A OS=Homo sapiens GN=SEC23A PE=1 SV=2
787	2448	P15814|IGLL1_HUMAN	141.28	16	7	0	16	7	7	7	47.05		16531	13047	3947.7	13641	2	2	2	0	11	8	3	7		22963	Immunoglobulin lambda-like polypeptide 1 OS=Homo sapiens GN=IGLL1 PE=1 SV=1
928	1567	O00116|ADAS_HUMAN	141.15	7	3	0	2	7	6	0	270.67		131.25	988.45	607.7		3	3	4	0	1	8	5	0		72912	Alkyldihydroxyacetonephosphate synthase peroxisomal OS=Homo sapiens GN=AGPS PE=1 SV=1
859	13820	A0A0A0MRZ8|KVD11_HUMAN	140.81	26	8	26	8	26	26	8	6332.9	6319.1	19770	20560	6695	18266	2	2	3	6	3	4	5	3		12625	Immunoglobulin kappa variable 3D-11 OS=Homo sapiens GN=IGKV3D-11 PE=3 SV=6
859	21552	P04433|KV311_HUMAN	140.81	26	8	26	8	26	26	8	6332.9	6319.1	19770	20560	6695	18266	2	2	3	6	3	4	5	3		12575	Immunoglobulin kappa variable 3-11 OS=Homo sapiens GN=IGKV3-11 PE=1 SV=1
904	3237	P36542|ATPG_HUMAN	140.81	7	4	4	7	7	4	7	249.52	389.85	4206.6	6748.9	2392.4	3033.4	2	2	1	1	5	6	3	4		32996	ATP synthase subunit gamma mitochondrial OS=Homo sapiens GN=ATP5C1 PE=1 SV=1
1039	2717	Q8NBM8|PCYXL_HUMAN	140.75	7	0	0	5	5	7	5			396.6	619.76	585.16	758.22	2	2	0	0	2	3	2	3		54647	Prenylcysteine oxidase-like OS=Homo sapiens GN=PCYOX1L PE=1 SV=2
1039	3350	tr|E7EVZ5|E7EVZ5_HUMAN	140.75	8	0	0	6	6	8	6			396.6	619.76	585.16	758.22	2	2	0	0	2	3	2	3		45679	Prenylcysteine oxidase-like OS=Homo sapiens GN=PCYOX1L PE=1 SV=1
1191	1525	O43150|ASAP2_HUMAN	140.37	6	0	0	0	2	0	4				377.02		254.12	3	3	0	0	0	2	0	2		111650	Arf-GAP with SH3 domain ANK repeat and PH domain-containing protein 2 OS=Homo sapiens GN=ASAP2 PE=1 SV=3
995	7033	Q96A00|PP14A_HUMAN	140.35	18	11	11	11	18	18	18	0	75.596	0	696.54	782.6	840.11	2	2	1	1	2	4	3	3	Beta-methylthiolation	16693	Protein phosphatase 1 regulatory subunit 14A OS=Homo sapiens GN=PPP1R14A PE=1 SV=1
1004	1881	Q9UNZ2|NSF1C_HUMAN	139.15	15	6	11	0	9	0	0	756.38	1786.8		4377.2			3	3	2	6	0	5	0	0		40573	NSFL1 cofactor p47 OS=Homo sapiens GN=NSFL1C PE=1 SV=2
1069	2096	Q8N1Q1|CAH13_HUMAN	138.97	21	10	0	0	21	10	17	631.82			3531.9	803.94	3985.9	3	3	1	0	0	4	1	3	Beta-methylthiolation	29443	Carbonic anhydrase 13 OS=Homo sapiens GN=CA13 PE=1 SV=1
824	1663	P50416|CPT1A_HUMAN	138.96	3	2	2	2	3	2	2	3615.3	1051.5	1230.6	5577.5	4926.6	4493	2	2	6	2	5	6	3	5		88368	Carnitine O-palmitoyltransferase 1 liver isoform OS=Homo sapiens GN=CPT1A PE=1 SV=2
927	9535	tr|A0A075B7D8|A0A075B7D8_HUMAN	138.94	20	11	11	20	20	11	11			1124	965.29			2	1	1	2	5	4	1	5	Beta-methylthiolation	13080	Immunoglobulin heavy variable 3/OR15-7 (pseudogene) (Fragment) OS=Homo sapiens GN=IGHV3OR15-7 PE=1 SV=1
1040	1481	tr|G3XAK1|G3XAK1_HUMAN	138.57	8	0	0	4	0	4	5			3227.7		3672	4496.2	4	4	0	0	4	0	3	3	Beta-methylthiolation	81999	Hepatocyte growth factor-like protein OS=Homo sapiens GN=MST1 PE=1 SV=1
1040	1482	P26927|HGFL_HUMAN	138.57	8	0	0	4	0	4	5			3227.7		3672	4496.2	4	4	0	0	4	0	3	3	Beta-methylthiolation	80320	Hepatocyte growth factor-like protein OS=Homo sapiens GN=MST1 PE=1 SV=2
1060	1375	P15170|ERF3A_HUMAN	137.80	8	0	0	3	5	2	6			1736.9	2347.8	66.629	1942.7	3	3	0	0	2	3	1	3		55756	Eukaryotic peptide chain release factor GTP-binding subunit ERF3A OS=Homo sapiens GN=GSPT1 PE=1 SV=1
817	2085	Q8NBS9|TXND5_HUMAN	137.72	7	7	2	7	7	7	2	369.4	528.59	5062.7	7909.7	3499	2868	2	2	2	1	7	9	3	6		47629	Thioredoxin domain-containing protein 5 OS=Homo sapiens GN=TXNDC5 PE=1 SV=2
1048	6813	Q13057|COASY_HUMAN	137.62	5	3	0	5	3	3	3	0		655.51	566.4	83.083	125.3	2	2	1	0	3	3	1	2		62329	Bifunctional coenzyme A synthase OS=Homo sapiens GN=COASY PE=1 SV=4
1048	11516	tr|K7EQ60|K7EQ60_HUMAN	137.62	26	13	0	26	13	13	13	0		655.51	566.4	83.083	125.3	2	2	1	0	3	3	1	2		12844	Bifunctional coenzyme A synthase (Fragment) OS=Homo sapiens GN=COASY PE=1 SV=8
973	14417	tr|Q53S08|Q53S08_HUMAN	137.59	12	0	0	4	12	0	12				1137.4		884.96	2	1	0	0	1	10	0	4		28242	Rab6C OS=Homo sapiens GN=RAB6C PE=2 SV=1
1038	1769	O75844|FACE1_HUMAN	137.58	7	0	0	2	7	2	7			278.07	4066.5	403.63	1649.6	2	2	0	0	2	4	1	3		54813	CAAX prenyl protease 1 homolog OS=Homo sapiens GN=ZMPSTE24 PE=1 SV=2
621	2288	Q15848|ADIPO_HUMAN	137.58	14	6	14	14	14	14	14	2805.6	3224.9	3087.9	4000.8	4344.9	7167.2	2	2	9	6	5	11	7	17		26414	Adiponectin OS=Homo sapiens GN=ADIPOQ PE=1 SV=1
892	2644	Q9BUL8|PDC10_HUMAN	137.30	23	7	0	23	16	11	23	514.38		9307.3	11899	1104.6	6258.1	3	3	1	0	7	6	1	6		24702	Programmed cell death protein 10 OS=Homo sapiens GN=PDCD10 PE=1 SV=1
892	2670	tr|C9JSA3|C9JSA3_HUMAN	137.30	37	11	0	37	25	18	37	514.38		9307.3	11899	1104.6	6258.1	3	3	1	0	7	6	1	6		15590	Programmed cell death protein 10 (Fragment) OS=Homo sapiens GN=PDCD10 PE=1 SV=1
892	2671	tr|C9JND6|C9JND6_HUMAN	137.30	34	10	0	34	23	16	34	514.38		9307.3	11899	1104.6	6258.1	3	3	1	0	7	6	1	6		16845	Programmed cell death protein 10 (Fragment) OS=Homo sapiens GN=PDCD10 PE=1 SV=1
892	2673	tr|C9J6F3|C9J6F3_HUMAN	137.30	26	8	0	26	18	13	26	514.38		9307.3	11899	1104.6	6258.1	3	3	1	0	7	6	1	6		21807	Programmed cell death protein 10 OS=Homo sapiens GN=PDCD10 PE=1 SV=1
892	2674	tr|C9J5C3|C9J5C3_HUMAN	137.30	24	7	0	24	17	12	24	514.38		9307.3	11899	1104.6	6258.1	3	3	1	0	7	6	1	6		23586	Programmed cell death protein 10 (Fragment) OS=Homo sapiens GN=PDCD10 PE=1 SV=1
892	3577	tr|H7C5M9|H7C5M9_HUMAN	137.30	40	12	0	40	28	20	40	514.38		9307.3	11899	1104.6	6258.1	3	3	1	0	7	6	1	6		14236	Programmed cell death protein 10 (Fragment) OS=Homo sapiens GN=PDCD10 PE=1 SV=1
1089	2656	Q07021|C1QBP_HUMAN	137.05	12	0	0	5	5	0	12			0	1704.7		4332.7	2	2	0	0	1	3	0	4		31362	Complement component 1 Q subcomponent-binding protein mitochondrial OS=Homo sapiens GN=C1QBP PE=1 SV=1
919	18081	A0A075B6I0|LV861_HUMAN	136.96	20	7	0	15	7	0	20	1786.9		12519	202.3		13766	3	3	4	0	5	1	0	9		12814	Immunoglobulin lambda variable 8-61 OS=Homo sapiens GN=IGLV8-61 PE=3 SV=7
1115	1612	Q8WUD1|RAB2B_HUMAN	136.22	12	0	0	12	6	0	6			271.48			223.15	2	1	0	0	3	3	0	1		24214	Ras-related protein Rab-2B OS=Homo sapiens GN=RAB2B PE=1 SV=1
1179	3329	tr|G3V325|G3V325_HUMAN	135.91	3	0	2	0	3	0	0		23.362		1557.3			2	2	0	1	0	3	0	0		84110	ATP5J2-PTCD1 readthrough OS=Homo sapiens GN=ATP5J2-PTCD1 PE=4 SV=1
1179	6930	P56134|ATPK_HUMAN	135.91	26	0	14	0	26	0	0		23.362		1557.3			2	2	0	1	0	3	0	0		10918	ATP synthase subunit f mitochondrial OS=Homo sapiens GN=ATP5J2 PE=1 SV=3
1179	8808	tr|C9JJT5|C9JJT5_HUMAN	135.91	44	0	24	0	44	0	0		23.362		1557.3			2	2	0	1	0	3	0	0		5915	ATP5J2-PTCD1 readthrough OS=Homo sapiens GN=ATP5J2-PTCD1 PE=4 SV=2
1179	11057	tr|C9JU26|C9JU26_HUMAN	135.91	24	0	13	0	24	0	0		23.362		1557.3			2	2	0	1	0	3	0	0		11364	ATP synthase subunit f mitochondrial OS=Homo sapiens GN=ATP5J2 PE=1 SV=1
860	27259	P01721|LV657_HUMAN	135.84	17	17	17	17	17	17	17	32035	13139	10294	16810	7741.2	9701.1	1	1	10	3	3	4	2	2		12566	Immunoglobulin lambda variable 6-57 OS=Homo sapiens GN=IGLV6-57 PE=1 SV=2
1051	6508	P05089|ARGI1_HUMAN	135.56	10	0	0	0	10	0	3				6217.1		230.13	2	2	0	0	0	9	0	1		34735	Arginase-1 OS=Homo sapiens GN=ARG1 PE=1 SV=2
881	9407	Q9H3N1|TMX1_HUMAN	135.46	9	0	0	4	9	9	4			1763.1	3751.4	3154.9	1742.9	2	2	0	0	4	6	4	8		31791	Thioredoxin-related transmembrane protein 1 OS=Homo sapiens GN=TMX1 PE=1 SV=1
858	5517	tr|H0YET9|H0YET9_HUMAN	134.74	17	8	8	8	8	8	17						194.47	2	1	1	2	6	5	2	8		21924	Beta-arrestin-1 (Fragment) OS=Homo sapiens GN=ARRB1 PE=1 SV=1
808	8802	A0A0C4DH34|HV428_HUMAN	134.70	26	21	8	21	21	21	26	1570.5	1127.2	7569.2	2661.1	5670.3	5160.1	3	3	4	3	9	3	4	7	Beta-methylthiolation	13124	Immunoglobulin heavy variable 4-28 OS=Homo sapiens GN=IGHV4-28 PE=3 SV=1
980	1858	tr|E9PRY8|E9PRY8_HUMAN	134.66	3	0	0	2	3	0	2			4054.1	6243.3		2188.9	2	2	0	0	5	6	0	3		76570	Elongation factor 1-delta OS=Homo sapiens GN=EEF1D PE=1 SV=1
980	1859	tr|A0A087X1X7|A0A087X1X7_HUMAN	134.66	4	0	0	2	4	0	2			4054.1	6243.3		2188.9	2	2	0	0	5	6	0	3		69283	Elongation factor 1-delta OS=Homo sapiens GN=EEF1D PE=1 SV=1
980	2125	P29692|EF1D_HUMAN	134.66	9	0	0	4	9	0	4			4054.1	6243.3		2188.9	2	2	0	0	5	6	0	3		31122	Elongation factor 1-delta OS=Homo sapiens GN=EEF1D PE=1 SV=5
980	2152	tr|E9PK01|E9PK01_HUMAN	134.66	9	0	0	5	9	0	5			4054.1	6243.3		2188.9	2	2	0	0	5	6	0	3		28821	Elongation factor 1-delta (Fragment) OS=Homo sapiens GN=EEF1D PE=1 SV=1
980	2474	tr|E9PQ49|E9PQ49_HUMAN	134.66	12	0	0	6	12	0	6			4054.1	6243.3		2188.9	2	2	0	0	5	6	0	3		21824	Elongation factor 1-delta (Fragment) OS=Homo sapiens GN=EEF1D PE=1 SV=8
980	2475	tr|E9PI39|E9PI39_HUMAN	134.66	12	0	0	6	12	0	6			4054.1	6243.3		2188.9	2	2	0	0	5	6	0	3		22490	Elongation factor 1-delta (Fragment) OS=Homo sapiens GN=EEF1D PE=1 SV=1
980	2512	tr|E9PPR1|E9PPR1_HUMAN	134.66	14	0	0	7	14	0	7			4054.1	6243.3		2188.9	2	2	0	0	5	6	0	3		18157	Elongation factor 1-delta (Fragment) OS=Homo sapiens GN=EEF1D PE=1 SV=1
980	2513	tr|E9PL12|E9PL12_HUMAN	134.66	14	0	0	7	14	0	7			4054.1	6243.3		2188.9	2	2	0	0	5	6	0	3		18401	Elongation factor 1-delta (Fragment) OS=Homo sapiens GN=EEF1D PE=1 SV=1
980	2961	tr|E9PIZ1|E9PIZ1_HUMAN	134.66	18	0	0	9	18	0	9			4054.1	6243.3		2188.9	2	2	0	0	5	6	0	3		15002	Elongation factor 1-delta (Fragment) OS=Homo sapiens GN=EEF1D PE=1 SV=1
980	3092	tr|H0YCK7|H0YCK7_HUMAN	134.66	11	0	0	6	11	0	6			4054.1	6243.3		2188.9	2	2	0	0	5	6	0	3		22955	Elongation factor 1-delta (Fragment) OS=Homo sapiens GN=EEF1D PE=1 SV=1
980	3386	tr|E9PL71|E9PL71_HUMAN	134.66	13	0	0	6	13	0	6			4054.1	6243.3		2188.9	2	2	0	0	5	6	0	3		20819	Elongation factor 1-delta (Fragment) OS=Homo sapiens GN=EEF1D PE=1 SV=1
980	3560	tr|E9PMW7|E9PMW7_HUMAN	134.66	18	0	0	9	18	0	9			4054.1	6243.3		2188.9	2	2	0	0	5	6	0	3		14180	Elongation factor 1-delta OS=Homo sapiens GN=EEF1D PE=1 SV=1
980	13890	tr|E9PN91|E9PN91_HUMAN	134.66	23	0	0	11	23	0	11			4054.1	6243.3		2188.9	2	2	0	0	5	6	0	3		11616	Elongation factor 1-delta OS=Homo sapiens GN=EEF1D PE=1 SV=1
1036	3466	Q9Y6R7|FCGBP_HUMAN	134.42	1	0	0	0	0	0	0		2464.9		537.93			2	2	0	7	0	3	0	0		572021	IgGFc-binding protein OS=Homo sapiens GN=FCGBP PE=1 SV=3
996	1865	tr|M0R165|M0R165_HUMAN	134.16	4	0	0	4	2	0	0			1061.1	1929			2	2	0	0	5	8	0	0		83475	Epidermal growth factor receptor substrate 15-like 1 OS=Homo sapiens GN=EPS15L1 PE=1 SV=1
996	1866	Q9UBC2|EP15R_HUMAN	134.16	3	0	0	3	2	0	0			1061.1	1929			2	2	0	0	5	8	0	0		94255	Epidermal growth factor receptor substrate 15-like 1 OS=Homo sapiens GN=EPS15L1 PE=1 SV=1
996	1927	tr|M0R2S2|M0R2S2_HUMAN	134.16	6	0	0	6	4	0	0			1061.1	1929			2	2	0	0	5	8	0	0		49857	Epidermal growth factor receptor substrate 15-like 1 OS=Homo sapiens GN=EPS15L1 PE=1 SV=1
875	2180	tr|K7ERG9|K7ERG9_HUMAN	134.02	6	6	6	6	6	6	6	2598.3	2191.2	1235.1	624.63	2318	2565	1	1	4	3	2	2	5	6		27863	Complement factor D OS=Homo sapiens GN=CFD PE=1 SV=1
875	2462	P00746|CFAD_HUMAN	134.02	6	6	6	6	6	6	6	2598.3	2191.2	1235.1	624.63	2318	2565	1	1	4	3	2	2	5	6		27033	Complement factor D OS=Homo sapiens GN=CFD PE=1 SV=5
1029	2190	Q99426|TBCB_HUMAN	133.35	8	0	0	5	8	0	5			1603.8	3560.1		1547.8	2	2	0	0	4	4	0	3		27326	Tubulin-folding cofactor B OS=Homo sapiens GN=TBCB PE=1 SV=2
1029	2461	tr|K7EK42|K7EK42_HUMAN	133.35	10	0	0	6	10	0	6			1603.8	3560.1		1547.8	2	2	0	0	4	4	0	3		21296	Tubulin-folding cofactor B OS=Homo sapiens GN=TBCB PE=1 SV=1
1029	2553	tr|K7EP07|K7EP07_HUMAN	133.35	12	0	0	7	12	0	7			1603.8	3560.1		1547.8	2	2	0	0	4	4	0	3		19251	Tubulin-folding cofactor B (Fragment) OS=Homo sapiens GN=TBCB PE=1 SV=8
1114	5800	P61769|B2MG_HUMAN	132.86	19	0	0	8	0	19	11			237.16		1575.8	1161.6	3	3	0	0	1	0	4	2		13715	Beta-2-microglobulin OS=Homo sapiens GN=B2M PE=1 SV=1
1114	12415	tr|F5H6I0|F5H6I0_HUMAN	132.86	23	0	0	10	0	23	13			237.16		1575.8	1161.6	3	3	0	0	1	0	4	2		11732	Beta-2-microglobulin OS=Homo sapiens GN=B2M PE=1 SV=2
1114	16559	tr|H0YLF3|H0YLF3_HUMAN	132.86	32	0	0	14	0	32	18			237.16		1575.8	1161.6	3	3	0	0	1	0	4	2		8498	Beta-2-microglobulin (Fragment) OS=Homo sapiens GN=B2M PE=1 SV=1
1081	2884	tr|E9PI30|E9PI30_HUMAN	132.71	12	0	0	4	0	4	12			497.68		1140.8	2492.7	2	2	0	0	2	0	2	4		40750	Cathepsin W OS=Homo sapiens GN=CTSW PE=1 SV=1
1081	2907	P56202|CATW_HUMAN	132.71	12	0	0	4	0	4	12			497.68		1140.8	2492.7	2	2	0	0	2	0	2	4		42120	Cathepsin W OS=Homo sapiens GN=CTSW PE=1 SV=2
899	2056	Q16698|DECR_HUMAN	132.43	10	4	4	4	4	4	10	1298.2	794.81	1648.6	1920.1	1191.3	2617.3	2	2	7	3	2	3	1	4		36068	2 4-dienoyl-CoA reductase mitochondrial OS=Homo sapiens GN=DECR1 PE=1 SV=1
899	4470	tr|E5RJG7|E5RJG7_HUMAN	132.43	19	7	7	7	7	7	19	1298.2	794.81	1648.6	1920.1	1191.3	2617.3	2	2	7	3	2	3	1	4		19327	2 4-dienoyl-CoA reductase mitochondrial (Fragment) OS=Homo sapiens GN=DECR1 PE=1 SV=1
899	5433	tr|E5RFV2|E5RFV2_HUMAN	132.43	17	6	6	6	6	6	17	1298.2	794.81	1648.6	1920.1	1191.3	2617.3	2	2	7	3	2	3	1	4		21837	2 4-dienoyl-CoA reductase mitochondrial (Fragment) OS=Homo sapiens GN=DECR1 PE=1 SV=1
899	11469	tr|E5RJD2|E5RJD2_HUMAN	132.43	23	9	9	9	9	9	23	1298.2	794.81	1648.6	1920.1	1191.3	2617.3	2	2	7	3	2	3	1	4		15898	2 4-dienoyl-CoA reductase mitochondrial (Fragment) OS=Homo sapiens GN=DECR1 PE=1 SV=1
1012	4144	tr|B7Z9I1|B7Z9I1_HUMAN	132.21	6	0	0	3	3	0	6			200.25	3063.5		6370.5	2	2	0	0	1	6	0	5		42427	Medium-chain-specific acyl-CoA dehydrogenase mitochondrial OS=Homo sapiens GN=ACADM PE=1 SV=1
1012	4287	P11310|ACADM_HUMAN	132.21	6	0	0	3	3	0	6			200.25	3063.5		6370.5	2	2	0	0	1	6	0	5		46588	Medium-chain specific acyl-CoA dehydrogenase mitochondrial OS=Homo sapiens GN=ACADM PE=1 SV=1
1012	4289	tr|Q5T4U5|Q5T4U5_HUMAN	132.21	6	0	0	3	3	0	6			200.25	3063.5		6370.5	2	2	0	0	1	6	0	5		50271	Acyl-Coenzyme A dehydrogenase C-4 to C-12 straight chain isoform CRA_a OS=Homo sapiens GN=ACADM PE=1 SV=1
721	9259	O15127|SCAM2_HUMAN	132.15	10	6	6	10	10	6	6	3807.4	4517.4	9573.5	5413.3	8387.3	7918.9	2	2	3	3	11	10	3	9		36649	Secretory carrier-associated membrane protein 2 OS=Homo sapiens GN=SCAMP2 PE=1 SV=2
772	2222	P43250|GRK6_HUMAN	132.10	5	0	3	3	5	3	3		282.81	975.34	2092.3	339.67	1132.8	2	2	0	3	9	10	3	7		65991	G protein-coupled receptor kinase 6 OS=Homo sapiens GN=GRK6 PE=1 SV=2
772	2269	tr|F8W9W2|F8W9W2_HUMAN	132.10	6	0	3	3	6	3	3		282.81	975.34	2092.3	339.67	1132.8	2	2	0	3	9	10	3	7		62193	G protein-coupled receptor kinase OS=Homo sapiens GN=GRK6 PE=1 SV=1
675	23790	P01714|LV319_HUMAN	131.96	17	17	17	17	17	17	17	13854	9433.9	20747	14420	12919	22132	2	2	5	5	8	13	8	7	Beta-methylthiolation	12042	Immunoglobulin lambda variable 3-19 OS=Homo sapiens GN=IGLV3-19 PE=1 SV=2
1235	2658	P00492|HPRT_HUMAN	131.76	11	0	0	6	6	0	0			69.845	1868.9			2	2	0	0	1	2	0	0	Beta-methylthiolation	24579	Hypoxanthine-guanine phosphoribosyltransferase OS=Homo sapiens GN=HPRT1 PE=1 SV=2
1151	1617	P28289|TMOD1_HUMAN	131.38	7	0	0	4	0	3	0			1042		222.48		2	2	0	0	4	0	1	0		40569	Tropomodulin-1 OS=Homo sapiens GN=TMOD1 PE=1 SV=1
1152	1350	P28838|AMPL_HUMAN	130.74	8	0	0	3	3	2	6			378.59	346.42	987.4	1104.1	3	3	0	0	1	1	1	2		56166	Cytosol aminopeptidase OS=Homo sapiens GN=LAP3 PE=1 SV=3
1236	4865	tr|J3KNB4|J3KNB4_HUMAN	130.70	12	0	0	0	5	0	8				219.8		1109.5	2	2	0	0	0	1	0	2	Beta-methylthiolation	19591	Cathelicidin antimicrobial peptide OS=Homo sapiens GN=CAMP PE=1 SV=1
1236	5167	P49913|CAMP_HUMAN	130.70	12	0	0	0	5	0	8				219.8		1109.5	2	2	0	0	0	1	0	2	Beta-methylthiolation	19301	Cathelicidin antimicrobial peptide OS=Homo sapiens GN=CAMP PE=1 SV=1
1174	4052	Q9UGM3|DMBT1_HUMAN	130.61	1	0	0	0	1	0	0				3763.8			2	2	0	0	0	4	0	0		260734	Deleted in malignant brain tumors 1 protein OS=Homo sapiens GN=DMBT1 PE=1 SV=2
1068	2198	Q9HDC9|APMAP_HUMAN	130.31	15	0	7	0	15	7	7		298.89		1434.3	760.7	109.39	3	3	0	2	0	3	3	1	Beta-methylthiolation	46480	Adipocyte plasma membrane-associated protein OS=Homo sapiens GN=APMAP PE=1 SV=2
1137	2368	P49257|LMAN1_HUMAN	130.22	12	0	0	4	12	0	3			464.37	3040.3		935.62	3	3	0	0	1	4	0	1	Oxidation (M)	57549	Protein ERGIC-53 OS=Homo sapiens GN=LMAN1 PE=1 SV=2
891	4080	tr|B7ZLJ5|B7ZLJ5_HUMAN	129.85	9	0	0	4	9	4	9			832.97	4489.8	2609.6	4357.8	2	2	0	0	1	7	5	8	Beta-methylthiolation	24010	C6orf25 protein OS=Homo sapiens GN=MPIG6B PE=1 SV=1
891	4505	tr|A0A140T9V1|A0A140T9V1_HUMAN	129.85	9	0	0	4	9	4	9			832.97	4489.8	2609.6	4357.8	2	2	0	0	1	7	5	8	Beta-methylthiolation	23539	Megakaryocyte and platelet inhibitory receptor G6b OS=Homo sapiens GN=MPIG6B PE=1 SV=1
891	5109	tr|A0A0G2JJG8|A0A0G2JJG8_HUMAN	129.85	8	0	0	4	8	4	8			832.97	4489.8	2609.6	4357.8	2	2	0	0	1	7	5	8	Beta-methylthiolation	26064	Megakaryocyte and platelet inhibitory receptor G6b OS=Homo sapiens GN=MPIG6B PE=1 SV=1
891	5110	O95866|G6B_HUMAN	129.85	8	0	0	4	8	4	8			832.97	4489.8	2609.6	4357.8	2	2	0	0	1	7	5	8	Beta-methylthiolation	26163	Megakaryocyte and platelet inhibitory receptor G6b OS=Homo sapiens GN=MPIG6B PE=1 SV=1
891	5785	tr|A0A140T9L8|A0A140T9L8_HUMAN	129.85	8	0	0	4	8	4	8			832.97	4489.8	2609.6	4357.8	2	2	0	0	1	7	5	8	Beta-methylthiolation	24904	C6orf25 OS=Homo sapiens GN=MPIG6B PE=1 SV=1
1091	8230	tr|E9PNW4|E9PNW4_HUMAN	129.70	22	0	0	22	0	0	11			1122.4			272.14	2	2	0	0	7	0	0	1	Beta-methylthiolation	11985	CD59 glycoprotein OS=Homo sapiens GN=CD59 PE=1 SV=1
1091	12660	P13987|CD59_HUMAN	129.70	19	0	0	19	0	0	9			1122.4			272.14	2	2	0	0	7	0	0	1	Beta-methylthiolation	14177	CD59 glycoprotein OS=Homo sapiens GN=CD59 PE=1 SV=1
1091	14935	tr|E9PR17|E9PR17_HUMAN	129.70	18	0	0	18	0	0	9			1122.4			272.14	2	2	0	0	7	0	0	1	Beta-methylthiolation	14529	CD59 glycoprotein OS=Homo sapiens GN=CD59 PE=1 SV=1
981	1721	Q9NS28|RGS18_HUMAN	129.54	21	0	0	9	9	8	13			2997.5	4666.7	2140.8	4381.4	3	3	0	0	7	3	1	4		27582	Regulator of G-protein signaling 18 OS=Homo sapiens GN=RGS18 PE=1 SV=1
778	13680	P04430|KV116_HUMAN	129.35	14	14	14	14	14	14	14	2065	2285	22443	19085	12921	20059	1	1	3	1	9	7	5	7		12618	Immunoglobulin kappa variable 1-16 OS=Homo sapiens GN=IGKV1-16 PE=1 SV=2
804	2413	O95782|AP2A1_HUMAN	129.29	2	0	1	1	1	2	2		330.9	486.52	1253.5	994.09	2240.8	2	2	0	5	7	5	3	9	Beta-methylthiolation	107546	AP-2 complex subunit alpha-1 OS=Homo sapiens GN=AP2A1 PE=1 SV=3
804	2666	O94973|AP2A2_HUMAN	129.29	2	0	1	1	1	2	2		330.9	486.52	1253.5	994.09	2240.8	2	2	0	5	7	5	3	9	Beta-methylthiolation	103960	AP-2 complex subunit alpha-2 OS=Homo sapiens GN=AP2A2 PE=1 SV=2
804	2904	tr|A0A0G2JS82|A0A0G2JS82_HUMAN	129.29	2	0	1	1	1	2	2		330.9	486.52	1253.5	994.09	2240.8	2	2	0	5	7	5	3	9	Beta-methylthiolation	101659	AP-2 complex subunit alpha-2 (Fragment) OS=Homo sapiens GN=AP2A2 PE=1 SV=1
804	4117	tr|A0A0G2JQM1|A0A0G2JQM1_HUMAN	129.29	3	0	2	2	2	3	3		330.9	486.52	1253.5	994.09	2240.8	2	2	0	5	7	5	3	9	Beta-methylthiolation	70827	AP-2 complex subunit alpha-2 (Fragment) OS=Homo sapiens GN=AP2A2 PE=1 SV=1
1184	1353	Q06323|PSME1_HUMAN	129.19	15	0	0	5	4	6	6			396.64	77.477	98.938	0	3	3	0	0	1	1	1	1		28723	Proteasome activator complex subunit 1 OS=Homo sapiens GN=PSME1 PE=1 SV=1
946	1856	tr|A0A0G2JH66|A0A0G2JH66_HUMAN	128.09	6	0	0	6	3	3	3			2548.6				2	1	0	0	6	4	3	4		50428	HLA class I histocompatibility antigen alpha chain F OS=Homo sapiens GN=HLA-F PE=1 SV=1
946	1857	tr|A0A140T9B7|A0A140T9B7_HUMAN	128.09	6	0	0	6	3	3	3			2548.6				2	1	0	0	6	4	3	4		50427	HLA class I histocompatibility antigen alpha chain F OS=Homo sapiens GN=HLA-F PE=1 SV=1
946	1862	tr|D0EV57|D0EV57_HUMAN	128.09	8	0	0	8	4	4	4			2548.6				2	1	0	0	6	4	3	4		39052	HLA class I histocompatibility antigen alpha chain F OS=Homo sapiens GN=HLA-F PE=1 SV=1
946	1966	tr|A0A140T9V0|A0A140T9V0_HUMAN	128.09	8	0	0	8	4	4	4			2548.6				2	1	0	0	6	4	3	4		37746	HLA class I histocompatibility antigen alpha chain F (Fragment) OS=Homo sapiens GN=HLA-F PE=1 SV=1
946	1967	tr|A0A140T8X0|A0A140T8X0_HUMAN	128.09	8	0	0	8	4	4	4			2548.6				2	1	0	0	6	4	3	4		37746	HLA class I histocompatibility antigen alpha chain F (Fragment) OS=Homo sapiens GN=HLA-F PE=1 SV=1
946	1968	tr|A0A0G2JPA3|A0A0G2JPA3_HUMAN	128.09	8	0	0	8	4	4	4			2548.6				2	1	0	0	6	4	3	4		38997	HLA class I histocompatibility antigen alpha chain F OS=Homo sapiens GN=HLA-F PE=1 SV=1
946	2403	tr|A0A140T9D9|A0A140T9D9_HUMAN	128.09	12	0	0	12	6	6	6			2548.6				2	1	0	0	6	4	3	4		25202	HLA class I histocompatibility antigen alpha chain F (Fragment) OS=Homo sapiens GN=HLA-F PE=1 SV=1
946	2404	tr|A0A140T9W7|A0A140T9W7_HUMAN	128.09	12	0	0	12	6	6	6			2548.6				2	1	0	0	6	4	3	4		25202	HLA class I histocompatibility antigen alpha chain F (Fragment) OS=Homo sapiens GN=HLA-F PE=1 SV=1
946	2405	tr|A0A140T9C2|A0A140T9C2_HUMAN	128.09	12	0	0	12	6	6	6			2548.6				2	1	0	0	6	4	3	4		25202	HLA class I histocompatibility antigen alpha chain F (Fragment) OS=Homo sapiens GN=HLA-F PE=1 SV=1
946	2478	tr|A0A140T939|A0A140T939_HUMAN	128.09	12	0	0	12	6	6	6			2548.6				2	1	0	0	6	4	3	4		25201	HLA class I histocompatibility antigen alpha chain F (Fragment) OS=Homo sapiens GN=HLA-F PE=1 SV=1
946	2479	tr|A0A140T9W3|A0A140T9W3_HUMAN	128.09	12	0	0	12	6	6	6			2548.6				2	1	0	0	6	4	3	4		25201	HLA class I histocompatibility antigen alpha chain F (Fragment) OS=Homo sapiens GN=HLA-F PE=1 SV=1
946	2830	tr|A0A140T9X6|A0A140T9X6_HUMAN	128.09	13	0	0	13	6	6	6			2548.6				2	1	0	0	6	4	3	4		23897	HLA class I histocompatibility antigen alpha chain F (Fragment) OS=Homo sapiens GN=HLA-F PE=1 SV=1
725	2108	P28066|PSA5_HUMAN	128.07	8	8	8	8	8	8	8	2511.2	1421.9	4332.9	5942.8	2052.5	5673.8	1	1	3	3	7	8	5	11		26411	Proteasome subunit alpha type-5 OS=Homo sapiens GN=PSMA5 PE=1 SV=3
1067	13229	tr|Q5SRP5|Q5SRP5_HUMAN	127.96	11	0	11	11	0	11	11		525.1	226.85		1405.9	510.16	2	2	0	2	1	0	4	2		14185	Apolipoprotein M OS=Homo sapiens GN=APOM PE=1 SV=1
1067	13959	O95445|APOM_HUMAN	127.96	7	0	7	7	0	7	7		525.1	226.85		1405.9	510.16	2	2	0	2	1	0	4	2		21253	Apolipoprotein M OS=Homo sapiens GN=APOM PE=1 SV=2
1093	2568	P01040|CYTA_HUMAN	127.87	31	0	0	0	31	0	0				7907.6			2	2	0	0	0	8	0	0		11006	Cystatin-A OS=Homo sapiens GN=CSTA PE=1 SV=1
674	19761	Q96S97|MYADM_HUMAN	127.79	7	7	7	7	7	7	7	3003.1	3820.7	4908.7	7178.9	5515.5	3108.8	1	1	4	5	7	11	8	11	Oxidation (M)	35274	Myeloid-associated differentiation marker OS=Homo sapiens GN=MYADM PE=1 SV=2
674	24111	tr|C9JZL8|C9JZL8_HUMAN	127.79	12	12	12	12	12	12	12	3003.1	3820.7	4908.7	7178.9	5515.5	3108.8	1	1	4	5	7	11	8	11	Oxidation (M)	20379	Myeloid-associated differentiation marker (Fragment) OS=Homo sapiens GN=MYADM PE=1 SV=1
674	24112	tr|C9J5M0|C9J5M0_HUMAN	127.79	10	10	10	10	10	10	10	3003.1	3820.7	4908.7	7178.9	5515.5	3108.8	1	1	4	5	7	11	8	11	Oxidation (M)	26240	Myeloid-associated differentiation marker (Fragment) OS=Homo sapiens GN=MYADM PE=1 SV=1
674	24113	tr|C9JC07|C9JC07_HUMAN	127.79	9	9	9	9	9	9	9	3003.1	3820.7	4908.7	7178.9	5515.5	3108.8	1	1	4	5	7	11	8	11	Oxidation (M)	28078	Myeloid-associated differentiation marker (Fragment) OS=Homo sapiens GN=MYADM PE=1 SV=1
674	24338	tr|C9JJV6|C9JJV6_HUMAN	127.79	16	16	16	16	16	16	16	3003.1	3820.7	4908.7	7178.9	5515.5	3108.8	1	1	4	5	7	11	8	11	Oxidation (M)	15864	Myeloid-associated differentiation marker (Fragment) OS=Homo sapiens GN=MYADM PE=1 SV=8
1154	1441	tr|K7EQA9|K7EQA9_HUMAN	126.93	24	4	9	0	11	0	4	155.18	314.1		1357.3		1244.9	4	4	1	1	0	2	0	1		27435	Hsp90 co-chaperone Cdc37 (Fragment) OS=Homo sapiens GN=CDC37 PE=1 SV=1
1154	1661	Q16543|CDC37_HUMAN	126.93	15	3	6	0	7	0	2	155.18	314.1		1357.3		1244.9	4	4	1	1	0	2	0	1		44468	Hsp90 co-chaperone Cdc37 OS=Homo sapiens GN=CDC37 PE=1 SV=1
1031	7097	Q6E0U4|DMKN_HUMAN	126.58	4	0	4	0	4	4	0		584.13		2013.1	1501.4		1	1	0	1	0	5	5	0		47082	Dermokine OS=Homo sapiens GN=DMKN PE=1 SV=3
1176	2254	Q99961|SH3G1_HUMAN	126.15	9	0	0	0	5	5	3				703.92	242.05	0	2	2	0	0	0	2	1	1		41490	Endophilin-A2 OS=Homo sapiens GN=SH3GL1 PE=1 SV=1
994	25113	A0A0B4J2D9|KVD13_HUMAN	126.05	14	0	14	0	14	14	0		869.05		27334	7027.4		1	1	0	2	0	8	4	0		12569	Immunoglobulin kappa variable 1D-13 OS=Homo sapiens GN=IGKV1D-13 PE=3 SV=1
994	25114	P0DP09|KV113_HUMAN	126.05	14	0	14	0	14	14	0		869.05		27334	7027.4		1	1	0	2	0	8	4	0		12569	Immunoglobulin kappa variable 1-13 OS=Homo sapiens GN=IGKV1-13 PE=3 SV=1
1153	3413	P52597|HNRPF_HUMAN	125.60	4	0	0	4	4	0	4			524.86	654.76		246.38	1	1	0	0	1	3	0	1		45672	Heterogeneous nuclear ribonucleoprotein F OS=Homo sapiens GN=HNRNPF PE=1 SV=3
894	1469	Q9H223|EHD4_HUMAN	125.50	4	0	0	2	4	2	2				525.14			2	1	0	0	4	6	4	6		61175	EH domain-containing protein 4 OS=Homo sapiens GN=EHD4 PE=1 SV=1
1066	6854	P01116|RASK_HUMAN	125.06	20	0	0	20	20	0	6			326.21	2678.8		684.73	2	2	0	0	4	4	0	1		21656	GTPase KRas OS=Homo sapiens GN=KRAS PE=1 SV=1
1066	6861	P01111|RASN_HUMAN	125.06	20	0	0	20	20	0	6			326.21	2678.8		684.73	2	2	0	0	4	4	0	1		21229	GTPase NRas OS=Homo sapiens GN=NRAS PE=1 SV=1
743	11605	P56377|AP1S2_HUMAN	124.16	10	10	10	10	10	10	10	4765.4	6078.8	6765.2	8229.6	8883.7	7597.9	1	1	6	7	4	6	4	8		18615	AP-1 complex subunit sigma-2 OS=Homo sapiens GN=AP1S2 PE=1 SV=1
1095	2458	P50402|EMD_HUMAN	124.05	13	0	7	13	13	7	0		615.32	356.39	1081.1	863.32		2	2	0	1	2	3	2	0		28994	Emerin OS=Homo sapiens GN=EMD PE=1 SV=1
1095	5756	tr|Q5HY57|Q5HY57_HUMAN	124.05	15	0	8	15	15	8	0		615.32	356.39	1081.1	863.32		2	2	0	1	2	3	2	0		24938	Emerin OS=Homo sapiens GN=EMD PE=1 SV=1
1050	6018	O75351|VPS4B_HUMAN	123.92	7	0	0	0	4	4	7				1635.6	993.55	1219.5	2	2	0	0	0	6	1	3		49302	Vacuolar protein sorting-associated protein 4B OS=Homo sapiens GN=VPS4B PE=1 SV=2
956	4732	P31321|KAP1_HUMAN	123.91	7	0	0	7	2	7	7			1698.3		458.61	332	2	1	0	0	6	3	3	4		43073	cAMP-dependent protein kinase type I-beta regulatory subunit OS=Homo sapiens GN=PRKAR1B PE=1 SV=4
956	4744	tr|C9JSK5|C9JSK5_HUMAN	123.91	9	0	0	9	3	9	9			1698.3		458.61	332	2	1	0	0	6	3	3	4		33632	cAMP-dependent protein kinase type I-beta regulatory subunit (Fragment) OS=Homo sapiens GN=PRKAR1B PE=1 SV=1
956	6050	tr|H7BYW5|H7BYW5_HUMAN	123.91	11	0	0	11	4	11	11			1698.3		458.61	332	2	1	0	0	6	3	3	4		27057	cAMP-dependent protein kinase type I-beta regulatory subunit (Fragment) OS=Homo sapiens GN=PRKAR1B PE=1 SV=1
752	2715	A0A075B6K4|LV310_HUMAN	123.77	19	7	7	7	7	19	19	25950	17988	31501	18260	27507	38510	2	2	3	4	8	5	7	7		12441	Immunoglobulin lambda variable 3-10 OS=Homo sapiens GN=IGLV3-10 PE=3 SV=2
1149	1258	Q96T51|RUFY1_HUMAN	123.71	6	0	0	0	4	3	2				803.53	117.35	160.56	3	3	0	0	0	3	1	1	Beta-methylthiolation	79818	RUN and FYVE domain-containing protein 1 OS=Homo sapiens GN=RUFY1 PE=1 SV=2
799	2032	P25788|PSA3_HUMAN	123.17	9	5	5	9	9	5	9	539.57	300.41	2190	4599.1	1511.4	4867.4	2	2	2	3	7	8	3	7		28433	Proteasome subunit alpha type-3 OS=Homo sapiens GN=PSMA3 PE=1 SV=2
880	3922	Q9BWM7|SFXN3_HUMAN	123.17	10	5	5	5	10	10	10	529.53	416.35	629.41	3284.7	2238.2	1709.7	2	2	2	1	1	7	5	6		35503	Sideroflexin-3 OS=Homo sapiens GN=SFXN3 PE=1 SV=3
880	3923	tr|A0A0A0MS41|A0A0A0MS41_HUMAN	123.17	10	5	5	5	10	10	10	529.53	416.35	629.41	3284.7	2238.2	1709.7	2	2	2	1	1	7	5	6		35503	Sideroflexin OS=Homo sapiens GN=SFXN3 PE=1 SV=1
880	3924	tr|A0A1P0AYU5|A0A1P0AYU5_HUMAN	123.17	10	5	5	5	10	10	10	529.53	416.35	629.41	3284.7	2238.2	1709.7	2	2	2	1	1	7	5	6		35979	Sideroflexin OS=Homo sapiens GN=SFXN3 PE=1 SV=1
934	18128	P08493|MGP_HUMAN	122.40	23	0	0	23	23	23	23			2433.5	2723.3	2381.4	5710.1	2	2	0	0	5	2	4	7		12353	Matrix Gla protein OS=Homo sapiens GN=MGP PE=1 SV=2
912	2207	tr|A0A087X1J7|A0A087X1J7_HUMAN	122.39	14	0	0	8	8	8	14			5640.5	8310.4	1107.7	6710.2	2	2	0	0	6	5	2	6	Beta-methylthiolation	25402	Glutathione peroxidase OS=Homo sapiens GN=GPX3 PE=1 SV=1
912	2208	P22352|GPX3_HUMAN	122.39	14	0	0	8	8	8	14			5640.5	8310.4	1107.7	6710.2	2	2	0	0	6	5	2	6	Beta-methylthiolation	25552	Glutathione peroxidase 3 OS=Homo sapiens GN=GPX3 PE=1 SV=2
940	3056	Q14118|DAG1_HUMAN	121.99	2	2	0	2	2	2	2	304		2302.9	3056.5	1015.1	2846.7	1	1	1	0	4	5	2	5		97441	Dystroglycan OS=Homo sapiens GN=DAG1 PE=1 SV=2
1198	4291	P16930|FAAA_HUMAN	121.92	8	0	0	3	0	5	3			577.13		736.47	591.95	2	2	0	0	2	0	1	1		46374	Fumarylacetoacetase OS=Homo sapiens GN=FAH PE=1 SV=2
1099	1614	Q7L7X3|TAOK1_HUMAN	121.59	3	0	0	3	3	0	0			1035.4	1996.6			2	2	0	0	3	4	0	0		116070	Serine/threonine-protein kinase TAO1 OS=Homo sapiens GN=TAOK1 PE=1 SV=1
1108	2678	Q14012|KCC1A_HUMAN	120.71	5	5	5	0	5	0	0	785.92	2602.1		811.44			1	1	2	4	0	1	0	0		41337	Calcium/calmodulin-dependent protein kinase type 1 OS=Homo sapiens GN=CAMK1 PE=1 SV=1
1013	4159	Q9UGM5|FETUB_HUMAN	120.52	7	4	7	0	4	4	4	3957.9	4585.8		1220.9	1003.8	826.79	2	2	3	3	0	1	2	3		42055	Fetuin-B OS=Homo sapiens GN=FETUB PE=1 SV=2
1013	10405	tr|E9PG08|E9PG08_HUMAN	120.52	9	5	9	0	5	5	5	3957.9	4585.8		1220.9	1003.8	826.79	2	2	3	3	0	1	2	3		34556	Fetuin-B OS=Homo sapiens GN=FETUB PE=1 SV=1
896	1034	O43182|RHG06_HUMAN	120.17	3	2	2	2	3	2	2	803.67	888.89	1464.8	3167.3	817.15	1401.7	2	2	2	2	2	7	1	6		105948	Rho GTPase-activating protein 6 OS=Homo sapiens GN=ARHGAP6 PE=1 SV=3
896	1068	tr|H7BYE6|H7BYE6_HUMAN	120.17	5	3	3	3	5	3	3	803.67	888.89	1464.8	3167.3	817.15	1401.7	2	2	2	2	2	7	1	6		67312	Rho GTPase-activating protein 6 (Fragment) OS=Homo sapiens GN=ARHGAP6 PE=1 SV=1
1170	962	tr|H3BQK9|H3BQK9_HUMAN	120.17	1	0	0	0	1	0	0			335.96	1483.8			3	3	0	0	1	3	0	0		861093	Microtubule-actin cross-linking factor 1 isoforms 1/2/3/5 OS=Homo sapiens GN=MACF1 PE=1 SV=1
1170	963	tr|H3BPE1|H3BPE1_HUMAN	120.17	1	0	0	0	1	0	0			335.96	1483.8			3	3	0	0	1	3	0	0		856894	Microtubule-actin cross-linking factor 1 isoforms 1/2/3/5 OS=Homo sapiens GN=MACF1 PE=1 SV=1
1170	965	Q9UPN3|MACF1_HUMAN	120.17	1	0	0	0	1	0	0			335.96	1483.8			3	3	0	0	1	3	0	0		838323	Microtubule-actin cross-linking factor 1 isoforms 1/2/3/5 OS=Homo sapiens GN=MACF1 PE=1 SV=4
746	4145	P42338|PK3CB_HUMAN	120.06	1	1	1	1	1	1	1	2821.2	653.22	885.9	1241.6	1262.9	1164.1	1	1	6	1	2	10	8	7		122762	Phosphatidylinositol 4 5-bisphosphate 3-kinase catalytic subunit beta isoform OS=Homo sapiens GN=PIK3CB PE=1 SV=1
1052	26482	A0A0B4J1U3|LV136_HUMAN	120.03	14	14	14	14	0	14	14	0	379.24	527.91		1809.2	602.94	1	1	1	1	1	0	4	3		12478	Immunoglobulin lambda variable 1-36 OS=Homo sapiens GN=IGLV1-36 PE=3 SV=5
1071	1723	Q8NBF2|NHLC2_HUMAN	119.49	4	3	0	2	4	2	2	84.796		629.36	1268	610.16	666.6	2	2	1	0	1	4	2	1		79444	NHL repeat-containing protein 2 OS=Homo sapiens GN=NHLRC2 PE=1 SV=1
926	12294	P01601|KVD16_HUMAN	119.45	14	0	0	14	14	14	0			2480	6300.7	958.59		1	1	0	0	7	9	2	0		12730	Immunoglobulin kappa variable 1D-16 (Fragment) OS=Homo sapiens GN=IGKV1D-16 PE=3 SV=2
630	9357	Q9UJC5|SH3L2_HUMAN	119.33	13	13	13	13	13	13	13	2246.3	5888.4	5210.7	8412.4	4490.5	11015	1	1	11	11	8	9	6	8		12326	SH3 domain-binding glutamic acid-rich-like protein 2 OS=Homo sapiens GN=SH3BGRL2 PE=1 SV=2
887	2278	P50225|ST1A1_HUMAN	119.31	12	0	3	3	12	3	3				731.89			2	1	0	1	5	6	4	5		34165	Sulfotransferase 1A1 OS=Homo sapiens GN=SULT1A1 PE=1 SV=3
887	5688	tr|H3BRY5|H3BRY5_HUMAN	119.31	13	0	4	4	13	4	4				731.89			2	1	0	1	5	6	4	5		32626	Sulfotransferase (Fragment) OS=Homo sapiens GN=SULT1A1 PE=1 SV=1
887	6556	P50226|ST1A2_HUMAN	119.31	12	0	3	3	12	3	3				731.89			2	1	0	1	5	6	4	5		34310	Sulfotransferase 1A2 OS=Homo sapiens GN=SULT1A2 PE=1 SV=2
887	12687	tr|E9PKW4|E9PKW4_HUMAN	119.31	14	0	4	4	14	4	4				731.89			2	1	0	1	5	6	4	5		29059	Sulfotransferase OS=Homo sapiens GN=SULT1A2 PE=1 SV=1
898	2628	Q8WWI5|CTL1_HUMAN	119.10	2	0	0	2	2	2	2			2605	3402.2	1399.5	2640.9	1	1	0	0	4	8	4	4		73302	Choline transporter-like protein 1 OS=Homo sapiens GN=SLC44A1 PE=1 SV=1
1181	1642	tr|M0R0F9|M0R0F9_HUMAN	118.94	10	2	0	0	4	0	5	0			381.33		227.32	3	3	1	0	0	2	0	1		49713	Cdc42-interacting protein 4 OS=Homo sapiens GN=TRIP10 PE=1 SV=1
1181	1646	tr|W4VSQ9|W4VSQ9_HUMAN	118.94	7	1	0	0	3	0	3	0			381.33		227.32	3	3	1	0	0	2	0	1		67731	Cdc42-interacting protein 4 OS=Homo sapiens GN=TRIP10 PE=1 SV=1
1181	1650	Q15642|CIP4_HUMAN	118.94	7	1	0	0	3	0	3	0			381.33		227.32	3	3	1	0	0	2	0	1		68352	Cdc42-interacting protein 4 OS=Homo sapiens GN=TRIP10 PE=1 SV=3
951	2814	Q8TCJ2|STT3B_HUMAN	118.82	2	0	2	2	2	2	2		558.99	909.36	2790	3172.2	607.28	1	1	0	1	3	4	7	1		93674	Dolichyl-diphosphooligosaccharide--protein glycosyltransferase subunit STT3B OS=Homo sapiens GN=STT3B PE=1 SV=1
1103	3017	tr|F2Z2J1|F2Z2J1_HUMAN	118.33	3	1	1	2	2	2	3	1450.5	389.38	302.81	596.21	170.35	815.02	2	2	1	1	1	1	1	2		85634	Ribosomal protein S6 kinase OS=Homo sapiens GN=RPS6KA2 PE=1 SV=1
1103	3018	Q15349|KS6A2_HUMAN	118.33	4	1	1	2	2	2	4	1450.5	389.38	302.81	596.21	170.35	815.02	2	2	1	1	1	1	1	2		83239	Ribosomal protein S6 kinase alpha-2 OS=Homo sapiens GN=RPS6KA2 PE=1 SV=2
1017	4300	tr|H7BXK7|H7BXK7_HUMAN	118.07	10	0	0	10	5	0	5							2	0	0	0	4	3	0	5		21965	Serpin B8 (Fragment) OS=Homo sapiens GN=SERPINB8 PE=1 SV=1
1017	4684	P50452|SPB8_HUMAN	118.07	5	0	0	5	3	0	3							2	0	0	0	4	3	0	5		42767	Serpin B8 OS=Homo sapiens GN=SERPINB8 PE=1 SV=2
1017	7137	tr|A0A1B0GU38|A0A1B0GU38_HUMAN	118.07	7	0	0	7	4	0	4							2	0	0	0	4	3	0	5		29515	Serpin B8 OS=Homo sapiens GN=SERPINB8 PE=1 SV=1
1188	1804	tr|Q5H909|Q5H909_HUMAN	117.79	4	0	0	0	4	0	0				3908.3			2	2	0	0	0	4	0	0		63139	Melanoma-associated antigen D2 OS=Homo sapiens GN=MAGED2 PE=1 SV=2
1188	1805	Q9UNF1|MAGD2_HUMAN	117.79	4	0	0	0	4	0	0				3908.3			2	2	0	0	0	4	0	0		64954	Melanoma-associated antigen D2 OS=Homo sapiens GN=MAGED2 PE=1 SV=2
1188	1864	tr|Q5H907|Q5H907_HUMAN	117.79	5	0	0	0	5	0	0				3908.3			2	2	0	0	0	4	0	0		55796	Melanoma antigen family D 2 isoform CRA_d OS=Homo sapiens GN=MAGED2 PE=1 SV=1
1121	5627	P35232|PHB_HUMAN	117.52	9	0	0	4	9	0	9			465.48	1184		913.28	2	2	0	0	1	4	0	2		29804	Prohibitin OS=Homo sapiens GN=PHB PE=1 SV=1
1186	1385	tr|A0A087WTT1|A0A087WTT1_HUMAN	117.48	8	0	0	3	5	0	3			1148	768.2		2456.3	3	3	0	0	1	2	0	1		58536	Polyadenylate-binding protein OS=Homo sapiens GN=PABPC1 PE=1 SV=1
1186	1388	tr|E7EQV3|E7EQV3_HUMAN	117.48	7	0	0	3	4	0	3			1148	768.2		2456.3	3	3	0	0	1	2	0	1		65748	Polyadenylate-binding protein OS=Homo sapiens GN=PABPC1 PE=1 SV=1
1186	1391	P11940|PABP1_HUMAN	117.48	6	0	0	3	4	0	3			1148	768.2		2456.3	3	3	0	0	1	2	0	1		70671	Polyadenylate-binding protein 1 OS=Homo sapiens GN=PABPC1 PE=1 SV=2
1186	1538	tr|E7ERJ7|E7ERJ7_HUMAN	117.48	7	0	0	3	4	0	3			1148	768.2		2456.3	3	3	0	0	1	2	0	1		67139	Polyadenylate-binding protein OS=Homo sapiens GN=PABPC1 PE=1 SV=1
702	18956	P01594|KV133_HUMAN	117.24	14	14	14	14	14	14	14	120.91	735.12	22851	21380	2594.9	15811	1	1	2	2	14	11	3	9		12848	Immunoglobulin kappa variable 1-33 OS=Homo sapiens GN=IGKV1-33 PE=1 SV=2
702	18957	P01593|KVD33_HUMAN	117.24	14	14	14	14	14	14	14	120.91	735.12	22851	21380	2594.9	15811	1	1	2	2	14	11	3	9		12848	Immunoglobulin kappa variable 1D-33 OS=Homo sapiens GN=IGKV1D-33 PE=1 SV=2
831	2744	Q9Y5M8|SRPRB_HUMAN	116.66	7	7	7	7	7	7	7	2215.8	1742	2395.5	4101.4	4387	3631.2	1	1	5	2	4	8	4	4		29702	Signal recognition particle receptor subunit beta OS=Homo sapiens GN=SRPRB PE=1 SV=3
831	5251	tr|H7C4H2|H7C4H2_HUMAN	116.66	12	12	12	12	12	12	12	2215.8	1742	2395.5	4101.4	4387	3631.2	1	1	5	2	4	8	4	4		17621	Signal recognition particle receptor subunit beta (Fragment) OS=Homo sapiens GN=SRPRB PE=1 SV=1
1042	1733	Q9Y678|COPG1_HUMAN	116.49	4	0	2	0	4	2	4		3702.2		5794.5	58.067	3879.6	2	2	0	2	0	4	1	3		97718	Coatomer subunit gamma-1 OS=Homo sapiens GN=COPG1 PE=1 SV=1
854	3305	tr|H0YNU7|H0YNU7_HUMAN	116.24	4	4	4	4	4	4	4	787.67	3152.2	5543.8	5594.9	2625.6	3432.8	1	1	1	2	7	8	2	5		44492	Ceramide synthase 2 OS=Homo sapiens GN=CERS2 PE=1 SV=2
854	5306	Q96G23|CERS2_HUMAN	116.24	4	4	4	4	4	4	4	787.67	3152.2	5543.8	5594.9	2625.6	3432.8	1	1	1	2	7	8	2	5		44876	Ceramide synthase 2 OS=Homo sapiens GN=CERS2 PE=1 SV=1
854	7926	tr|Q5SZE1|Q5SZE1_HUMAN	116.24	5	5	5	5	5	5	5	787.67	3152.2	5543.8	5594.9	2625.6	3432.8	1	1	1	2	7	8	2	5		36374	Ceramide synthase 2 (Fragment) OS=Homo sapiens GN=CERS2 PE=1 SV=2
854	8336	tr|Q5SZE3|Q5SZE3_HUMAN	116.24	8	8	8	8	8	8	8	787.67	3152.2	5543.8	5594.9	2625.6	3432.8	1	1	1	2	7	8	2	5		23253	Ceramide synthase 2 (Fragment) OS=Homo sapiens GN=CERS2 PE=1 SV=1
854	8338	tr|H0YKH6|H0YKH6_HUMAN	116.24	7	7	7	7	7	7	7	787.67	3152.2	5543.8	5594.9	2625.6	3432.8	1	1	1	2	7	8	2	5		26718	Ceramide synthase 2 (Fragment) OS=Homo sapiens GN=CERS2 PE=1 SV=8
854	8340	tr|Q5SZE4|Q5SZE4_HUMAN	116.24	6	6	6	6	6	6	6	787.67	3152.2	5543.8	5594.9	2625.6	3432.8	1	1	1	2	7	8	2	5		29843	Ceramide synthase 2 (Fragment) OS=Homo sapiens GN=CERS2 PE=1 SV=1
854	10509	tr|Q5SZE2|Q5SZE2_HUMAN	116.24	12	12	12	12	12	12	12	787.67	3152.2	5543.8	5594.9	2625.6	3432.8	1	1	1	2	7	8	2	5		15320	Ceramide synthase 2 (Fragment) OS=Homo sapiens GN=CERS2 PE=1 SV=8
1025	2261	tr|B4E2Q0|B4E2Q0_HUMAN	116.22	3	0	0	2	3	0	2			780.92	5434		1993.2	2	2	0	0	1	8	0	2		104713	Calcium-transporting ATPase OS=Homo sapiens GN=ATP2C1 PE=1 SV=1
1025	2280	P98194|AT2C1_HUMAN	116.22	3	0	0	2	3	0	2			780.92	5434		1993.2	2	2	0	0	1	8	0	2		100577	Calcium-transporting ATPase type 2C member 1 OS=Homo sapiens GN=ATP2C1 PE=1 SV=3
1025	2287	tr|H0Y9V7|H0Y9V7_HUMAN	116.22	3	0	0	2	3	0	2			780.92	5434		1993.2	2	2	0	0	1	8	0	2		99058	Calcium-transporting ATPase type 2C member 1 (Fragment) OS=Homo sapiens GN=ATP2C1 PE=1 SV=1
1135	2257	Q16644|MAPK3_HUMAN	115.62	9	0	0	0	4	9	4				679.83	152.85	0	2	2	0	0	0	3	2	1		42987	MAP kinase-activated protein kinase 3 OS=Homo sapiens GN=MAPKAPK3 PE=1 SV=1
1135	2302	tr|C9J8E1|C9J8E1_HUMAN	115.62	11	0	0	0	5	11	5				679.83	152.85	0	2	2	0	0	0	3	2	1		37390	MAP kinase-activated protein kinase 3 (Fragment) OS=Homo sapiens GN=MAPKAPK3 PE=1 SV=1
783	16467	P01718|LV327_HUMAN	115.45	10	10	10	10	10	10	10	26000	2997.1	16945	3513	10188	13862	1	1	7	3	5	3	7	7		12165	Immunoglobulin lambda variable 3-27 OS=Homo sapiens GN=IGLV3-27 PE=1 SV=2
783	25376	P01717|LV325_HUMAN	115.45	10	10	10	10	10	10	10	26000	2997.1	16945	3513	10188	13862	1	1	7	3	5	3	7	7		12011	Immunoglobulin lambda variable 3-25 OS=Homo sapiens GN=IGLV3-25 PE=1 SV=2
783	25782	A0A075B6K0|LV316_HUMAN	115.45	10	10	10	10	10	10	10	26000	2997.1	16945	3513	10188	13862	1	1	7	3	5	3	7	7		12466	Immunoglobulin lambda variable 3-16 OS=Homo sapiens GN=IGLV3-16 PE=3 SV=2
656	25550	P01704|LV214_HUMAN	115.24	13	13	13	13	13	13	13	35038	15920	14739	43726	2829.3	27146	1	1	4	5	5	26	2	7	Oxidation (M)	12597	Immunoglobulin lambda variable 2-14 OS=Homo sapiens GN=IGLV2-14 PE=1 SV=2
1158	2507	P14151|LYAM1_HUMAN	114.71	8	5	0	3	3	0	3	266.47		639.4	419.26		294.45	2	2	1	0	2	1	0	1	Beta-methylthiolation	42187	L-selectin OS=Homo sapiens GN=SELL PE=1 SV=2
1037	2889	tr|H0YI08|H0YI08_HUMAN	114.57	4	0	0	2	2	0	4			371.51	2199.1		967.29	2	2	0	0	1	5	0	4		89692	Protein MRVI1 OS=Homo sapiens GN=MRVI1 PE=1 SV=1
1037	2890	Q9Y6F6|MRVI1_HUMAN	114.57	3	0	0	2	2	0	3			371.51	2199.1		967.29	2	2	0	0	1	5	0	4		96145	Protein MRVI1 OS=Homo sapiens GN=MRVI1 PE=1 SV=2
1037	3197	tr|E9PJ61|E9PJ61_HUMAN	114.57	7	0	0	3	3	0	7			371.51	2199.1		967.29	2	2	0	0	1	5	0	4		46633	Protein MRVI1 OS=Homo sapiens GN=MRVI1 PE=1 SV=1
810	4880	tr|H7C1E4|H7C1E4_HUMAN	114.45	8	8	8	8	8	8	8	4107.6	1820.6	2114.3	4490.8	7371.8	8446.2	1	1	5	2	7	6	5	4		22184	AP complex subunit sigma (Fragment) OS=Homo sapiens GN=AP1S1 PE=1 SV=1
810	4954	P61966|AP1S1_HUMAN	114.45	10	10	10	10	10	10	10	4107.6	1820.6	2114.3	4490.8	7371.8	8446.2	1	1	5	2	7	6	5	4		18733	AP-1 complex subunit sigma-1A OS=Homo sapiens GN=AP1S1 PE=1 SV=1
960	3557	tr|A0A0U1RR32|A0A0U1RR32_HUMAN	114.42	17	0	0	17	5	0	0			8230.7	1693.9			2	2	0	0	10	6	0	0		18482	Histone H2A OS=Homo sapiens GN=HIST1H3D PE=3 SV=1
960	3824	tr|A0A0U1RRH7|A0A0U1RRH7_HUMAN	114.42	16	0	0	16	5	0	0			8230.7	1693.9			2	2	0	0	10	6	0	0		18553	Histone H2A OS=Homo sapiens GN=HIST1H3D PE=3 SV=1
960	7171	Q99878|H2A1J_HUMAN	114.42	22	0	0	22	7	0	0			8230.7	1693.9			2	2	0	0	10	6	0	0		13936	Histone H2A type 1-J OS=Homo sapiens GN=HIST1H2AJ PE=1 SV=3
960	7172	Q96KK5|H2A1H_HUMAN	114.42	22	0	0	22	7	0	0			8230.7	1693.9			2	2	0	0	10	6	0	0		13906	Histone H2A type 1-H OS=Homo sapiens GN=HIST1H2AH PE=1 SV=3
960	7173	Q16777|H2A2C_HUMAN	114.42	22	0	0	22	7	0	0			8230.7	1693.9			2	2	0	0	10	6	0	0		13988	Histone H2A type 2-C OS=Homo sapiens GN=HIST2H2AC PE=1 SV=4
960	7174	Q9BTM1|H2AJ_HUMAN	114.42	22	0	0	22	7	0	0			8230.7	1693.9			2	2	0	0	10	6	0	0		14019	Histone H2A.J OS=Homo sapiens GN=H2AFJ PE=1 SV=1
960	7177	P20671|H2A1D_HUMAN	114.42	22	0	0	22	7	0	0			8230.7	1693.9			2	2	0	0	10	6	0	0		14107	Histone H2A type 1-D OS=Homo sapiens GN=HIST1H2AD PE=1 SV=2
960	7178	Q93077|H2A1C_HUMAN	114.42	22	0	0	22	7	0	0			8230.7	1693.9			2	2	0	0	10	6	0	0		14105	Histone H2A type 1-C OS=Homo sapiens GN=HIST1H2AC PE=1 SV=3
960	7179	P0C0S8|H2A1_HUMAN	114.42	22	0	0	22	7	0	0			8230.7	1693.9			2	2	0	0	10	6	0	0		14091	Histone H2A type 1 OS=Homo sapiens GN=HIST1H2AG PE=1 SV=2
960	7180	Q7L7L0|H2A3_HUMAN	114.42	22	0	0	22	7	0	0			8230.7	1693.9			2	2	0	0	10	6	0	0		14121	Histone H2A type 3 OS=Homo sapiens GN=HIST3H2A PE=1 SV=3
960	7181	Q6FI13|H2A2A_HUMAN	114.42	22	0	0	22	7	0	0			8230.7	1693.9			2	2	0	0	10	6	0	0		14095	Histone H2A type 2-A OS=Homo sapiens GN=HIST2H2AA3 PE=1 SV=3
960	7182	P04908|H2A1B_HUMAN	114.42	22	0	0	22	7	0	0			8230.7	1693.9			2	2	0	0	10	6	0	0		14135	Histone H2A type 1-B/E OS=Homo sapiens GN=HIST1H2AB PE=1 SV=2
811	9181	Q9H4G4|GAPR1_HUMAN	114.35	8	8	8	8	8	8	8	1423.1	418.38	3126	3359.8	1605.7	2999.4	1	1	3	1	9	5	5	6		17218	Golgi-associated plant pathogenesis-related protein 1 OS=Homo sapiens GN=GLIPR2 PE=1 SV=3
811	11083	tr|Q5VZR0|Q5VZR0_HUMAN	114.35	10	10	10	10	10	10	10	1423.1	418.38	3126	3359.8	1605.7	2999.4	1	1	3	1	9	5	5	6		14213	Golgi-associated plant pathogenesis-related protein 1 OS=Homo sapiens GN=GLIPR2 PE=1 SV=1
857	5095	P10301|RRAS_HUMAN	113.85	9	9	9	9	9	9	9	2470.7	1677.7	2291.2	3372.2	2040.9	2824.8	1	1	4	3	5	3	5	4		23480	Ras-related protein R-Ras OS=Homo sapiens GN=RRAS PE=1 SV=1
1032	6935	Q04837|SSBP_HUMAN	113.50	10	0	10	10	10	10	10		568.22	1988.8	2895.5	826.98	3270	1	1	0	1	3	3	1	3		17260	Single-stranded DNA-binding protein mitochondrial OS=Homo sapiens GN=SSBP1 PE=1 SV=1
1032	7055	tr|A0A0G2JLD8|A0A0G2JLD8_HUMAN	113.50	11	0	11	11	11	11	11		568.22	1988.8	2895.5	826.98	3270	1	1	0	1	3	3	1	3		15598	Single-stranded DNA-binding protein mitochondrial (Fragment) OS=Homo sapiens GN=SSBP1 PE=1 SV=1
1032	7057	tr|E7EUY5|E7EUY5_HUMAN	113.50	11	0	11	11	11	11	11		568.22	1988.8	2895.5	826.98	3270	1	1	0	1	3	3	1	3		15713	Single-stranded DNA-binding protein mitochondrial (Fragment) OS=Homo sapiens GN=SSBP1 PE=1 SV=1
1032	13220	tr|C9K0U8|C9K0U8_HUMAN	113.50	12	0	12	12	12	12	12		568.22	1988.8	2895.5	826.98	3270	1	1	0	1	3	3	1	3		14131	Single-stranded DNA-binding protein mitochondrial (Fragment) OS=Homo sapiens GN=SSBP1 PE=1 SV=1
834	6318	tr|I3L4A1|I3L4A1_HUMAN	113.49	6	6	6	6	6	6	6	3295.2	2304	2800.5	4208.5	3058	2311.5	1	1	3	4	3	9	3	5		25825	Charged multivesicular body protein 6 (Fragment) OS=Homo sapiens GN=CHMP6 PE=1 SV=1
834	13629	tr|I3L4G8|I3L4G8_HUMAN	113.49	8	8	8	8	8	8	8	3295.2	2304	2800.5	4208.5	3058	2311.5	1	1	3	4	3	9	3	5		20167	Charged multivesicular body protein 6 (Fragment) OS=Homo sapiens GN=CHMP6 PE=1 SV=1
834	13997	Q96FZ7|CHMP6_HUMAN	113.49	6	6	6	6	6	6	6	3295.2	2304	2800.5	4208.5	3058	2311.5	1	1	3	4	3	9	3	5		23485	Charged multivesicular body protein 6 OS=Homo sapiens GN=CHMP6 PE=1 SV=3
834	14665	tr|I3L3E4|I3L3E4_HUMAN	113.49	12	12	12	12	12	12	12	3295.2	2304	2800.5	4208.5	3058	2311.5	1	1	3	4	3	9	3	5		12940	Charged multivesicular body protein 6 (Fragment) OS=Homo sapiens GN=CHMP6 PE=1 SV=1
877	3505	Q96CN7|ISOC1_HUMAN	113.48	8	8	8	8	8	8	8	1095.5	1054.3	507.94	1857.9	452.65	1688	1	1	4	2	1	9	1	5		32237	Isochorismatase domain-containing protein 1 OS=Homo sapiens GN=ISOC1 PE=1 SV=3
1109	2945	P31151|S10A7_HUMAN	113.19	23	0	0	0	23	0	0				18633			2	2	0	0	0	7	0	0	Beta-methylthiolation	11471	Protein S100-A7 OS=Homo sapiens GN=S100A7 PE=1 SV=4
579	13122	P62328|TYB4_HUMAN	112.95	30	30	30	30	30	30	30	4136.4	15011	24752	33674	31115	20619	1	1	4	17	11	11	11	11		5053	Thymosin beta-4 OS=Homo sapiens GN=TMSB4X PE=1 SV=2
1458	15575	P03950|ANGI_HUMAN	112.79	11	0	11	0	0	0	0		482.72					1	1	0	1	0	0	0	0		16550	Angiogenin OS=Homo sapiens GN=ANG PE=1 SV=1
952	1790	Q684P5|RPGP2_HUMAN	112.61	3	0	0	3	3	2	2			1950.2	3607.5	328.92	2004.3	2	2	0	0	5	5	1	5		80056	Rap1 GTPase-activating protein 2 OS=Homo sapiens GN=RAP1GAP2 PE=1 SV=2
952	1796	tr|A0A1B0GV05|A0A1B0GV05_HUMAN	112.61	3	0	0	3	3	2	2			1950.2	3607.5	328.92	2004.3	2	2	0	0	5	5	1	5		85182	Rap1 GTPase-activating protein 2 OS=Homo sapiens GN=RAP1GAP2 PE=1 SV=1
910	3890	tr|C9JRZ6|C9JRZ6_HUMAN	112.60	6	6	0	6	6	6	6	395.45		2144	3502.4	3615.3	3914.4	1	1	2	0	4	5	3	5		26753	MICOS complex subunit OS=Homo sapiens GN=CHCHD3 PE=1 SV=2
910	3895	Q9NX63|MIC19_HUMAN	112.60	7	7	0	7	7	7	7	395.45		2144	3502.4	3615.3	3914.4	1	1	2	0	4	5	3	5		26152	MICOS complex subunit MIC19 OS=Homo sapiens GN=CHCHD3 PE=1 SV=1
910	4000	tr|F8WAR4|F8WAR4_HUMAN	112.60	6	6	0	6	6	6	6	395.45		2144	3502.4	3615.3	3914.4	1	1	2	0	4	5	3	5		27735	MICOS complex subunit OS=Homo sapiens GN=CHCHD3 PE=1 SV=1
910	11378	tr|A0A286YEX5|A0A286YEX5_HUMAN	112.60	15	15	0	15	15	15	15	395.45		2144	3502.4	3615.3	3914.4	1	1	2	0	4	5	3	5		11398	MICOS complex subunit (Fragment) OS=Homo sapiens GN=CHCHD3 PE=1 SV=1
1117	4233	P11586|C1TC_HUMAN	112.35	3	0	1	2	2	0	2		217.21	905.9	1529.4		1279.5	2	2	0	1	1	2	0	3		101559	C-1-tetrahydrofolate synthase cytoplasmic OS=Homo sapiens GN=MTHFD1 PE=1 SV=3
1117	4239	tr|F5H2F4|F5H2F4_HUMAN	112.35	3	0	1	2	2	0	2		217.21	905.9	1529.4		1279.5	2	2	0	1	1	2	0	3		110613	C-1-tetrahydrofolate synthase cytoplasmic OS=Homo sapiens GN=MTHFD1 PE=1 SV=1
1233	2942	O75223|GGCT_HUMAN	112.26	16	0	0	0	16	0	0				3038.1			2	2	0	0	0	3	0	0		21008	Gamma-glutamylcyclotransferase OS=Homo sapiens GN=GGCT PE=1 SV=1
1233	4401	tr|B8ZZK2|B8ZZK2_HUMAN	112.26	18	0	0	0	18	0	0				3038.1			2	2	0	0	0	3	0	0		18399	Gamma-glutamylcyclotransferase OS=Homo sapiens GN=GGCT PE=1 SV=1
1233	9269	tr|M0QZK8|M0QZK8_HUMAN	112.26	29	0	0	0	29	0	0				3038.1			2	2	0	0	0	3	0	0		11578	Uncharacterized protein OS=Homo sapiens PE=4 SV=1
1233	19083	tr|H7BZK5|H7BZK5_HUMAN	112.26	25	0	0	0	25	0	0				3038.1			2	2	0	0	0	3	0	0		13180	Gamma-glutamylcyclotransferase (Fragment) OS=Homo sapiens GN=GGCT PE=1 SV=1
1209	1306	Q9C0C9|UBE2O_HUMAN	112.15	3	0	0	1	1	0	2			127.47	476.44		0	2	2	0	0	1	1	0	1		141293	(E3-independent) E2 ubiquitin-conjugating enzyme OS=Homo sapiens GN=UBE2O PE=1 SV=3
1209	1699	tr|K7ES11|K7ES11_HUMAN	112.15	4	0	0	2	2	0	3			127.47	476.44		0	2	2	0	0	1	1	0	1		88870	(E3-independent) E2 ubiquitin-conjugating enzyme (Fragment) OS=Homo sapiens GN=UBE2O PE=1 SV=1
1073	7425	Q15126|PMVK_HUMAN	111.99	15	0	0	6	15	0	6			464.78	2409.1		1639.5	2	2	0	0	2	4	0	3		21995	Phosphomevalonate kinase OS=Homo sapiens GN=PMVK PE=1 SV=3
1100	3218	Q01970|PLCB3_HUMAN	111.91	1	0	1	0	1	1	1		954.23		2123.7	1952.3	832.33	1	1	0	1	0	3	2	1		138799	1-phosphatidylinositol 4 5-bisphosphate phosphodiesterase beta-3 OS=Homo sapiens GN=PLCB3 PE=1 SV=2
1124	9395	P30273|FCERG_HUMAN	111.54	23	0	10	13	13	0	13		259.13	708.65	484.7		1596	2	2	0	1	2	2	0	2		9667	High affinity immunoglobulin epsilon receptor subunit gamma OS=Homo sapiens GN=FCER1G PE=1 SV=1
1155	2308	Q92973|TNPO1_HUMAN	111.53	3	0	0	1	2	1	0			495.82	655.29	583.97		2	2	0	0	2	2	1	0		102355	Transportin-1 OS=Homo sapiens GN=TNPO1 PE=1 SV=2
1116	5012	O60664|PLIN3_HUMAN	111.45	8	0	0	8	4	0	4			1516.7	1334		1166.8	2	2	0	0	3	2	0	2		47075	Perilipin-3 OS=Homo sapiens GN=PLIN3 PE=1 SV=3
1116	5126	tr|K7ERZ3|K7ERZ3_HUMAN	111.45	12	0	0	12	6	0	6			1516.7	1334		1166.8	2	2	0	0	3	2	0	2		31992	Perilipin-3 (Fragment) OS=Homo sapiens GN=PLIN3 PE=1 SV=1
1393	1312	Q08495|DEMA_HUMAN	111.42	5	0	0	0	0	5	0					931.41		2	2	0	0	0	0	2	0		45514	Dematin OS=Homo sapiens GN=DMTN PE=1 SV=3
1302	9734	Q53RT3|APRV1_HUMAN	111.38	13	0	0	0	13	0	0				865.8			2	2	0	0	0	2	0	0		36991	Retroviral-like aspartic protease 1 OS=Homo sapiens GN=ASPRV1 PE=1 SV=1
935	25932	tr|F8WDY4|F8WDY4_HUMAN	111.33	10	0	0	10	10	10	10			4916.3	4587.6	2749.4	2176.2	1	1	0	0	9	5	2	2		15303	Protein lifeguard 3 OS=Homo sapiens GN=TMBIM1 PE=1 SV=1
935	27261	tr|C9JEN3|C9JEN3_HUMAN	111.33	13	0	0	13	13	13	13			4916.3	4587.6	2749.4	2176.2	1	1	0	0	9	5	2	2		11535	Protein lifeguard 3 (Fragment) OS=Homo sapiens GN=TMBIM1 PE=1 SV=1
935	27262	tr|C9IYT2|C9IYT2_HUMAN	111.33	13	0	0	13	13	13	13			4916.3	4587.6	2749.4	2176.2	1	1	0	0	9	5	2	2		11622	Protein lifeguard 3 (Fragment) OS=Homo sapiens GN=TMBIM1 PE=1 SV=1
935	27264	tr|C9IZ27|C9IZ27_HUMAN	111.33	9	0	0	9	9	9	9			4916.3	4587.6	2749.4	2176.2	1	1	0	0	9	5	2	2		16473	Protein lifeguard 3 (Fragment) OS=Homo sapiens GN=TMBIM1 PE=1 SV=8
935	27265	tr|C9JW19|C9JW19_HUMAN	111.33	8	0	0	8	8	8	8			4916.3	4587.6	2749.4	2176.2	1	1	0	0	9	5	2	2		18498	Protein lifeguard 3 (Fragment) OS=Homo sapiens GN=TMBIM1 PE=1 SV=1
935	27266	tr|C9JWV9|C9JWV9_HUMAN	111.33	8	0	0	8	8	8	8			4916.3	4587.6	2749.4	2176.2	1	1	0	0	9	5	2	2		18973	Protein lifeguard 3 (Fragment) OS=Homo sapiens GN=TMBIM1 PE=1 SV=1
935	27268	tr|B4DUD2|B4DUD2_HUMAN	111.33	7	0	0	7	7	7	7			4916.3	4587.6	2749.4	2176.2	1	1	0	0	9	5	2	2		23813	Protein lifeguard 3 OS=Homo sapiens GN=TMBIM1 PE=1 SV=1
935	27269	Q969X1|LFG3_HUMAN	111.33	5	0	0	5	5	5	5			4916.3	4587.6	2749.4	2176.2	1	1	0	0	9	5	2	2		34607	Protein lifeguard 3 OS=Homo sapiens GN=TMBIM1 PE=1 SV=2
1034	16951	tr|A0A1B0GVZ4|A0A1B0GVZ4_HUMAN	111.21	13	0	8	13	13	13	5		0	1819	1013.3	3270.6	2830.2	2	2	0	1	2	2	4	2		35705	Uroporphyrinogen decarboxylase OS=Homo sapiens GN=UROD PE=1 SV=1
1034	16952	P06132|DCUP_HUMAN	111.21	12	0	7	12	12	12	4		0	1819	1013.3	3270.6	2830.2	2	2	0	1	2	2	4	2		40787	Uroporphyrinogen decarboxylase OS=Homo sapiens GN=UROD PE=1 SV=2
1094	13102	tr|D6RBW1|D6RBW1_HUMAN	111.07	10	0	6	0	10	0	6		109.61		3215.9		3081	2	2	0	1	0	3	0	4	Beta-methylthiolation	28512	Eukaryotic translation initiation factor 4E OS=Homo sapiens GN=EIF4E PE=1 SV=1
1094	13375	P06730|IF4E_HUMAN	111.07	12	0	6	0	12	0	6		109.61		3215.9		3081	2	2	0	1	0	3	0	4	Beta-methylthiolation	25097	Eukaryotic translation initiation factor 4E OS=Homo sapiens GN=EIF4E PE=1 SV=2
878	3204	Q9NP72|RAB18_HUMAN	110.50	7	0	0	7	7	7	7			1683.1	3960.5	2413.1	3061.7	1	1	0	0	4	9	4	5		22977	Ras-related protein Rab-18 OS=Homo sapiens GN=RAB18 PE=1 SV=1
878	5736	tr|A0A087X163|A0A087X163_HUMAN	110.50	8	0	0	8	8	8	8			1683.1	3960.5	2413.1	3061.7	1	1	0	0	4	9	4	5		20420	Ras-related protein Rab-18 OS=Homo sapiens GN=RAB18 PE=1 SV=1
878	6227	tr|Q5W0J0|Q5W0J0_HUMAN	110.50	9	0	0	9	9	9	9			1683.1	3960.5	2413.1	3061.7	1	1	0	0	4	9	4	5		18023	Ras-related protein Rab-18 OS=Homo sapiens GN=RAB18 PE=1 SV=1
1118	2664	tr|H7C2E7|H7C2E7_HUMAN	110.45	31	0	0	9	18	13	0					1151.6		3	1	0	0	3	2	2	0	Beta-methylthiolation	9818	Filamin-A (Fragment) OS=Homo sapiens GN=FLNA PE=1 SV=1
1168	8804	tr|Q5JYR7|Q5JYR7_HUMAN	110.37	13	0	0	7	13	0	0			157.55	1051			2	2	0	0	1	4	0	0		37109	Dolichyl-diphosphooligosaccharide--protein glycosyltransferase subunit 2 (Fragment) OS=Homo sapiens GN=RPN2 PE=1 SV=8
1289	2271	Q8TD55|PKHO2_HUMAN	110.13	4	0	0	0	2	2	0				187.36	150.66		2	2	0	0	0	1	1	0	Beta-methylthiolation	53350	Pleckstrin homology domain-containing family O member 2 OS=Homo sapiens GN=PLEKHO2 PE=1 SV=1
1289	2703	tr|C9J4A7|C9J4A7_HUMAN	110.13	8	0	0	0	4	4	0				187.36	150.66		2	2	0	0	0	1	1	0	Beta-methylthiolation	25611	Uncharacterized protein (Fragment) OS=Homo sapiens PE=4 SV=1
955	8726	tr|A0A075B6H7|A0A075B6H7_HUMAN	109.90	23	23	23	16	16	16	16	2445.4	1174.3	48274	17772	7068.9	43543	2	1	4	4	3	2	1	2		12783	Immunoglobulin kappa variable 3-7 (non-functional) (Fragment) OS=Homo sapiens GN=IGKV3-7 PE=1 SV=1
1193	4671	Q8TAT6|NPL4_HUMAN	109.36	5	0	0	0	5	0	0				939.36			2	2	0	0	0	4	0	0		68120	Nuclear protein localization protein 4 homolog OS=Homo sapiens GN=NPLOC4 PE=1 SV=3
696	5491	tr|M9MML0|M9MML0_HUMAN	109.32	3	3	3	3	3	3	3	5199.1	7020	5489.6	4045.1	6696.3	4387	1	1	8	5	7	6	6	10		40257	Low affinity immunoglobulin gamma Fc region receptor III-A OS=Homo sapiens GN=FCGR3A PE=4 SV=2
696	7977	tr|H0Y755|H0Y755_HUMAN	109.32	4	4	4	4	4	4	4	5199.1	7020	5489.6	4045.1	6696.3	4387	1	1	8	5	7	6	6	10		34723	Low affinity immunoglobulin gamma Fc region receptor III-A (Fragment) OS=Homo sapiens GN=FCGR3A PE=1 SV=2
696	9351	P08637|FCG3A_HUMAN	109.32	5	5	5	5	5	5	5	5199.1	7020	5489.6	4045.1	6696.3	4387	1	1	8	5	7	6	6	10		29089	Low affinity immunoglobulin gamma Fc region receptor III-A OS=Homo sapiens GN=FCGR3A PE=1 SV=2
696	9352	tr|A0A1W2PQB1|A0A1W2PQB1_HUMAN	109.32	4	4	4	4	4	4	4	5199.1	7020	5489.6	4045.1	6696.3	4387	1	1	8	5	7	6	6	10		32690	Fc of IgG low affinity IIIa receptor isoform 1 OS=Homo sapiens GN=FCGR3A PE=1 SV=1
696	12453	tr|M9MML6|M9MML6_HUMAN	109.32	4	4	4	4	4	4	4	5199.1	7020	5489.6	4045.1	6696.3	4387	1	1	8	5	7	6	6	10		29884	Low affinity immunoglobulin gamma Fc region receptor III-B OS=Homo sapiens GN=FCGR3B PE=1 SV=1
696	13207	tr|A0A087WZR4|A0A087WZR4_HUMAN	109.32	6	6	6	6	6	6	6	5199.1	7020	5489.6	4045.1	6696.3	4387	1	1	8	5	7	6	6	10		24422	Low affinity immunoglobulin gamma Fc region receptor III-B OS=Homo sapiens GN=FCGR3B PE=1 SV=1
696	13208	O75015|FCG3B_HUMAN	109.32	5	5	5	5	5	5	5	5199.1	7020	5489.6	4045.1	6696.3	4387	1	1	8	5	7	6	6	10		26216	Low affinity immunoglobulin gamma Fc region receptor III-B OS=Homo sapiens GN=FCGR3B PE=1 SV=2
696	13318	tr|H0Y4U3|H0Y4U3_HUMAN	109.32	5	5	5	5	5	5	5	5199.1	7020	5489.6	4045.1	6696.3	4387	1	1	8	5	7	6	6	10		28366	Low affinity immunoglobulin gamma Fc region receptor III-B (Fragment) OS=Homo sapiens GN=FCGR3B PE=1 SV=1
1085	1734	P27482|CALL3_HUMAN	108.79	19	0	0	0	11	19	0				2486.9	2229.5		2	2	0	0	0	6	2	0		16891	Calmodulin-like protein 3 OS=Homo sapiens GN=CALML3 PE=1 SV=2
1208	2340	Q5T5C0|STXB5_HUMAN	108.66	3	0	0	0	1	2	0				308.33	295.49		2	2	0	0	0	2	1	0	Beta-methylthiolation	127572	Syntaxin-binding protein 5 OS=Homo sapiens GN=STXBP5 PE=1 SV=1
1064	3668	Q07812|BAX_HUMAN	108.58	7	0	0	7	7	0	7			1842.6	2146.2		1182.8	1	1	0	0	3	2	0	4		21184	Apoptosis regulator BAX OS=Homo sapiens GN=BAX PE=1 SV=1
1112	3274	tr|D3DTX6|D3DTX6_HUMAN	108.56	3	0	1	1	3	1	3		362.91	223.4	606.01	559.75	622.87	2	2	0	1	1	2	1	2		89334	Neurabin-2 OS=Homo sapiens GN=PPP1R9B PE=1 SV=1
1112	3284	Q96SB3|NEB2_HUMAN	108.56	3	0	1	1	3	1	3		362.91	223.4	606.01	559.75	622.87	2	2	0	1	1	2	1	2		89192	Neurabin-2 OS=Homo sapiens GN=PPP1R9B PE=1 SV=2
883	3085	Q15208|STK38_HUMAN	108.54	4	4	4	4	4	4	4	450.44	1259.3	576.78	2837.1	2284.4	1193.5	1	1	1	3	2	5	4	6		54190	Serine/threonine-protein kinase 38 OS=Homo sapiens GN=STK38 PE=1 SV=1
1224	2135	Q8WXE9|STON2_HUMAN	108.14	4	0	2	0	2	0	2		0		523.22		570.58	2	2	0	1	0	1	0	1		101165	Stonin-2 OS=Homo sapiens GN=STON2 PE=1 SV=1
1197	3127	tr|C9JIF9|C9JIF9_HUMAN	107.85	3	0	0	2	1	0	2			271.31	97.874		709.73	2	2	0	0	1	1	0	2		81674	Acylamino-acid-releasing enzyme OS=Homo sapiens GN=APEH PE=1 SV=1
1197	3143	P13798|ACPH_HUMAN	107.85	3	0	0	2	1	0	2			271.31	97.874		709.73	2	2	0	0	1	1	0	2		81225	Acylamino-acid-releasing enzyme OS=Homo sapiens GN=APEH PE=1 SV=4
1197	5281	tr|H7C393|H7C393_HUMAN	107.85	8	0	0	5	3	0	5			271.31	97.874		709.73	2	2	0	0	1	1	0	2		31904	Acylamino-acid-releasing enzyme (Fragment) OS=Homo sapiens GN=APEH PE=1 SV=1
745	1530	Q9Y2A7|NCKP1_HUMAN	107.71	1	1	1	1	1	1	1	1182.2	1353.9	3353.5	4886.3	3535.4	3415.7	1	1	4	4	6	7	7	6		128790	Nck-associated protein 1 OS=Homo sapiens GN=NCKAP1 PE=1 SV=1
1087	25365	P01703|LV140_HUMAN	107.18	39	0	14	39	14	0	39		640.07	1676.5	1414.2		3046.3	2	2	0	1	3	2	0	2	Beta-methylthiolation	12302	Immunoglobulin lambda variable 1-40 OS=Homo sapiens GN=IGLV1-40 PE=1 SV=2
988	17764	P53801|PTTG_HUMAN	107.02	7	0	0	7	7	0	7			1093.8	5108.6		2883.1	1	1	0	0	2	7	0	5		20324	Pituitary tumor-transforming gene 1 protein-interacting protein OS=Homo sapiens GN=PTTG1IP PE=1 SV=1
988	20670	tr|A8MXQ1|A8MXQ1_HUMAN	107.02	8	0	0	8	8	0	8			1093.8	5108.6		2883.1	1	1	0	0	2	7	0	5		18331	Pituitary tumor-transforming gene 1 protein-interacting protein OS=Homo sapiens GN=PTTG1IP PE=1 SV=1
1136	2537	tr|A0A1B0GTP7|A0A1B0GTP7_HUMAN	106.99	11	0	0	0	11	0	0				2379.5			2	2	0	0	0	6	0	0		32574	Acid ceramidase OS=Homo sapiens GN=ASAH1 PE=1 SV=1
1136	2539	tr|E7EMM4|E7EMM4_HUMAN	106.99	9	0	0	0	9	0	0				2379.5			2	2	0	0	0	6	0	0		41796	Acid ceramidase OS=Homo sapiens GN=ASAH1 PE=1 SV=1
1136	2540	tr|A0A1B0GUA4|A0A1B0GUA4_HUMAN	106.99	9	0	0	0	9	0	0				2379.5			2	2	0	0	0	6	0	0		42368	Acid ceramidase OS=Homo sapiens GN=ASAH1 PE=1 SV=1
1136	2541	tr|A0A1B0GUH5|A0A1B0GUH5_HUMAN	106.99	8	0	0	0	8	0	0				2379.5			2	2	0	0	0	6	0	0		44418	Acid ceramidase OS=Homo sapiens GN=ASAH1 PE=1 SV=1
1136	2542	Q13510|ASAH1_HUMAN	106.99	8	0	0	0	8	0	0				2379.5			2	2	0	0	0	6	0	0		44660	Acid ceramidase OS=Homo sapiens GN=ASAH1 PE=1 SV=5
1136	2902	tr|A0A1B0GUE3|A0A1B0GUE3_HUMAN	106.99	10	0	0	0	10	0	0				2379.5			2	2	0	0	0	6	0	0		37467	Acid ceramidase OS=Homo sapiens GN=ASAH1 PE=1 SV=1
1136	2903	tr|A0A1B0GUW4|A0A1B0GUW4_HUMAN	106.99	9	0	0	0	9	0	0				2379.5			2	2	0	0	0	6	0	0		41586	Acid ceramidase (Fragment) OS=Homo sapiens GN=ASAH1 PE=1 SV=1
1136	2940	tr|A0A1B0GUG1|A0A1B0GUG1_HUMAN	106.99	9	0	0	0	9	0	0				2379.5			2	2	0	0	0	6	0	0		41419	Acid ceramidase OS=Homo sapiens GN=ASAH1 PE=1 SV=1
1074	25381	tr|B5MD23|B5MD23_HUMAN	106.11	4	0	0	4	4	0	4			3764	7803.7		3784.2	1	1	0	0	3	4	0	2		29559	Tetraspanin OS=Homo sapiens GN=TSPAN9 PE=1 SV=1
1074	26748	O75954|TSN9_HUMAN	106.11	5	0	0	5	5	0	5			3764	7803.7		3784.2	1	1	0	0	3	4	0	2		26779	Tetraspanin-9 OS=Homo sapiens GN=TSPAN9 PE=1 SV=1
1207	1766	tr|A0A0A0MRE5|A0A0A0MRE5_HUMAN	105.98	1	0	0	1	1	0	0			616.98	400.35			1	1	0	0	2	1	0	0		124772	Arf-GAP with SH3 domain ANK repeat and PH domain-containing protein 1 OS=Homo sapiens GN=ASAP1 PE=1 SV=1
1207	1767	Q9ULH1|ASAP1_HUMAN	105.98	1	0	0	1	1	0	0			616.98	400.35			1	1	0	0	2	1	0	0		125498	Arf-GAP with SH3 domain ANK repeat and PH domain-containing protein 1 OS=Homo sapiens GN=ASAP1 PE=1 SV=4
1207	22388	tr|E5RHD7|E5RHD7_HUMAN	105.98	14	0	0	14	14	0	0			616.98	400.35			1	1	0	0	2	1	0	0		11199	Arf-GAP with SH3 domain ANK repeat and PH domain-containing protein 1 (Fragment) OS=Homo sapiens GN=ASAP1 PE=1 SV=1
1163	4845	P45954|ACDSB_HUMAN	105.70	7	0	0	3	0	0	7			0			395.84	2	2	0	0	1	0	0	4		47485	Short/branched chain specific acyl-CoA dehydrogenase mitochondrial OS=Homo sapiens GN=ACADSB PE=1 SV=1
1088	3510	P21964|COMT_HUMAN	105.66	6	0	0	6	6	0	6			543.49	1280.1		2303	1	1	0	0	2	2	0	4	Beta-methylthiolation	30037	Catechol O-methyltransferase OS=Homo sapiens GN=COMT PE=1 SV=2
1088	10694	tr|E7EMS6|E7EMS6_HUMAN	105.66	7	0	0	7	7	0	7			543.49	1280.1		2303	1	1	0	0	2	2	0	4	Beta-methylthiolation	24838	Catechol O-methyltransferase (Fragment) OS=Homo sapiens GN=COMT PE=1 SV=1
1088	12717	tr|E7EUU8|E7EUU8_HUMAN	105.66	7	0	0	7	7	0	7			543.49	1280.1		2303	1	1	0	0	2	2	0	4	Beta-methylthiolation	26025	Catechol O-methyltransferase OS=Homo sapiens GN=COMT PE=1 SV=1
1088	18384	tr|F8WBW9|F8WBW9_HUMAN	105.66	8	0	0	8	8	0	8			543.49	1280.1		2303	1	1	0	0	2	2	0	4	Beta-methylthiolation	21812	Catechol O-methyltransferase OS=Homo sapiens GN=COMT PE=1 SV=1
1167	15111	O95989|NUDT3_HUMAN	105.01	8	0	0	8	8	0	8			0	1170.3		994.56	1	1	0	0	1	3	0	1		19471	Diphosphoinositol polyphosphate phosphohydrolase 1 OS=Homo sapiens GN=NUDT3 PE=1 SV=1
976	2371	P49137|MAPK2_HUMAN	104.75	4	0	4	4	4	4	4		2947.9	463.63	2675	2540.2	3053.6	1	1	0	3	1	2	3	5		45568	MAP kinase-activated protein kinase 2 OS=Homo sapiens GN=MAPKAPK2 PE=1 SV=1
806	8143	tr|A0A087WY55|A0A087WY55_HUMAN	104.44	7	7	7	7	7	7	7	4281.4	4933.6	2485.1	2815.9	2052.7	2246.8	1	1	5	4	6	3	5	6		31102	Chromosome 6 open reading frame 55 isoform CRA_b OS=Homo sapiens GN=VTA1 PE=1 SV=1
806	8144	Q9NP79|VTA1_HUMAN	104.44	7	7	7	7	7	7	7	4281.4	4933.6	2485.1	2815.9	2052.7	2246.8	1	1	5	4	6	3	5	6		33879	Vacuolar protein sorting-associated protein VTA1 homolog OS=Homo sapiens GN=VTA1 PE=1 SV=1
806	12460	tr|Q5TGM0|Q5TGM0_HUMAN	104.44	8	8	8	8	8	8	8	4281.4	4933.6	2485.1	2815.9	2052.7	2246.8	1	1	5	4	6	3	5	6		27331	Vacuolar protein sorting-associated protein VTA1 homolog OS=Homo sapiens GN=VTA1 PE=1 SV=1
1054	1890	Q14204|DYHC1_HUMAN	104.40	0	0	0	0	0	0	0	1627.8	205.02		605.55	320.46		1	1	5	1	0	2	1	0		532412	Cytoplasmic dynein 1 heavy chain 1 OS=Homo sapiens GN=DYNC1H1 PE=1 SV=5
1204	11995	tr|E9PGT1|E9PGT1_HUMAN	104.33	7	0	0	0	7	0	7				531.95		1199.8	1	1	0	0	0	2	0	2		25572	Translin OS=Homo sapiens GN=TSN PE=1 SV=1
1204	14730	Q15631|TSN_HUMAN	104.33	7	0	0	0	7	0	7				531.95		1199.8	1	1	0	0	0	2	0	2		26183	Translin OS=Homo sapiens GN=TSN PE=1 SV=1
1204	15709	tr|H7C1D4|H7C1D4_HUMAN	104.33	8	0	0	0	8	0	8				531.95		1199.8	1	1	0	0	0	2	0	2		21129	Translin (Fragment) OS=Homo sapiens GN=TSN PE=1 SV=1
918	2828	Q8NE86|MCU_HUMAN	104.14	3	3	3	3	3	3	3	537.25	473.15	584.21	3351.3	606.02	1294.5	1	1	1	1	3	7	3	4		39867	Calcium uniporter protein mitochondrial OS=Homo sapiens GN=MCU PE=1 SV=1
765	6351	P52306|GDS1_HUMAN	104.11	2	2	0	2	2	2	2	2390.1		2332.6	3599.2	3188.6	2319.8	1	1	4	0	7	8	8	6		66317	Rap1 GTPase-GDP dissociation stimulator 1 OS=Homo sapiens GN=RAP1GDS1 PE=1 SV=3
1082	3753	Q13492|PICAL_HUMAN	103.95	3	0	3	3	3	3	3		269.16	996.17	784.46	246.13	475.36	1	1	0	1	3	2	1	1		70755	Phosphatidylinositol-binding clathrin assembly protein OS=Homo sapiens GN=PICALM PE=1 SV=2
1082	13358	tr|H0YEF7|H0YEF7_HUMAN	103.95	7	0	7	7	7	7	7		269.16	996.17	784.46	246.13	475.36	1	1	0	1	3	2	1	1		31477	Phosphatidylinositol-binding clathrin assembly protein (Fragment) OS=Homo sapiens GN=PICALM PE=1 SV=1
1082	17442	tr|H0YEH1|H0YEH1_HUMAN	103.95	6	0	6	6	6	6	6		269.16	996.17	784.46	246.13	475.36	1	1	0	1	3	2	1	1		32214	Phosphatidylinositol-binding clathrin assembly protein (Fragment) OS=Homo sapiens GN=PICALM PE=1 SV=1
1096	20065	tr|A6NEP9|A6NEP9_HUMAN	103.85	8	0	0	8	8	0	8			464.39	1255.4		1718.6	1	1	0	0	1	2	0	5		25197	Tetraspanin (Fragment) OS=Homo sapiens GN=TSPAN14 PE=1 SV=2
1096	20067	Q8NG11|TSN14_HUMAN	103.85	6	0	0	6	6	0	6			464.39	1255.4		1718.6	1	1	0	0	1	2	0	5		30691	Tetraspanin-14 OS=Homo sapiens GN=TSPAN14 PE=1 SV=1
1187	1899	P02545|LMNA_HUMAN	103.73	5	0	0	0	5	0	0				8602			2	2	0	0	0	4	0	0		74140	Prelamin-A/C OS=Homo sapiens GN=LMNA PE=1 SV=1
1187	1909	tr|Q3BDU5|Q3BDU5_HUMAN	103.73	6	0	0	0	6	0	0				8602			2	2	0	0	0	4	0	0		55638	Prelamin-A/C OS=Homo sapiens GN=LMNA PE=1 SV=1
1187	3429	tr|Q5TCI8|Q5TCI8_HUMAN	103.73	6	0	0	0	6	0	0				8602			2	2	0	0	0	4	0	0		55762	Prelamin-A/C OS=Homo sapiens GN=LMNA PE=1 SV=1
945	4661	Q9BTV4|TMM43_HUMAN	103.66	5	5	5	5	5	5	5	1381.9	1405.6	703.94	989.63	2777.5	1226.8	1	1	4	3	2	1	5	2		44876	Transmembrane protein 43 OS=Homo sapiens GN=TMEM43 PE=1 SV=1
945	16185	tr|V9GY05|V9GY05_HUMAN	103.66	16	16	16	16	16	16	16	1381.9	1405.6	703.94	989.63	2777.5	1226.8	1	1	4	3	2	1	5	2		14941	Uncharacterized protein (Fragment) OS=Homo sapiens PE=4 SV=1
1219	1228	Q8NEU8|DP13B_HUMAN	102.93	4	0	0	0	4	0	2				933.86		80.504	2	2	0	0	0	2	0	1		74493	DCC-interacting protein 13-beta OS=Homo sapiens GN=APPL2 PE=1 SV=3
933	5382	Q96IU4|ABHEB_HUMAN	102.41	7	7	7	7	7	7	7	1332.9	606.14	1274.3	3232.8	2517.5	2981.2	1	1	3	1	2	4	4	4		22346	Protein ABHD14B OS=Homo sapiens GN=ABHD14B PE=1 SV=1
933	7348	tr|F8W9U3|F8W9U3_HUMAN	102.41	7	7	7	7	7	7	7	1332.9	606.14	1274.3	3232.8	2517.5	2981.2	1	1	3	1	2	4	4	4		22381	Protein ABHD14B OS=Homo sapiens GN=ABHD14B PE=1 SV=1
933	14357	tr|B4DQI4|B4DQI4_HUMAN	102.41	7	7	7	7	7	7	7	1332.9	606.14	1274.3	3232.8	2517.5	2981.2	1	1	3	1	2	4	4	4		19756	Protein ABHD14B OS=Homo sapiens GN=ABHD14B PE=1 SV=1
1122	10271	tr|A0A0B4J2H4|A0A0B4J2H4_HUMAN	102.30	4	0	4	4	4	4	4		570.45	216.02	288.28	338.71	419.05	1	1	0	1	1	2	1	2		24729	Uncharacterized protein OS=Homo sapiens GN=LOC102724023 PE=1 SV=1
1122	10272	tr|A0A0B4J2D5|A0A0B4J2D5_HUMAN	102.30	4	0	4	4	4	4	4		570.45	216.02	288.28	338.71	419.05	1	1	0	1	1	2	1	2		28142	Uncharacterized protein OS=Homo sapiens GN=LOC102724023 PE=1 SV=1
1122	11028	P30042|ES1_HUMAN	102.30	4	0	4	4	4	4	4		570.45	216.02	288.28	338.71	419.05	1	1	0	1	1	2	1	2		28170	ES1 protein homolog mitochondrial OS=Homo sapiens GN=C21orf33 PE=1 SV=3
1122	12179	tr|A0A096LNH5|A0A096LNH5_HUMAN	102.30	5	0	5	5	5	5	5		570.45	216.02	288.28	338.71	419.05	1	1	0	1	1	2	1	2		19416	Uncharacterized protein OS=Homo sapiens GN=LOC102724023 PE=4 SV=1
1122	14453	tr|A0A096LPI6|A0A096LPI6_HUMAN	102.30	4	0	4	4	4	4	4		570.45	216.02	288.28	338.71	419.05	1	1	0	1	1	2	1	2		30495	Uncharacterized protein (Fragment) OS=Homo sapiens PE=4 SV=2
1122	15903	tr|H7C1F6|H7C1F6_HUMAN	102.30	4	0	4	4	4	4	4		570.45	216.02	288.28	338.71	419.05	1	1	0	1	1	2	1	2		27454	ES1 protein homolog mitochondrial (Fragment) OS=Homo sapiens GN=C21orf33 PE=1 SV=1
1122	17148	tr|H7C2G3|H7C2G3_HUMAN	102.30	5	0	5	5	5	5	5		570.45	216.02	288.28	338.71	419.05	1	1	0	1	1	2	1	2		20302	ES1 protein homolog mitochondrial (Fragment) OS=Homo sapiens GN=C21orf33 PE=4 SV=1
1134	4910	Q99704|DOK1_HUMAN	101.86	4	0	0	0	4	0	4				1845.3		991.87	1	1	0	0	0	3	0	3	Beta-methylthiolation	52392	Docking protein 1 OS=Homo sapiens GN=DOK1 PE=1 SV=1
1134	25878	tr|H7C093|H7C093_HUMAN	101.86	23	0	0	0	23	0	23				1845.3		991.87	1	1	0	0	0	3	0	3	Beta-methylthiolation	9315	Docking protein 1 (Fragment) OS=Homo sapiens GN=DOK1 PE=1 SV=1
1190	6357	P10155|RO60_HUMAN	101.41	3	3	0	0	3	3	0	116.61			241.99	264.02		1	1	2	0	0	1	1	0		60671	60 kDa SS-A/Ro ribonucleoprotein OS=Homo sapiens GN=TROVE2 PE=1 SV=2
1251	2576	Q709C8|VP13C_HUMAN	101.13	1	0	0	0	1	0	0				460.86			2	2	0	0	0	2	0	0		422393	Vacuolar protein sorting-associated protein 13C OS=Homo sapiens GN=VPS13C PE=1 SV=1
781	2970	Q9NR31|SAR1A_HUMAN	101.06	6	6	6	6	6	6	6	3368.6	357.75	2237.3	3597.9	1762.3	3034.5	1	1	2	3	8	6	8	5		22367	GTP-binding protein SAR1a OS=Homo sapiens GN=SAR1A PE=1 SV=1
781	11856	Q9Y6B6|SAR1B_HUMAN	101.06	6	6	6	6	6	6	6	3368.6	357.75	2237.3	3597.9	1762.3	3034.5	1	1	2	3	8	6	8	5		22410	GTP-binding protein SAR1b OS=Homo sapiens GN=SAR1B PE=1 SV=1
781	17936	tr|D6RDB2|D6RDB2_HUMAN	101.06	8	8	8	8	8	8	8	3368.6	357.75	2237.3	3597.9	1762.3	3034.5	1	1	2	3	8	6	8	5		16424	GTP-binding protein SAR1b OS=Homo sapiens GN=SAR1B PE=1 SV=1
781	18515	tr|D6RD69|D6RD69_HUMAN	101.06	6	6	6	6	6	6	6	3368.6	357.75	2237.3	3597.9	1762.3	3034.5	1	1	2	3	8	6	8	5		19047	GTP-binding protein SAR1b (Fragment) OS=Homo sapiens GN=SAR1B PE=1 SV=1
781	25669	tr|D6RAA2|D6RAA2_HUMAN	101.06	11	11	11	11	11	11	11	3368.6	357.75	2237.3	3597.9	1762.3	3034.5	1	1	2	3	8	6	8	5		11535	GTP-binding protein SAR1b (Fragment) OS=Homo sapiens GN=SAR1B PE=1 SV=1
781	25908	tr|Q5SQT8|Q5SQT8_HUMAN	101.06	9	9	9	9	9	9	9	3368.6	357.75	2237.3	3597.9	1762.3	3034.5	1	1	2	3	8	6	8	5		13662	GTP-binding protein SAR1a OS=Homo sapiens GN=SAR1A PE=1 SV=1
781	27282	tr|X1WI22|X1WI22_HUMAN	101.06	22	22	22	22	22	22	22	3368.6	357.75	2237.3	3597.9	1762.3	3034.5	1	1	2	3	8	6	8	5		5757	GTP-binding protein SAR1a (Fragment) OS=Homo sapiens GN=SAR1A PE=1 SV=7
948	2593	Q4KMQ2|ANO6_HUMAN	101.05	2	0	0	2	2	2	2			3200.8	8018.7	1183.4	2350.4	1	1	0	0	4	7	2	3		106165	Anoctamin-6 OS=Homo sapiens GN=ANO6 PE=1 SV=2
1142	13233	Q9H7M9|VISTA_HUMAN	101.04	5	0	0	3	3	0	3			617.62	764.95		1074	2	2	0	0	1	3	0	2	Beta-methylthiolation	33908	V-type immunoglobulin domain-containing suppressor of T-cell activation OS=Homo sapiens GN=VSIR PE=1 SV=3
1144	1403	P46939|UTRO_HUMAN	100.64	0	0	0	0	0	0	0				531.67	325.49	1003.2	1	1	0	0	0	1	1	3		394467	Utrophin OS=Homo sapiens GN=UTRN PE=1 SV=2
1076	2137	tr|A0A0A0MRV0|A0A0A0MRV0_HUMAN	100.04	1	1	1	0	1	0	1	246.55	247.85		47.96		0	1	1	4	2	0	1	0	1		152456	Ribosome-binding protein 1 OS=Homo sapiens GN=RRBP1 PE=1 SV=1
1076	2138	Q9P2E9|RRBP1_HUMAN	100.04	1	1	1	0	1	0	1	246.55	247.85		47.96		0	1	1	4	2	0	1	0	1		152472	Ribosome-binding protein 1 OS=Homo sapiens GN=RRBP1 PE=1 SV=4
1076	2234	tr|A0A087WVV2|A0A087WVV2_HUMAN	100.04	2	2	2	0	2	0	2	246.55	247.85		47.96		0	1	1	4	2	0	1	0	1		102775	Ribosome-binding protein 1 OS=Homo sapiens GN=RRBP1 PE=1 SV=1
1076	2863	tr|F8W7S5|F8W7S5_HUMAN	100.04	2	2	2	0	2	0	2	246.55	247.85		47.96		0	1	1	4	2	0	1	0	1		84326	Ribosome-binding protein 1 OS=Homo sapiens GN=RRBP1 PE=1 SV=1
907	4736	P08648|ITA5_HUMAN	99.85	2	2	2	2	2	2	2	758.79	1127	1262.8	3996.5	2038	3931.4	1	1	2	2	3	4	3	5		114536	Integrin alpha-5 OS=Homo sapiens GN=ITGA5 PE=1 SV=2
1046	4881	tr|A0A0C4DH36|A0A0C4DH36_HUMAN	99.17	9	0	0	9	9	0	9			2628	3735.6		2096.9	1	1	0	0	3	3	0	4		12759	Immunoglobulin heavy variable 3-38 (non-functional) (Fragment) OS=Homo sapiens GN=IGHV3-38 PE=1 SV=1
1014	11623	A0A075B6J9|LV218_HUMAN	99.10	14	0	0	14	14	14	14			8321.4	2426	6546.6	5768.9	1	1	0	0	4	3	2	3		12412	Immunoglobulin lambda variable 2-18 OS=Homo sapiens GN=IGLV2-18 PE=3 SV=2
1202	17620	tr|Q30118|Q30118_HUMAN	98.88	7	0	0	7	7	0	0			0	765.08			1	1	0	0	1	3	0	0		25860	HLA class II histocompatibility antigen DR alpha chain OS=Homo sapiens GN=HLA-DRA PE=1 SV=1
1202	17621	tr|A0A0G2JH46|A0A0G2JH46_HUMAN	98.88	7	0	0	7	7	0	0			0	765.08			1	1	0	0	1	3	0	0		25846	HLA class II histocompatibility antigen DR alpha chain OS=Homo sapiens GN=HLA-DRA PE=1 SV=1
1202	23637	P01903|DRA_HUMAN	98.88	7	0	0	7	7	0	0			0	765.08			1	1	0	0	1	3	0	0		28607	HLA class II histocompatibility antigen DR alpha chain OS=Homo sapiens GN=HLA-DRA PE=1 SV=1
1202	23638	tr|A0A0G2JMH6|A0A0G2JMH6_HUMAN	98.88	7	0	0	7	7	0	0			0	765.08			1	1	0	0	1	3	0	0		28621	HLA class II histocompatibility antigen DR alpha chain OS=Homo sapiens GN=HLA-DRA PE=1 SV=1
1271	3517	P03951|FA11_HUMAN	98.84	4	0	0	3	2	0	0			431.14	202.54			2	2	0	0	1	1	0	0		70109	Coagulation factor XI OS=Homo sapiens GN=F11 PE=1 SV=1
1127	3096	tr|C9JRL6|C9JRL6_HUMAN	98.75	3	3	0	0	3	3	3	634.6			853.09	544.08	217.88	1	1	1	0	0	3	1	1		65565	Echinoderm microtubule-associated protein-like 2 OS=Homo sapiens GN=EML2 PE=1 SV=2
1127	3198	tr|K7EIK7|K7EIK7_HUMAN	98.75	2	2	0	0	2	2	2	634.6			853.09	544.08	217.88	1	1	1	0	0	3	1	1		84730	Echinoderm microtubule-associated protein-like 2 OS=Homo sapiens GN=EML2 PE=1 SV=1
1127	3221	O95834|EMAL2_HUMAN	98.75	2	2	0	0	2	2	2	634.6			853.09	544.08	217.88	1	1	1	0	0	3	1	1		70679	Echinoderm microtubule-associated protein-like 2 OS=Homo sapiens GN=EML2 PE=1 SV=1
1127	3261	tr|A0A0C4DGQ7|A0A0C4DGQ7_HUMAN	98.75	4	4	0	0	4	4	4	634.6			853.09	544.08	217.88	1	1	1	0	0	3	1	1		46644	Echinoderm microtubule-associated protein-like 2 OS=Homo sapiens GN=EML2 PE=1 SV=1
1127	12373	tr|K7EKG3|K7EKG3_HUMAN	98.75	7	7	0	0	7	7	7	634.6			853.09	544.08	217.88	1	1	1	0	0	3	1	1		23716	Echinoderm microtubule-associated protein-like 2 (Fragment) OS=Homo sapiens GN=EML2 PE=1 SV=1
1127	17628	tr|K7EII6|K7EII6_HUMAN	98.75	9	9	0	0	9	9	9	634.6			853.09	544.08	217.88	1	1	1	0	0	3	1	1		18888	Echinoderm microtubule-associated protein-like 2 (Fragment) OS=Homo sapiens GN=EML2 PE=1 SV=1
1127	24157	tr|K7ELI8|K7ELI8_HUMAN	98.75	13	13	0	0	13	13	13	634.6			853.09	544.08	217.88	1	1	1	0	0	3	1	1		13365	Echinoderm microtubule-associated protein-like 2 (Fragment) OS=Homo sapiens GN=EML2 PE=1 SV=1
1026	3173	Q9Y5X1|SNX9_HUMAN	98.62	2	0	0	2	2	2	2			907.35	3010.2	2950.1	2122.7	1	1	0	0	2	5	2	2		66592	Sorting nexin-9 OS=Homo sapiens GN=SNX9 PE=1 SV=1
1000	3439	P00352|AL1A1_HUMAN	98.55	3	0	0	3	3	3	3			2464.2	2379.7	894.05	3617.8	1	1	0	0	5	4	1	3		54862	Retinal dehydrogenase 1 OS=Homo sapiens GN=ALDH1A1 PE=1 SV=2
1199	8478	Q08722|CD47_HUMAN	98.29	6	0	0	3	6	0	0			1821.7	6415			2	2	0	0	1	3	0	0		35214	Leukocyte surface antigen CD47 OS=Homo sapiens GN=CD47 PE=1 SV=1
1008	20389	Q15363|TMED2_HUMAN	98.16	4	4	0	4	4	4	4	3843.2		4121.9	4130.8	1157.6	1268.8	1	1	4	0	3	3	2	1		22761	Transmembrane emp24 domain-containing protein 2 OS=Homo sapiens GN=TMED2 PE=1 SV=1
1008	20899	tr|E7EQ72|E7EQ72_HUMAN	98.16	5	5	0	5	5	5	5	3843.2		4121.9	4130.8	1157.6	1268.8	1	1	4	0	3	3	2	1		18488	Transmembrane emp24 domain-containing protein 2 (Fragment) OS=Homo sapiens GN=TMED2 PE=1 SV=2
1008	21271	tr|F5GX39|F5GX39_HUMAN	98.16	8	8	0	8	8	8	8	3843.2		4121.9	4130.8	1157.6	1268.8	1	1	4	0	3	3	2	1		13631	Transmembrane emp24 domain-containing protein 2 OS=Homo sapiens GN=TMED2 PE=1 SV=1
1250	1336	Q9UDT6|CLIP2_HUMAN	98.00	2	0	0	1	0	1	0			56.995		131.07		2	2	0	0	1	0	1	0		115837	CAP-Gly domain-containing linker protein 2 OS=Homo sapiens GN=CLIP2 PE=1 SV=1
870	1687	tr|A0A0D9SFB3|A0A0D9SFB3_HUMAN	97.95	2	2	0	2	2	2	2	338.89		367.16	1395.2	1111.3	797.77	1	1	1	0	4	7	5	5		70840	ATP-dependent RNA helicase DDX3X OS=Homo sapiens GN=DDX3X PE=1 SV=1
870	1688	tr|A0A0D9SG12|A0A0D9SG12_HUMAN	97.95	2	2	0	2	2	2	2	338.89		367.16	1395.2	1111.3	797.77	1	1	1	0	4	7	5	5		71541	ATP-dependent RNA helicase DDX3X OS=Homo sapiens GN=DDX3X PE=1 SV=1
870	1689	O00571|DDX3X_HUMAN	97.95	2	2	0	2	2	2	2	338.89		367.16	1395.2	1111.3	797.77	1	1	1	0	4	7	5	5		73244	ATP-dependent RNA helicase DDX3X OS=Homo sapiens GN=DDX3X PE=1 SV=3
870	1690	tr|A0A0D9SF53|A0A0D9SF53_HUMAN	97.95	1	1	0	1	1	1	1	338.89		367.16	1395.2	1111.3	797.77	1	1	1	0	4	7	5	5		81477	ATP-dependent RNA helicase DDX3X OS=Homo sapiens GN=DDX3X PE=1 SV=1
870	1923	O15523|DDX3Y_HUMAN	97.95	2	2	0	2	2	2	2	338.89		367.16	1395.2	1111.3	797.77	1	1	1	0	4	7	5	5		73154	ATP-dependent RNA helicase DDX3Y OS=Homo sapiens GN=DDX3Y PE=1 SV=2
1063	5657	tr|I3L0H8|I3L0H8_HUMAN	97.81	3	0	0	3	3	3	3			846.06	1281.8	292.79	367.07	1	1	0	0	2	4	1	2		50520	ATP-dependent RNA helicase DDX19A OS=Homo sapiens GN=DDX19A PE=1 SV=1
1063	5661	Q9NUU7|DD19A_HUMAN	97.81	3	0	0	3	3	3	3			846.06	1281.8	292.79	367.07	1	1	0	0	2	4	1	2		53975	ATP-dependent RNA helicase DDX19A OS=Homo sapiens GN=DDX19A PE=1 SV=1
1063	5990	tr|F6QDS0|F6QDS0_HUMAN	97.81	3	0	0	3	3	3	3			846.06	1281.8	292.79	367.07	1	1	0	0	2	4	1	2		54018	HCG2043426 isoform CRA_b OS=Homo sapiens GN=hCG_2043426 PE=1 SV=1
1063	5996	Q9UMR2|DD19B_HUMAN	97.81	3	0	0	3	3	3	3			846.06	1281.8	292.79	367.07	1	1	0	0	2	4	1	2		53927	ATP-dependent RNA helicase DDX19B OS=Homo sapiens GN=DDX19B PE=1 SV=1
1063	6001	tr|H3BQK0|H3BQK0_HUMAN	97.81	3	0	0	3	3	3	3			846.06	1281.8	292.79	367.07	1	1	0	0	2	4	1	2		54500	ATP-dependent RNA helicase DDX19B OS=Homo sapiens GN=DDX19B PE=1 SV=1
1063	7663	tr|H3BMQ5|H3BMQ5_HUMAN	97.81	6	0	0	6	6	6	6			846.06	1281.8	292.79	367.07	1	1	0	0	2	4	1	2		26083	ATP-dependent RNA helicase DDX19B (Fragment) OS=Homo sapiens GN=DDX19B PE=1 SV=1
1063	12351	tr|H3BN59|H3BN59_HUMAN	97.81	6	0	0	6	6	6	6			846.06	1281.8	292.79	367.07	1	1	0	0	2	4	1	2		28982	Uncharacterized protein (Fragment) OS=Homo sapiens PE=1 SV=1
1063	17576	tr|H3BTB3|H3BTB3_HUMAN	97.81	12	0	0	12	12	12	12			846.06	1281.8	292.79	367.07	1	1	0	0	2	4	1	2		14479	ATP-dependent RNA helicase DDX19A OS=Homo sapiens GN=DDX19A PE=1 SV=1
1061	2255	O43865|SAHH2_HUMAN	97.73	2	0	0	2	2	0	2			1107.4	2519		903.16	1	1	0	0	2	6	0	1		58952	S-adenosylhomocysteine hydrolase-like protein 1 OS=Homo sapiens GN=AHCYL1 PE=1 SV=2
1061	2326	Q96HN2|SAHH3_HUMAN	97.73	2	0	0	2	2	0	2			1107.4	2519		903.16	1	1	0	0	2	6	0	1		66721	Adenosylhomocysteinase 3 OS=Homo sapiens GN=AHCYL2 PE=1 SV=1
1061	6498	tr|H0Y8B3|H0Y8B3_HUMAN	97.73	2	0	0	2	2	0	2			1107.4	2519		903.16	1	1	0	0	2	6	0	1		58124	Adenosylhomocysteinase (Fragment) OS=Homo sapiens GN=AHCYL2 PE=1 SV=1
1214	2872	tr|E9PC71|E9PC71_HUMAN	97.29	15	0	0	15	8	0	0			860.35	953.37			2	2	0	0	2	1	0	0	Beta-methylthiolation	20272	Hippocalcin-like protein 1 OS=Homo sapiens GN=HPCAL1 PE=1 SV=1
1214	3156	P37235|HPCL1_HUMAN	97.29	13	0	0	13	7	0	0			860.35	953.37			2	2	0	0	2	1	0	0	Beta-methylthiolation	22313	Hippocalcin-like protein 1 OS=Homo sapiens GN=HPCAL1 PE=1 SV=3
957	4568	P11226|MBL2_HUMAN	97.11	5	0	5	5	5	5	5		1511.8	852.5	742.03	1977.3	551.72	1	1	0	1	4	3	4	4		26144	Mannose-binding protein C OS=Homo sapiens GN=MBL2 PE=1 SV=2
1301	9530	Q8N257|H2B3B_HUMAN	96.92	21	0	0	9	12	0	0			759.55	1147			2	2	0	0	1	1	0	0	Oxidation (M)	13908	Histone H2B type 3-B OS=Homo sapiens GN=HIST3H2BB PE=1 SV=3
1301	13826	tr|U3KQK0|U3KQK0_HUMAN	96.92	16	0	0	7	9	0	0			759.55	1147			2	2	0	0	1	1	0	0	Oxidation (M)	18804	Histone H2B OS=Homo sapiens GN=HIST1H2BN PE=1 SV=1
1301	13882	Q99879|H2B1M_HUMAN	96.92	21	0	0	9	12	0	0			759.55	1147			2	2	0	0	1	1	0	0	Oxidation (M)	13989	Histone H2B type 1-M OS=Homo sapiens GN=HIST1H2BM PE=1 SV=3
1301	14359	P58876|H2B1D_HUMAN	96.92	21	0	0	9	12	0	0			759.55	1147			2	2	0	0	1	1	0	0	Oxidation (M)	13936	Histone H2B type 1-D OS=Homo sapiens GN=HIST1H2BD PE=1 SV=2
1301	15428	P06899|H2B1J_HUMAN	96.92	21	0	0	9	12	0	0			759.55	1147			2	2	0	0	1	1	0	0	Oxidation (M)	13904	Histone H2B type 1-J OS=Homo sapiens GN=HIST1H2BJ PE=1 SV=3
1301	15429	Q16778|H2B2E_HUMAN	96.92	21	0	0	9	12	0	0			759.55	1147			2	2	0	0	1	1	0	0	Oxidation (M)	13920	Histone H2B type 2-E OS=Homo sapiens GN=HIST2H2BE PE=1 SV=3
1301	15430	P23527|H2B1O_HUMAN	96.92	21	0	0	9	12	0	0			759.55	1147			2	2	0	0	1	1	0	0	Oxidation (M)	13906	Histone H2B type 1-O OS=Homo sapiens GN=HIST1H2BO PE=1 SV=3
1301	15431	P33778|H2B1B_HUMAN	96.92	21	0	0	9	12	0	0			759.55	1147			2	2	0	0	1	1	0	0	Oxidation (M)	13950	Histone H2B type 1-B OS=Homo sapiens GN=HIST1H2BB PE=1 SV=2
1301	16426	P62807|H2B1C_HUMAN	96.92	21	0	0	9	12	0	0			759.55	1147			2	2	0	0	1	1	0	0	Oxidation (M)	13906	Histone H2B type 1-C/E/F/G/I OS=Homo sapiens GN=HIST1H2BC PE=1 SV=4
1301	16427	Q99877|H2B1N_HUMAN	96.92	21	0	0	9	12	0	0			759.55	1147			2	2	0	0	1	1	0	0	Oxidation (M)	13922	Histone H2B type 1-N OS=Homo sapiens GN=HIST1H2BN PE=1 SV=3
1301	16428	Q99880|H2B1L_HUMAN	96.92	21	0	0	9	12	0	0			759.55	1147			2	2	0	0	1	1	0	0	Oxidation (M)	13952	Histone H2B type 1-L OS=Homo sapiens GN=HIST1H2BL PE=1 SV=3
1301	16429	O60814|H2B1K_HUMAN	96.92	21	0	0	9	12	0	0			759.55	1147			2	2	0	0	1	1	0	0	Oxidation (M)	13890	Histone H2B type 1-K OS=Homo sapiens GN=HIST1H2BK PE=1 SV=3
1301	16430	P57053|H2BFS_HUMAN	96.92	21	0	0	9	12	0	0			759.55	1147			2	2	0	0	1	1	0	0	Oxidation (M)	13944	Histone H2B type F-S OS=Homo sapiens GN=H2BFS PE=1 SV=2
1301	16431	Q5QNW6|H2B2F_HUMAN	96.92	21	0	0	9	12	0	0			759.55	1147			2	2	0	0	1	1	0	0	Oxidation (M)	13920	Histone H2B type 2-F OS=Homo sapiens GN=HIST2H2BF PE=1 SV=3
1301	16432	Q93079|H2B1H_HUMAN	96.92	21	0	0	9	12	0	0			759.55	1147			2	2	0	0	1	1	0	0	Oxidation (M)	13892	Histone H2B type 1-H OS=Homo sapiens GN=HIST1H2BH PE=1 SV=3
1075	1333	P20929|NEBU_HUMAN	96.62	1	0	0	0	0	0	0	8689			848.17	3786.4	2242.2	2	2	1	0	0	1	3	3	Oxidation (M)	772931	Nebulin OS=Homo sapiens GN=NEB PE=1 SV=5
1075	1347	tr|A0A087X1N7|A0A087X1N7_HUMAN	96.62	0	0	0	0	0	0	0	8689			848.17	3786.4	2242.2	2	2	1	0	0	1	3	3	Oxidation (M)	990870	Nebulin OS=Homo sapiens GN=NEB PE=1 SV=1
1075	2425	tr|H0Y786|H0Y786_HUMAN	96.62	1	1	0	0	1	1	1	8689			848.17	3786.4	2242.2	2	2	1	0	0	1	3	3	Oxidation (M)	348954	Nebulin (Fragment) OS=Homo sapiens GN=NEB PE=1 SV=1
1205	16910	P28072|PSB6_HUMAN	96.34	9	5	0	0	4	0	9	0			531.06		732.39	2	2	1	0	0	1	0	2		25358	Proteasome subunit beta type-6 OS=Homo sapiens GN=PSMB6 PE=1 SV=4
1205	17689	tr|I3L3X7|I3L3X7_HUMAN	96.34	21	11	0	0	10	0	21	0			531.06		732.39	2	2	1	0	0	1	0	2		10686	Proteasome subunit beta type-6 (Fragment) OS=Homo sapiens GN=PSMB6 PE=1 SV=1
1205	17722	tr|A0A087X2I4|A0A087X2I4_HUMAN	96.34	10	5	0	0	5	0	10	0			531.06		732.39	2	2	1	0	0	1	0	2		23100	Proteasome subunit beta type OS=Homo sapiens GN=PSMB6 PE=1 SV=1
1256	3366	P55795|HNRH2_HUMAN	96.25	4	0	0	0	4	0	0				1570.3			1	1	0	0	0	2	0	0		49264	Heterogeneous nuclear ribonucleoprotein H2 OS=Homo sapiens GN=HNRNPH2 PE=1 SV=1
1256	7626	tr|G8JLB6|G8JLB6_HUMAN	96.25	4	0	0	0	4	0	0				1570.3			1	1	0	0	0	2	0	0		51230	Heterogeneous nuclear ribonucleoprotein H OS=Homo sapiens GN=HNRNPH1 PE=1 SV=1
1256	7890	P31943|HNRH1_HUMAN	96.25	4	0	0	0	4	0	0				1570.3			1	1	0	0	0	2	0	0		49229	Heterogeneous nuclear ribonucleoprotein H OS=Homo sapiens GN=HNRNPH1 PE=1 SV=4
1256	7895	tr|E9PCY7|E9PCY7_HUMAN	96.25	4	0	0	0	4	0	0				1570.3			1	1	0	0	0	2	0	0		47087	Heterogeneous nuclear ribonucleoprotein H OS=Homo sapiens GN=HNRNPH1 PE=1 SV=1
1256	7914	tr|H0YB39|H0YB39_HUMAN	96.25	6	0	0	0	6	0	0				1570.3			1	1	0	0	0	2	0	0		30503	Heterogeneous nuclear ribonucleoprotein H (Fragment) OS=Homo sapiens GN=HNRNPH1 PE=1 SV=1
1256	9218	tr|D6RBM0|D6RBM0_HUMAN	96.25	8	0	0	0	8	0	0				1570.3			1	1	0	0	0	2	0	0		24078	Heterogeneous nuclear ribonucleoprotein H (Fragment) OS=Homo sapiens GN=HNRNPH1 PE=1 SV=1
1256	9860	tr|E7EN40|E7EN40_HUMAN	96.25	10	0	0	0	10	0	0				1570.3			1	1	0	0	0	2	0	0		18835	Heterogeneous nuclear ribonucleoprotein H (Fragment) OS=Homo sapiens GN=HNRNPH1 PE=1 SV=1
1256	14012	tr|E5RGV0|E5RGV0_HUMAN	96.25	11	0	0	0	11	0	0				1570.3			1	1	0	0	0	2	0	0		17507	Heterogeneous nuclear ribonucleoprotein H (Fragment) OS=Homo sapiens GN=HNRNPH1 PE=1 SV=1
1256	16415	tr|D6RIU0|D6RIU0_HUMAN	96.25	10	0	0	0	10	0	0				1570.3			1	1	0	0	0	2	0	0		18703	Heterogeneous nuclear ribonucleoprotein H (Fragment) OS=Homo sapiens GN=HNRNPH1 PE=1 SV=1
1256	19332	tr|E5RGH4|E5RGH4_HUMAN	96.25	17	0	0	0	17	0	0				1570.3			1	1	0	0	0	2	0	0		11181	Heterogeneous nuclear ribonucleoprotein H (Fragment) OS=Homo sapiens GN=HNRNPH1 PE=1 SV=1
1284	1992	P48147|PPCE_HUMAN	96.07	4	0	0	0	2	0	2				284.82		50.763	2	2	0	0	0	1	0	1		80700	Prolyl endopeptidase OS=Homo sapiens GN=PREP PE=1 SV=2
979	2737	tr|A0A087WUQ6|A0A087WUQ6_HUMAN	96.00	9	9	9	9	9	9	9	3379.6	2392.5	3214.4	1792.5	5126.7	2522	1	1	4	2	2	1	3	2		21938	Glutathione peroxidase OS=Homo sapiens GN=GPX1 PE=1 SV=1
979	2738	P07203|GPX1_HUMAN	96.00	9	9	9	9	9	9	9	3379.6	2392.5	3214.4	1792.5	5126.7	2522	1	1	4	2	2	1	3	2		22088	Glutathione peroxidase 1 OS=Homo sapiens GN=GPX1 PE=1 SV=4
1291	5397	Q86UE4|LYRIC_HUMAN	95.64	5	0	0	0	2	3	0				509.31	226.64		2	2	0	0	0	1	1	0		63837	Protein LYRIC OS=Homo sapiens GN=MTDH PE=1 SV=2
1175	3055	Q13043|STK4_HUMAN	95.46	6	0	0	3	6	0	0			457.65	679.98			2	2	0	0	1	3	0	0		55630	Serine/threonine-protein kinase 4 OS=Homo sapiens GN=STK4 PE=1 SV=2
1169	25401	P59666|DEF3_HUMAN	95.46	10	0	0	0	10	0	10				12903		268.11	1	1	0	0	0	4	0	1	Beta-methylthiolation	10245	Neutrophil defensin 3 OS=Homo sapiens GN=DEFA3 PE=1 SV=1
1169	25402	P59665|DEF1_HUMAN	95.46	10	0	0	0	10	0	10				12903		268.11	1	1	0	0	0	4	0	1	Beta-methylthiolation	10201	Neutrophil defensin 1 OS=Homo sapiens GN=DEFA1 PE=1 SV=1
1059	1919	P08670|VIME_HUMAN	95.35	4	0	2	4	2	2	0			230.28				2	1	0	2	2	3	2	0		53652	Vimentin OS=Homo sapiens GN=VIM PE=1 SV=4
1059	2003	tr|B0YJC4|B0YJC4_HUMAN	95.35	5	0	2	5	2	2	0			230.28				2	1	0	2	2	3	2	0		49653	Vimentin OS=Homo sapiens GN=VIM PE=1 SV=1
1300	2843	Q9UHQ9|NB5R1_HUMAN	95.34	4	0	0	4	0	0	4			379.55			448.97	1	1	0	0	1	0	0	1		34095	NADH-cytochrome b5 reductase 1 OS=Homo sapiens GN=CYB5R1 PE=1 SV=1
1300	7988	tr|H7C0R7|H7C0R7_HUMAN	95.34	5	0	0	5	0	0	5			379.55			448.97	1	1	0	0	1	0	0	1		24913	NADH-cytochrome b5 reductase 1 (Fragment) OS=Homo sapiens GN=CYB5R1 PE=1 SV=1
978	3495	P05198|IF2A_HUMAN	95.27	4	4	0	4	4	4	4	880.73		684.14	2823	2152.7	2493.4	1	1	2	0	1	4	3	4		36112	Eukaryotic translation initiation factor 2 subunit 1 OS=Homo sapiens GN=EIF2S1 PE=1 SV=3
1303	10353	Q7Z7H5|TMED4_HUMAN	94.73	11	0	0	0	4	7	0				822.16			2	1	0	0	0	1	1	0	Beta-methylthiolation	25943	Transmembrane emp24 domain-containing protein 4 OS=Homo sapiens GN=TMED4 PE=1 SV=1
958	8533	tr|A0A087WYT3|A0A087WYT3_HUMAN	94.08	10	10	10	10	10	10	10	2689.1	2451.3	621.11	2035.6	2659.5	0	1	1	3	3	1	1	7	1	Beta-methylthiolation	19155	Prostaglandin E synthase 3 OS=Homo sapiens GN=PTGES3 PE=1 SV=1
958	9008	Q15185|TEBP_HUMAN	94.08	11	11	11	11	11	11	11	2689.1	2451.3	621.11	2035.6	2659.5	0	1	1	3	3	1	1	7	1	Beta-methylthiolation	18697	Prostaglandin E synthase 3 OS=Homo sapiens GN=PTGES3 PE=1 SV=1
1166	9598	tr|J3KNF4|J3KNF4_HUMAN	93.52	5	0	0	0	5	0	5				1343.1		664.24	1	1	0	0	0	3	0	2		27086	Copper chaperone for superoxide dismutase OS=Homo sapiens GN=CCS PE=1 SV=1
1166	16760	O14618|CCS_HUMAN	93.52	5	0	0	0	5	0	5				1343.1		664.24	1	1	0	0	0	3	0	2		29041	Copper chaperone for superoxide dismutase OS=Homo sapiens GN=CCS PE=1 SV=1
1166	19676	tr|E9PP76|E9PP76_HUMAN	93.52	19	0	0	0	19	0	19				1343.1		664.24	1	1	0	0	0	3	0	2		7285	Copper chaperone for superoxide dismutase (Fragment) OS=Homo sapiens GN=CCS PE=1 SV=1
1090	6827	Q6PJW8|CNST_HUMAN	93.50	3	0	0	3	3	3	3			643.7	803.88	321.51	554.69	1	1	0	0	2	3	1	2		79597	Consortin OS=Homo sapiens GN=CNST PE=1 SV=3
1215	6280	P53582|MAP11_HUMAN	93.40	5	0	0	0	5	0	0				736.5			1	1	0	0	0	3	0	0	Beta-methylthiolation	43215	Methionine aminopeptidase 1 OS=Homo sapiens GN=METAP1 PE=1 SV=2
1215	10623	tr|H0Y955|H0Y955_HUMAN	93.40	12	0	0	0	12	0	0				736.5			1	1	0	0	0	3	0	0	Beta-methylthiolation	19115	Methionine aminopeptidase 1 (Fragment) OS=Homo sapiens GN=METAP1 PE=1 SV=1
1215	20040	tr|H0Y903|H0Y903_HUMAN	93.40	17	0	0	0	17	0	0				736.5			1	1	0	0	0	3	0	0	Beta-methylthiolation	13147	Methionine aminopeptidase 1 (Fragment) OS=Homo sapiens GN=METAP1 PE=1 SV=1
1392	3861	O15269|SPTC1_HUMAN	93.30	3	0	0	0	3	0	0				377.33			1	1	0	0	0	1	0	0		52744	Serine palmitoyltransferase 1 OS=Homo sapiens GN=SPTLC1 PE=1 SV=1
790	12730	Q3LXA3|TKFC_HUMAN	93.22	4	4	4	4	4	4	4	3304.1	958.36	1229	2567.6	1240.7	1592.9	1	1	5	4	5	5	3	9		58947	Triokinase/FMN cyclase OS=Homo sapiens GN=TKFC PE=1 SV=2
1282	4138	Q96A26|F162A_HUMAN	92.88	7	0	0	0	0	0	7						877.08	1	1	0	0	0	0	0	2		17342	Protein FAM162A OS=Homo sapiens GN=FAM162A PE=1 SV=2
1282	4216	tr|F8W7Q4|F8W7Q4_HUMAN	92.88	8	0	0	0	0	0	8						877.08	1	1	0	0	0	0	0	2		16515	Protein FAM162A OS=Homo sapiens GN=FAM162A PE=1 SV=1
1339	2827	Q9BZL4|PP12C_HUMAN	92.62	2	0	0	0	0	2	0					274.73		1	1	0	0	0	0	1	0		84881	Protein phosphatase 1 regulatory subunit 12C OS=Homo sapiens GN=PPP1R12C PE=1 SV=1
1339	3487	tr|K7EL81|K7EL81_HUMAN	92.62	2	0	0	0	0	2	0					274.73		1	1	0	0	0	0	1	0		80319	Protein phosphatase 1 regulatory subunit 12C (Fragment) OS=Homo sapiens GN=PPP1R12C PE=1 SV=1
1339	4607	tr|K7ER83|K7ER83_HUMAN	92.62	6	0	0	0	0	6	0					274.73		1	1	0	0	0	0	1	0		26778	Protein phosphatase 1 regulatory subunit 12C (Fragment) OS=Homo sapiens GN=PPP1R12C PE=1 SV=1
1446	8569	P51575|P2RX1_HUMAN	92.55	3	0	0	0	3	0	0				1020.8			1	1	0	0	0	1	0	0		44980	P2X purinoceptor 1 OS=Homo sapiens GN=P2RX1 PE=1 SV=1
1145	1355	Q86VP6|CAND1_HUMAN	92.49	1	0	0	1	1	0	1			909.36	773.23		412.5	1	1	0	0	3	1	0	1		136375	Cullin-associated NEDD8-dissociated protein 1 OS=Homo sapiens GN=CAND1 PE=1 SV=2
1145	1594	tr|A0A0C4DGH5|A0A0C4DGH5_HUMAN	92.49	2	0	0	2	2	0	2			909.36	773.23		412.5	1	1	0	0	3	1	0	1		85409	Cullin-associated NEDD8-dissociated protein 1 (Fragment) OS=Homo sapiens GN=CAND1 PE=1 SV=1
1218	2627	O60268|K0513_HUMAN	92.21	6	3	3	0	3	0	0	485.34	247.37		123.71			2	2	1	1	0	1	0	0		46639	Uncharacterized protein KIAA0513 OS=Homo sapiens GN=KIAA0513 PE=1 SV=1
947	5699	Q9BRP8|PYM1_HUMAN	92.00	9	9	9	9	9	9	0	978.88	469.33	142.98	66.47	305.84		1	1	7	3	2	2	3	0		22656	Partner of Y14 and mago OS=Homo sapiens GN=PYM1 PE=1 SV=1
1173	2292	tr|H0YNH8|H0YNH8_HUMAN	91.78	1	1	0	0	0	0	0	136.3						1	1	4	0	0	0	0	0	Beta-methylthiolation	161308	Uveal autoantigen with coiled-coil domains and ankyrin repeats OS=Homo sapiens GN=UACA PE=1 SV=1
1173	2298	Q9BZF9|UACA_HUMAN	91.78	1	1	0	0	0	0	0	136.3						1	1	4	0	0	0	0	0	Beta-methylthiolation	162504	Uveal autoantigen with coiled-coil domains and ankyrin repeats OS=Homo sapiens GN=UACA PE=1 SV=2
1173	2327	tr|F5H2B9|F5H2B9_HUMAN	91.78	1	1	0	0	0	0	0	136.3						1	1	4	0	0	0	0	0	Beta-methylthiolation	150532	Uveal autoantigen with coiled-coil domains and ankyrin repeats OS=Homo sapiens GN=UACA PE=1 SV=1
1143	25308	P55957|BID_HUMAN	91.60	7	0	7	7	7	0	0		273.58	4124.6	362.42			1	1	0	2	3	1	0	0		21995	BH3-interacting domain death agonist OS=Homo sapiens GN=BID PE=1 SV=1
1195	3909	Q8IY22|CMIP_HUMAN	91.49	2	0	0	0	2	0	2				1013.5		288.17	1	1	0	0	0	3	0	1		86331	C-Maf-inducing protein OS=Homo sapiens GN=CMIP PE=1 SV=3
1195	3947	tr|A0A087WY48|A0A087WY48_HUMAN	91.49	3	0	0	0	3	0	3				1013.5		288.17	1	1	0	0	0	3	0	1		75991	C-Maf-inducing protein OS=Homo sapiens GN=CMIP PE=1 SV=1
1195	4057	tr|A0A087WU05|A0A087WU05_HUMAN	91.49	3	0	0	0	3	0	3				1013.5		288.17	1	1	0	0	0	3	0	1		65284	C-Maf-inducing protein OS=Homo sapiens GN=CMIP PE=1 SV=1
1216	4649	P47897|SYQ_HUMAN	91.48	2	0	2	0	2	0	2		171.8		173.97		78.935	1	1	0	1	0	1	0	1		87799	Glutamine--tRNA ligase OS=Homo sapiens GN=QARS PE=1 SV=1
1216	13832	tr|A0A0U1RQU2|A0A0U1RQU2_HUMAN	91.48	9	0	9	0	9	0	9		171.8		173.97		78.935	1	1	0	1	0	1	0	1		19218	Glutamine--tRNA ligase OS=Homo sapiens GN=QARS PE=1 SV=1
1216	13983	tr|A0A0U1RQM8|A0A0U1RQM8_HUMAN	91.48	9	0	9	0	9	0	9		171.8		173.97		78.935	1	1	0	1	0	1	0	1		19098	Glutamine--tRNA ligase (Fragment) OS=Homo sapiens GN=QARS PE=1 SV=1
1216	14420	tr|C9J165|C9J165_HUMAN	91.48	5	0	5	0	5	0	5		171.8		173.97		78.935	1	1	0	1	0	1	0	1		38056	Glutamine--tRNA ligase (Fragment) OS=Homo sapiens GN=QARS PE=1 SV=2
1216	14696	tr|A0A0U1RQT0|A0A0U1RQT0_HUMAN	91.48	5	0	5	0	5	0	5		171.8		173.97		78.935	1	1	0	1	0	1	0	1		38501	Glutamine--tRNA ligase (Fragment) OS=Homo sapiens GN=QARS PE=1 SV=1
1216	26199	tr|F2Z2V6|F2Z2V6_HUMAN	91.48	16	0	16	0	16	0	16		171.8		173.97		78.935	1	1	0	1	0	1	0	1		10743	Glutamine--tRNA ligase OS=Homo sapiens GN=QARS PE=1 SV=1
1317	1828	tr|A0A0D9SF54|A0A0D9SF54_HUMAN	90.42	0	0	0	0	0	0	0						0	1	1	0	0	0	0	0	1		282835	Spectrin alpha chain non-erythrocytic 1 OS=Homo sapiens GN=SPTAN1 PE=1 SV=1
1317	1831	Q13813|SPTN1_HUMAN	90.42	0	0	0	0	0	0	0						0	1	1	0	0	0	0	0	1		284538	Spectrin alpha chain non-erythrocytic 1 OS=Homo sapiens GN=SPTAN1 PE=1 SV=3
1317	1833	tr|A0A0D9SGF6|A0A0D9SGF6_HUMAN	90.42	0	0	0	0	0	0	0						0	1	1	0	0	0	0	0	1		287604	Spectrin alpha chain non-erythrocytic 1 OS=Homo sapiens GN=SPTAN1 PE=1 SV=1
708	2490	Q6UX71|PXDC2_HUMAN	90.26	2	2	2	2	2	2	2	373.66	331.98	931.37	1023.4	879.3	862.36	1	1	3	3	6	10	6	12		59583	Plexin domain-containing protein 2 OS=Homo sapiens GN=PLXDC2 PE=1 SV=1
1138	8384	Q96QR8|PURB_HUMAN	89.63	4	0	0	4	4	4	4			287.29	278.02	498.68	682.67	1	1	0	0	1	1	2	2		33241	Transcriptional activator protein Pur-beta OS=Homo sapiens GN=PURB PE=1 SV=3
1210	1855	Q9Y266|NUDC_HUMAN	89.46	6	3	0	3	3	0	0	0		115.36	548.52			2	2	1	0	1	1	0	0		38243	Nuclear migration protein nudC OS=Homo sapiens GN=NUDC PE=1 SV=1
1259	3967	tr|A0A0A0MTP6|A0A0A0MTP6_HUMAN	88.92	2	0	0	0	0	2	0					0		1	1	0	0	0	0	2	0		126526	Phosphatidylinositol 3 4 5-trisphosphate 5-phosphatase 2 OS=Homo sapiens GN=INPPL1 PE=1 SV=1
1259	3970	O15357|SHIP2_HUMAN	88.92	1	0	0	0	0	1	0					0		1	1	0	0	0	0	2	0		138599	Phosphatidylinositol 3 4 5-trisphosphate 5-phosphatase 2 OS=Homo sapiens GN=INPPL1 PE=1 SV=2
1259	23840	tr|F5GY16|F5GY16_HUMAN	88.92	14	0	0	0	0	14	0					0		1	1	0	0	0	0	2	0		14565	Phosphatidylinositol 3 4 5-trisphosphate 5-phosphatase 2 (Fragment) OS=Homo sapiens GN=INPPL1 PE=1 SV=1
1232	2934	P11279|LAMP1_HUMAN	88.60	3	0	0	0	3	0	3				3339.9		1768	1	1	0	0	0	2	0	1		44882	Lysosome-associated membrane glycoprotein 1 OS=Homo sapiens GN=LAMP1 PE=1 SV=3
1020	7595	A0A0B4J1U7|HV601_HUMAN	88.51	18	18	18	18	0	18	18	789.43	929.39	100.76		1172.8	0	1	1	1	6	2	0	2	1	Beta-methylthiolation	13481	Immunoglobulin heavy variable 6-1 OS=Homo sapiens GN=IGHV6-1 PE=3 SV=1
1295	5404	Q8NBX0|SCPDL_HUMAN	88.40	3	0	0	0	3	0	0				431.72			1	1	0	0	0	2	0	0		47151	Saccharopine dehydrogenase-like oxidoreductase OS=Homo sapiens GN=SCCPDH PE=1 SV=1
1180	2722	tr|A0A087WXU3|A0A087WXU3_HUMAN	88.33	3	0	0	0	3	2	0				1671.3	59.292		2	2	0	0	0	3	1	0		102372	Extended synaptotagmin-2 OS=Homo sapiens GN=ESYT2 PE=1 SV=1
1180	2723	A0FGR8|ESYT2_HUMAN	88.33	3	0	0	0	3	2	0				1671.3	59.292		2	2	0	0	0	3	1	0		102357	Extended synaptotagmin-2 OS=Homo sapiens GN=ESYT2 PE=1 SV=1
1180	2754	tr|H7BXI1|H7BXI1_HUMAN	88.33	3	0	0	0	3	2	0				1671.3	59.292		2	2	0	0	0	3	1	0		98010	Extended synaptotagmin-2 (Fragment) OS=Homo sapiens GN=ESYT2 PE=1 SV=1
1021	25810	Q6ZUX7|LHPL2_HUMAN	88.02	11	0	0	11	11	11	11			4398.7	1502.4	3804.2	3299.5	1	1	0	0	5	1	3	3		24486	LHFPL tetraspan subfamily member 2 protein OS=Homo sapiens GN=LHFPL2 PE=2 SV=2
1241	26172	Q9BVC6|TM109_HUMAN	87.99	5	0	0	5	0	0	5			1063.3			0	1	1	0	0	1	0	0	2		26210	Transmembrane protein 109 OS=Homo sapiens GN=TMEM109 PE=1 SV=1
1370	6133	Q9NRN7|ADPPT_HUMAN	87.51	5	0	0	0	0	0	5						19.423	1	1	0	0	0	0	0	1		35776	L-aminoadipate-semialdehyde dehydrogenase-phosphopantetheinyl transferase OS=Homo sapiens GN=AASDHPPT PE=1 SV=2
1157	7197	Q9BWP8|COL11_HUMAN	87.50	6	0	6	0	6	0	6		840.32		1035.5		1346.5	1	1	0	2	0	1	0	2		28665	Collectin-11 OS=Homo sapiens GN=COLEC11 PE=1 SV=1
1445	2824	Q9Y315|DEOC_HUMAN	87.26	4	0	0	0	4	0	0				468.63			1	1	0	0	0	1	0	0		35231	Deoxyribose-phosphate aldolase OS=Homo sapiens GN=DERA PE=1 SV=2
1445	3117	tr|E9PPM8|E9PPM8_HUMAN	87.26	4	0	0	0	4	0	0				468.63			1	1	0	0	0	1	0	0		30517	Deoxyribose-phosphate aldolase OS=Homo sapiens GN=DERA PE=1 SV=1
1445	10839	tr|G3V158|G3V158_HUMAN	87.26	5	0	0	0	5	0	0				468.63			1	1	0	0	0	1	0	0		25113	2-deoxyribose-5-phosphate aldolase homolog (C. elegans) isoform CRA_a OS=Homo sapiens GN=DERA PE=1 SV=1
1126	4469	Q13200|PSMD2_HUMAN	86.89	1	0	0	1	1	1	1			458.28	427.59	523.87	507.23	1	1	0	0	2	2	1	1		100200	26S proteasome non-ATPase regulatory subunit 2 OS=Homo sapiens GN=PSMD2 PE=1 SV=3
1097	2730	O43149|ZZEF1_HUMAN	86.30	1	0	0	1	1	1	0			822.97	808.63	568.33		1	1	0	0	2	4	1	0		331075	Zinc finger ZZ-type and EF-hand domain-containing protein 1 OS=Homo sapiens GN=ZZEF1 PE=1 SV=6
1077	2053	P08575|PTPRC_HUMAN	86.09	2	0	0	2	2	0	2			272.95	508.98		245.06	1	1	0	0	4	3	0	1		147254	Receptor-type tyrosine-protein phosphatase C OS=Homo sapiens GN=PTPRC PE=1 SV=2
1077	2055	tr|A0A0A0MT22|A0A0A0MT22_HUMAN	86.09	2	0	0	2	2	0	2			272.95	508.98		245.06	1	1	0	0	4	3	0	1		147486	Protein tyrosine phosphatase receptor type C isoform CRA_d OS=Homo sapiens GN=PTPRC PE=1 SV=1
1077	2079	tr|X6R433|X6R433_HUMAN	86.09	2	0	0	2	2	0	2			272.95	508.98		245.06	1	1	0	0	4	3	0	1		131130	Receptor-type tyrosine-protein phosphatase C OS=Homo sapiens GN=PTPRC PE=1 SV=1
1015	4772	P05362|ICAM1_HUMAN	85.92	3	3	3	3	3	0	3	2600.9	774.43	761.3	741.92		1528.3	1	1	4	2	2	1	0	3		57825	Intercellular adhesion molecule 1 OS=Homo sapiens GN=ICAM1 PE=1 SV=2
1015	8112	tr|E7ESS4|E7ESS4_HUMAN	85.92	5	5	5	5	5	0	5	2600.9	774.43	761.3	741.92		1528.3	1	1	4	2	2	1	0	3		33700	Intercellular adhesion molecule 1 OS=Homo sapiens GN=ICAM1 PE=1 SV=1
1119	12425	P41222|PTGDS_HUMAN	85.78	9	0	0	9	0	0	9			2201.1			4247.9	1	1	0	0	4	0	0	3		21029	Prostaglandin-H2 D-isomerase OS=Homo sapiens GN=PTGDS PE=1 SV=1
1294	4952	tr|E9PFN5|E9PFN5_HUMAN	85.69	7	0	0	0	7	0	7				43.776		36.4	1	1	0	0	0	1	0	1		21707	Glutathione S-transferase kappa OS=Homo sapiens GN=GSTK1 PE=1 SV=1
1294	5048	Q9Y2Q3|GSTK1_HUMAN	85.69	6	0	0	0	6	0	6				43.776		36.4	1	1	0	0	0	1	0	1		25497	Glutathione S-transferase kappa 1 OS=Homo sapiens GN=GSTK1 PE=1 SV=3
1416	1589	Q04756|HGFA_HUMAN	85.53	2	0	0	2	0	0	0			328.29				1	1	0	0	1	0	0	0	Beta-methylthiolation	70682	Hepatocyte growth factor activator OS=Homo sapiens GN=HGFAC PE=1 SV=1
1416	1590	tr|D6RAR4|D6RAR4_HUMAN	85.53	2	0	0	2	0	0	0			328.29				1	1	0	0	1	0	0	0	Beta-methylthiolation	71483	Hepatocyte growth factor activator OS=Homo sapiens GN=HGFAC PE=1 SV=1
1002	3333	tr|B7Z7P8|B7Z7P8_HUMAN	85.28	3	0	0	3	3	0	3			585.84	1255.8		958.21	1	1	0	0	3	5	0	5		47476	Eukaryotic peptide chain release factor subunit 1 OS=Homo sapiens GN=ETF1 PE=1 SV=1
1002	3412	P62495|ERF1_HUMAN	85.28	3	0	0	3	3	0	3			585.84	1255.8		958.21	1	1	0	0	3	5	0	5		49031	Eukaryotic peptide chain release factor subunit 1 OS=Homo sapiens GN=ETF1 PE=1 SV=3
1002	8815	tr|I3L492|I3L492_HUMAN	85.28	6	0	0	6	6	0	6			585.84	1255.8		958.21	1	1	0	0	3	5	0	5		22929	Eukaryotic peptide chain release factor subunit 1 (Fragment) OS=Homo sapiens GN=ETF1 PE=1 SV=1
1002	17173	tr|D6RCB3|D6RCB3_HUMAN	85.28	14	0	0	14	14	0	14			585.84	1255.8		958.21	1	1	0	0	3	5	0	5		10482	Eukaryotic peptide chain release factor subunit 1 OS=Homo sapiens GN=ETF1 PE=1 SV=1
1002	17787	tr|D6RJE8|D6RJE8_HUMAN	85.28	11	0	0	11	11	0	11			585.84	1255.8		958.21	1	1	0	0	3	5	0	5		13231	Eukaryotic peptide chain release factor subunit 1 (Fragment) OS=Homo sapiens GN=ETF1 PE=1 SV=8
1290	3472	Q9HB71|CYBP_HUMAN	85.22	14	0	0	0	11	0	4				351.98		313.83	2	2	0	0	0	1	0	1		26210	Calcyclin-binding protein OS=Homo sapiens GN=CACYBP PE=1 SV=2
1373	2088	Q9Y6N5|SQOR_HUMAN	84.90	3	0	0	0	3	0	0				686.71			1	1	0	0	0	1	0	0		49961	Sulfide:quinone oxidoreductase mitochondrial OS=Homo sapiens GN=SQOR PE=1 SV=1
1373	19068	tr|H3BNP9|H3BNP9_HUMAN	84.90	11	0	0	0	11	0	0				686.71			1	1	0	0	0	1	0	0		14087	Sulfide:quinone oxidoreductase mitochondrial (Fragment) OS=Homo sapiens GN=SQOR PE=1 SV=1
1007	8666	Q9BT09|CNPY3_HUMAN	84.86	7	7	0	0	7	0	7	601.77			2719.1		1304.6	1	1	1	0	0	9	0	3		30748	Protein canopy homolog 3 OS=Homo sapiens GN=CNPY3 PE=1 SV=1
1072	8259	O95433|AHSA1_HUMAN	84.77	7	7	0	7	7	7	7	200.62		279.33	788.08	141.7	265.66	1	1	1	0	2	4	1	1		38274	Activator of 90 kDa heat shock protein ATPase homolog 1 OS=Homo sapiens GN=AHSA1 PE=1 SV=1
1072	13691	tr|H0YJG7|H0YJG7_HUMAN	84.77	10	10	0	10	10	10	10	200.62		279.33	788.08	141.7	265.66	1	1	1	0	2	4	1	1		23816	Activator of 90 kDa heat shock protein ATPase homolog 1 (Fragment) OS=Homo sapiens GN=AHSA1 PE=1 SV=1
1072	13854	tr|G3V438|G3V438_HUMAN	84.77	11	11	0	11	11	11	11	200.62		279.33	788.08	141.7	265.66	1	1	1	0	2	4	1	1		22978	Activator of 90 kDa heat shock protein ATPase homolog 1 (Fragment) OS=Homo sapiens GN=AHSA1 PE=1 SV=1
1072	20164	tr|H0YJ63|H0YJ63_HUMAN	84.77	24	24	0	24	24	24	24	200.62		279.33	788.08	141.7	265.66	1	1	1	0	2	4	1	1		10150	Activator of 90 kDa heat shock protein ATPase homolog 1 (Fragment) OS=Homo sapiens GN=AHSA1 PE=1 SV=1
1185	5231	tr|F5GXE4|F5GXE4_HUMAN	84.65	3	0	0	0	0	3	0					2036		1	1	0	0	0	0	4	0		58130	Arginyl-tRNA--protein transferase 1 OS=Homo sapiens GN=ATE1 PE=1 SV=1
1185	5274	tr|H0Y5C2|H0Y5C2_HUMAN	84.65	3	0	0	0	0	3	0					2036		1	1	0	0	0	0	4	0		58674	Arginyl-tRNA--protein transferase 1 (Fragment) OS=Homo sapiens GN=ATE1 PE=1 SV=1
1185	5293	O95260|ATE1_HUMAN	84.65	3	0	0	0	0	3	0					2036		1	1	0	0	0	0	4	0		59090	Arginyl-tRNA--protein transferase 1 OS=Homo sapiens GN=ATE1 PE=1 SV=2
1185	6805	tr|B4E107|B4E107_HUMAN	84.65	4	0	0	0	0	4	0					2036		1	1	0	0	0	0	4	0		47834	Arginyl-tRNA--protein transferase 1 OS=Homo sapiens GN=ATE1 PE=1 SV=1
1185	6904	tr|B4DK25|B4DK25_HUMAN	84.65	4	0	0	0	0	4	0					2036		1	1	0	0	0	0	4	0		45832	Arginyl-tRNA--protein transferase 1 OS=Homo sapiens GN=ATE1 PE=1 SV=1
1228	5914	Q12765|SCRN1_HUMAN	84.60	3	0	0	0	3	0	3				468.67		885.54	1	1	0	0	0	1	0	2		46382	Secernin-1 OS=Homo sapiens GN=SCRN1 PE=1 SV=2
1107	3281	P62191|PRS4_HUMAN	84.28	5	5	5	0	5	0	5	598.95	236.23		490.04		773.4	1	1	2	1	0	1	0	3		49185	26S proteasome regulatory subunit 4 OS=Homo sapiens GN=PSMC1 PE=1 SV=1
1098	1408	P16885|PLCG2_HUMAN	84.25	1	0	0	0	1	0	1				157.65		671.67	1	1	0	0	0	1	0	6		147870	1-phosphatidylinositol 4 5-bisphosphate phosphodiesterase gamma-2 OS=Homo sapiens GN=PLCG2 PE=1 SV=4
1098	1943	tr|A0A0A0MRF9|A0A0A0MRF9_HUMAN	84.25	1	0	0	0	1	0	1				157.65		671.67	1	1	0	0	0	1	0	6		146059	Phosphoinositide phospholipase C OS=Homo sapiens GN=PLCG2 PE=1 SV=1
1098	5713	tr|H3BQV5|H3BQV5_HUMAN	84.25	9	0	0	0	9	0	9				157.65		671.67	1	1	0	0	0	1	0	6		18214	1-phosphatidylinositol 4 5-bisphosphate phosphodiesterase gamma-2 (Fragment) OS=Homo sapiens GN=PLCG2 PE=1 SV=1
1479	26038	tr|R4GN18|R4GN18_HUMAN	84.21	17	0	0	0	17	0	0				442.62			1	1	0	0	0	1	0	0		8511	Membrane cofactor protein (Fragment) OS=Homo sapiens GN=CD46 PE=1 SV=1
1084	3558	tr|A0A087WVP4|A0A087WVP4_HUMAN	84.05	2	0	0	0	2	2	2				2986.7	1362.2	1192.9	1	1	0	0	0	4	2	3		104846	Smoothelin OS=Homo sapiens GN=SMTN PE=1 SV=1
1084	6591	P53814|SMTN_HUMAN	84.05	2	0	0	0	2	2	2				2986.7	1362.2	1192.9	1	1	0	0	0	4	2	3		99059	Smoothelin OS=Homo sapiens GN=SMTN PE=1 SV=7
1084	14475	tr|B5MCI0|B5MCI0_HUMAN	84.05	4	0	0	0	4	4	4				2986.7	1362.2	1192.9	1	1	0	0	0	4	2	3		47724	Smoothelin OS=Homo sapiens GN=SMTN PE=1 SV=1
1278	5407	Q9NV96|CC50A_HUMAN	84.03	3	0	0	0	0	3	3					488.17	402.23	1	1	0	0	0	0	1	1		40684	Cell cycle control protein 50A OS=Homo sapiens GN=TMEM30A PE=1 SV=1
553	21900	P01709|LV208_HUMAN	83.88	7	7	7	7	7	7	7	2459.6	4059.1	7832.8	6146.3	5815.3	17552	1	1	10	6	13	13	15	13		12382	Immunoglobulin lambda variable 2-8 OS=Homo sapiens GN=IGLV2-8 PE=1 SV=2
553	26383	P01706|LV211_HUMAN	83.88	7	7	7	7	7	7	7	2459.6	4059.1	7832.8	6146.3	5815.3	17552	1	1	10	6	13	13	15	13		12644	Immunoglobulin lambda variable 2-11 OS=Homo sapiens GN=IGLV2-11 PE=1 SV=2
1146	4322	tr|E9PCN2|E9PCN2_HUMAN	83.86	2	0	0	2	2	0	2			912.65	2657.4		685.85	1	1	0	0	1	3	0	1		73072	Guanylate cyclase soluble subunit beta-1 OS=Homo sapiens GN=GUCY1B3 PE=1 SV=1
1146	4325	Q02153|GCYB1_HUMAN	83.86	2	0	0	2	2	0	2			912.65	2657.4		685.85	1	1	0	0	1	3	0	1		70515	Guanylate cyclase soluble subunit beta-1 OS=Homo sapiens GN=GUCY1B3 PE=1 SV=1
1141	8487	O43852|CALU_HUMAN	83.83	4	4	0	0	0	4	4	277.55				341.62	431.3	1	1	1	0	0	0	3	2		37107	Calumenin OS=Homo sapiens GN=CALU PE=1 SV=2
1120	8708	tr|H3BQZ9|H3BQZ9_HUMAN	83.57	8	0	0	8	8	0	8			166.7	977.38		539.04	1	1	0	0	1	3	0	3		16616	Adenine phosphoribosyltransferase OS=Homo sapiens GN=APRT PE=1 SV=1
1120	8934	P07741|APT_HUMAN	83.57	7	0	0	7	7	0	7			166.7	977.38		539.04	1	1	0	0	1	3	0	3		19608	Adenine phosphoribosyltransferase OS=Homo sapiens GN=APRT PE=1 SV=2
1120	9468	tr|H3BQF1|H3BQF1_HUMAN	83.57	9	0	0	9	9	0	9			166.7	977.38		539.04	1	1	0	0	1	3	0	3		16324	Adenine phosphoribosyltransferase (Fragment) OS=Homo sapiens GN=APRT PE=1 SV=8
1120	12883	tr|H3BQB1|H3BQB1_HUMAN	83.57	8	0	0	8	8	0	8			166.7	977.38		539.04	1	1	0	0	1	3	0	3		17570	Adenine phosphoribosyltransferase (Fragment) OS=Homo sapiens GN=APRT PE=1 SV=1
1120	23235	tr|H3BSW3|H3BSW3_HUMAN	83.57	21	0	0	21	21	0	21			166.7	977.38		539.04	1	1	0	0	1	3	0	3		6919	Adenine phosphoribosyltransferase OS=Homo sapiens GN=APRT PE=1 SV=1
1297	2509	tr|D6RFM5|D6RFM5_HUMAN	83.46	5	3	0	0	0	0	2	427.16					840	2	2	1	0	0	0	0	1		63567	Succinate dehydrogenase [ubiquinone] flavoprotein subunit mitochondrial OS=Homo sapiens GN=SDHA PE=1 SV=1
1240	25895	tr|F5GXX5|F5GXX5_HUMAN	83.23	14	0	0	0	14	0	0				229.21			1	1	0	0	0	3	0	0		9554	Dolichyl-diphosphooligosaccharide--protein glycosyltransferase subunit DAD1 OS=Homo sapiens GN=DAD1 PE=1 SV=1
1240	25896	P61803|DAD1_HUMAN	83.23	11	0	0	0	11	0	0				229.21			1	1	0	0	0	3	0	0		12497	Dolichyl-diphosphooligosaccharide--protein glycosyltransferase subunit DAD1 OS=Homo sapiens GN=DAD1 PE=1 SV=3
1240	27277	tr|F5H895|F5H895_HUMAN	83.23	18	0	0	0	18	0	0				229.21			1	1	0	0	0	3	0	0		7288	Dolichyl-diphosphooligosaccharide--protein glycosyltransferase subunit DAD1 OS=Homo sapiens GN=DAD1 PE=1 SV=1
1240	27279	tr|A0A0B4J239|A0A0B4J239_HUMAN	83.23	15	0	0	0	15	0	0				229.21			1	1	0	0	0	3	0	0		8528	Dolichyl-diphosphooligosaccharide--protein glycosyltransferase subunit DAD1 OS=Homo sapiens GN=DAD1 PE=1 SV=1
1192	4706	tr|E9PHC0|E9PHC0_HUMAN	83.15	2	0	0	0	2	2	0				1197	673.55		1	1	0	0	0	3	1	0		77517	Type II inositol 3 4-bisphosphate 4-phosphatase (Fragment) OS=Homo sapiens GN=INPP4B PE=1 SV=1
1429	3765	P21266|GSTM3_HUMAN	83.12	6	0	0	0	6	0	0				399.51			1	1	0	0	0	1	0	0		26560	Glutathione S-transferase Mu 3 OS=Homo sapiens GN=GSTM3 PE=1 SV=3
1429	9998	tr|A0A0A0MTN3|A0A0A0MTN3_HUMAN	83.12	7	0	0	0	7	0	0				399.51			1	1	0	0	0	1	0	0		24915	Glutathione S-transferase OS=Homo sapiens GN=GSTM3 PE=1 SV=1
1213	1995	tr|A0A087X2I1|A0A087X2I1_HUMAN	82.97	3	0	0	0	3	0	0				292.45			1	1	0	0	0	3	0	0		45797	26S proteasome regulatory subunit 10B OS=Homo sapiens GN=PSMC6 PE=1 SV=1
1213	1997	P62333|PRS10_HUMAN	82.97	4	0	0	0	4	0	0				292.45			1	1	0	0	0	3	0	0		44173	26S proteasome regulatory subunit 10B OS=Homo sapiens GN=PSMC6 PE=1 SV=1
1213	2305	tr|H0YJC0|H0YJC0_HUMAN	82.97	5	0	0	0	5	0	0				292.45			1	1	0	0	0	3	0	0		29660	26S proteasome regulatory subunit 10B (Fragment) OS=Homo sapiens GN=PSMC6 PE=1 SV=1
1213	23316	tr|H0YJE9|H0YJE9_HUMAN	82.97	20	0	0	0	20	0	0				292.45			1	1	0	0	0	3	0	0		8255	26S proteasome regulatory subunit 10B OS=Homo sapiens GN=PSMC6 PE=1 SV=2
1213	24387	tr|H0YJT1|H0YJT1_HUMAN	82.97	14	0	0	0	14	0	0				292.45			1	1	0	0	0	3	0	0		11159	26S proteasome regulatory subunit 10B OS=Homo sapiens GN=PSMC6 PE=1 SV=2
987	12615	P67812|SC11A_HUMAN	82.77	7	7	0	0	7	7	7	297.61			646.68	478.14	238.25	1	1	2	0	0	5	3	4		20625	Signal peptidase complex catalytic subunit SEC11A OS=Homo sapiens GN=SEC11A PE=1 SV=1
987	17525	tr|H0YNG3|H0YNG3_HUMAN	82.77	7	7	0	0	7	7	7	297.61			646.68	478.14	238.25	1	1	2	0	0	5	3	4		18651	Signal peptidase complex catalytic subunit SEC11 OS=Homo sapiens GN=SEC11A PE=1 SV=1
987	23983	tr|H0YKT4|H0YKT4_HUMAN	82.77	9	9	0	0	9	9	9	297.61			646.68	478.14	238.25	1	1	2	0	0	5	3	4		14893	Signal peptidase complex catalytic subunit SEC11A OS=Homo sapiens GN=SEC11A PE=1 SV=1
959	16750	tr|A0A087WZM5|A0A087WZM5_HUMAN	82.63	10	0	10	10	10	10	10		1087.5	2313.7	4203.9	1731.8	4145.2	1	1	0	1	2	7	1	5		14927	Peptidylprolyl isomerase OS=Homo sapiens GN=FKBP1A PE=1 SV=1
959	17755	tr|A0A087WTS4|A0A087WTS4_HUMAN	82.63	13	0	13	13	13	13	13		1087.5	2313.7	4203.9	1731.8	4145.2	1	1	0	1	2	7	1	5		10800	Peptidyl-prolyl cis-trans isomerase FKBP1A OS=Homo sapiens GN=FKBP1A PE=4 SV=1
959	19259	tr|A0A087WV48|A0A087WV48_HUMAN	82.63	11	0	11	11	11	11	11		1087.5	2313.7	4203.9	1731.8	4145.2	1	1	0	1	2	7	1	5		12680	Uncharacterized protein OS=Homo sapiens PE=4 SV=1
959	20189	P62942|FKB1A_HUMAN	82.63	12	0	12	12	12	12	12		1087.5	2313.7	4203.9	1731.8	4145.2	1	1	0	1	2	7	1	5		11951	Peptidyl-prolyl cis-trans isomerase FKBP1A OS=Homo sapiens GN=FKBP1A PE=1 SV=2
959	27272	tr|Q1JUQ3|Q1JUQ3_HUMAN	82.63	35	0	35	35	35	35	35		1087.5	2313.7	4203.9	1731.8	4145.2	1	1	0	1	2	7	1	5		3965	FK506 binding protein12 OS=Homo sapiens GN=FKBP12-Exin PE=2 SV=1
1211	2299	O14980|XPO1_HUMAN	82.26	1	0	1	0	1	1	0		897.05		656.28	891.41		1	1	0	1	0	1	1	0		123386	Exportin-1 OS=Homo sapiens GN=XPO1 PE=1 SV=1
1286	11126	Q96K19|RN170_HUMAN	81.86	5	5	0	0	0	0	0	166.69						1	1	2	0	0	0	0	0		29815	E3 ubiquitin-protein ligase RNF170 OS=Homo sapiens GN=RNF170 PE=1 SV=2
1286	27276	tr|E9PP55|E9PP55_HUMAN	81.86	12	12	0	0	0	0	0	166.69						1	1	2	0	0	0	0	0		12976	E3 ubiquitin-protein ligase RNF170 (Fragment) OS=Homo sapiens GN=RNF170 PE=1 SV=1
1016	12558	Q99442|SEC62_HUMAN	81.12	3	3	3	3	3	3	0	225.01	241.89	216.44	324.09	446.14		1	1	2	2	1	6	1	0		45862	Translocation protein SEC62 OS=Homo sapiens GN=SEC62 PE=1 SV=1
1016	18022	tr|F8WF48|F8WF48_HUMAN	81.12	14	14	14	14	14	14	0	225.01	241.89	216.44	324.09	446.14		1	1	2	2	1	6	1	0		9870	Translocation protein SEC62 OS=Homo sapiens GN=SEC62 PE=1 SV=1
1016	18024	tr|F8WCJ7|F8WCJ7_HUMAN	81.12	12	12	12	12	12	12	0	225.01	241.89	216.44	324.09	446.14		1	1	2	2	1	6	1	0		11627	Translocation protein SEC62 OS=Homo sapiens GN=SEC62 PE=1 SV=1
1183	9191	O00534|VMA5A_HUMAN	81.03	2	0	0	0	2	2	0				471.44	1565.3		1	1	0	0	0	1	3	0		86489	von Willebrand factor A domain-containing protein 5A OS=Homo sapiens GN=VWA5A PE=2 SV=2
1203	7217	A0A0A0MS14|HV145_HUMAN	81.00	9	0	0	9	9	0	0			990.35	1045.4			1	1	0	0	2	2	0	0	Beta-methylthiolation	13508	Immunoglobulin heavy variable 1-45 OS=Homo sapiens GN=IGHV1-45 PE=3 SV=1
984	2117	P30405|PPIF_HUMAN	80.98	13	13	13	13	13	13	13	720.85	2031.5	1032	559.84	3302	1690.4	1	1	3	2	2	2	4	1	Beta-methylthiolation	22040	Peptidyl-prolyl cis-trans isomerase F mitochondrial OS=Homo sapiens GN=PPIF PE=1 SV=1
984	20340	tr|H0Y548|H0Y548_HUMAN	80.98	16	16	16	16	16	16	16	720.85	2031.5	1032	559.84	3302	1690.4	1	1	3	2	2	2	4	1	Beta-methylthiolation	17553	Peptidyl-prolyl cis-trans isomerase (Fragment) OS=Homo sapiens GN=PPIF PE=1 SV=1
1123	11168	tr|F8VQX6|F8VQX6_HUMAN	80.83	8	0	0	8	8	0	8			1607.2	724.95		319.89	1	1	0	0	5	1	0	1		20662	Methyltransferase-like protein 7A (Fragment) OS=Homo sapiens GN=METTL7A PE=1 SV=1
1123	11169	tr|H0YI09|H0YI09_HUMAN	80.83	6	0	0	6	6	0	6			1607.2	724.95		319.89	1	1	0	0	5	1	0	1		28307	Methyltransferase-like protein 7A (Fragment) OS=Homo sapiens GN=METTL7A PE=1 SV=1
1123	11170	Q9H8H3|MET7A_HUMAN	80.83	6	0	0	6	6	0	6			1607.2	724.95		319.89	1	1	0	0	5	1	0	1		28319	Methyltransferase-like protein 7A OS=Homo sapiens GN=METTL7A PE=1 SV=1
917	7332	Q15056|IF4H_HUMAN	80.28	6	6	6	6	6	6	6	439.88	303.64	737.73	723.4	1047.7	474.93	1	1	1	2	5	2	7	2		27385	Eukaryotic translation initiation factor 4H OS=Homo sapiens GN=EIF4H PE=1 SV=5
1239	16249	Q16186|ADRM1_HUMAN	79.84	4	0	0	4	0	4	0			456.92		322.61		1	1	0	0	2	0	1	0		42153	Proteasomal ubiquitin receptor ADRM1 OS=Homo sapiens GN=ADRM1 PE=1 SV=2
1239	20330	tr|A0A087WX59|A0A087WX59_HUMAN	79.84	4	0	0	4	0	4	0			456.92		322.61		1	1	0	0	2	0	1	0		37505	Proteasomal ubiquitin receptor ADRM1 OS=Homo sapiens GN=ADRM1 PE=1 SV=1
1065	3858	O43390|HNRPR_HUMAN	79.82	2	0	0	2	2	0	2			132.68	292.98		78.629	1	1	0	0	2	5	0	2	Beta-methylthiolation	70943	Heterogeneous nuclear ribonucleoprotein R OS=Homo sapiens GN=HNRNPR PE=1 SV=1
1065	3912	tr|B4DT28|B4DT28_HUMAN	79.82	2	0	0	2	2	0	2			132.68	292.98		78.629	1	1	0	0	2	5	0	2	Beta-methylthiolation	55718	Heterogeneous nuclear ribonucleoprotein R OS=Homo sapiens GN=HNRNPR PE=1 SV=1
1065	3915	tr|B7Z645|B7Z645_HUMAN	79.82	2	0	0	2	2	0	2			132.68	292.98		78.629	1	1	0	0	2	5	0	2	Beta-methylthiolation	52046	Heterogeneous nuclear ribonucleoprotein Q OS=Homo sapiens GN=SYNCRIP PE=1 SV=1
1065	4156	O60506|HNRPQ_HUMAN	79.82	2	0	0	2	2	0	2			132.68	292.98		78.629	1	1	0	0	2	5	0	2	Beta-methylthiolation	69603	Heterogeneous nuclear ribonucleoprotein Q OS=Homo sapiens GN=SYNCRIP PE=1 SV=2
1476	24466	Q96IJ6|GMPPA_HUMAN	79.57	3	0	0	0	0	3	0					409.02		1	1	0	0	0	0	1	0		46291	Mannose-1-phosphate guanyltransferase alpha OS=Homo sapiens GN=GMPPA PE=1 SV=1
1476	27278	tr|A0A0U1RRC2|A0A0U1RRC2_HUMAN	79.57	12	0	0	0	0	12	0					409.02		1	1	0	0	0	0	1	0		11900	Mannose-1-phosphate guanyltransferase alpha (Fragment) OS=Homo sapiens GN=GMPPA PE=1 SV=1
990	8175	tr|K7EMC9|K7EMC9_HUMAN	79.54	4	0	0	4	4	4	4			3164	4300.1	1981.8	2294.4	1	1	0	0	5	4	2	3		27550	WW domain-binding protein 2 OS=Homo sapiens GN=WBP2 PE=1 SV=1
990	8176	Q969T9|WBP2_HUMAN	79.54	4	0	0	4	4	4	4			3164	4300.1	1981.8	2294.4	1	1	0	0	5	4	2	3		28087	WW domain-binding protein 2 OS=Homo sapiens GN=WBP2 PE=1 SV=1
990	8315	tr|K7ENL2|K7ENL2_HUMAN	79.54	4	0	0	4	4	4	4			3164	4300.1	1981.8	2294.4	1	1	0	0	5	4	2	3		24710	WW domain-binding protein 2 OS=Homo sapiens GN=WBP2 PE=1 SV=1
990	10310	tr|A6NG10|A6NG10_HUMAN	79.54	4	0	0	4	4	4	4			3164	4300.1	1981.8	2294.4	1	1	0	0	5	4	2	3		25807	WW domain-binding protein 2 OS=Homo sapiens GN=WBP2 PE=1 SV=2
990	10401	tr|K7EIK1|K7EIK1_HUMAN	79.54	5	0	0	5	5	5	5			3164	4300.1	1981.8	2294.4	1	1	0	0	5	4	2	3		21591	WW domain-binding protein 2 (Fragment) OS=Homo sapiens GN=WBP2 PE=1 SV=1
990	10457	tr|K7EIJ0|K7EIJ0_HUMAN	79.54	6	0	0	6	6	6	6			3164	4300.1	1981.8	2294.4	1	1	0	0	5	4	2	3		18224	WW domain-binding protein 2 (Fragment) OS=Homo sapiens GN=WBP2 PE=1 SV=1
990	16606	tr|K7ESN4|K7ESN4_HUMAN	79.54	7	0	0	7	7	7	7			3164	4300.1	1981.8	2294.4	1	1	0	0	5	4	2	3		16142	WW domain-binding protein 2 (Fragment) OS=Homo sapiens GN=WBP2 PE=1 SV=1
990	18369	tr|K7EIN1|K7EIN1_HUMAN	79.54	9	0	0	9	9	9	9			3164	4300.1	1981.8	2294.4	1	1	0	0	5	4	2	3		11967	WW domain-binding protein 2 (Fragment) OS=Homo sapiens GN=WBP2 PE=1 SV=1
1160	3963	O75821|EIF3G_HUMAN	79.52	5	0	0	5	5	5	5			745.55	651.74	1220.8	666.1	1	1	0	0	1	1	2	1		35611	Eukaryotic translation initiation factor 3 subunit G OS=Homo sapiens GN=EIF3G PE=1 SV=2
1160	4394	tr|K7ENA8|K7ENA8_HUMAN	79.52	6	0	0	6	6	6	6			745.55	651.74	1220.8	666.1	1	1	0	0	1	1	2	1		32314	Eukaryotic translation initiation factor 3 subunit G (Fragment) OS=Homo sapiens GN=EIF3G PE=1 SV=1
1160	9965	tr|K7EP16|K7EP16_HUMAN	79.52	14	0	0	14	14	14	14			745.55	651.74	1220.8	666.1	1	1	0	0	1	1	2	1		13212	Eukaryotic translation initiation factor 3 subunit G (Fragment) OS=Homo sapiens GN=EIF3G PE=1 SV=1
1280	5222	O95747|OXSR1_HUMAN	78.43	3	0	0	0	3	0	0				49.714			1	1	0	0	0	2	0	0		58022	Serine/threonine-protein kinase OSR1 OS=Homo sapiens GN=OXSR1 PE=1 SV=1
1078	7472	tr|E7EVH7|E7EVH7_HUMAN	78.27	2	0	2	2	2	2	2		237.81	149.94	0	469.94	0	1	1	0	1	3	1	1	2		83695	Uncharacterized protein OS=Homo sapiens PE=4 SV=1
1078	9254	tr|G5E9S8|G5E9S8_HUMAN	78.27	2	0	2	2	2	2	2		237.81	149.94	0	469.94	0	1	1	0	1	3	1	1	2		62507	Kinesin light chain 1 OS=Homo sapiens GN=KLC1 PE=1 SV=1
1078	9256	tr|F8W6L3|F8W6L3_HUMAN	78.27	2	0	2	2	2	2	2		237.81	149.94	0	469.94	0	1	1	0	1	3	1	1	2		65486	Kinesin light chain 1 OS=Homo sapiens GN=KLC1 PE=1 SV=1
1078	10340	Q07866|KLC1_HUMAN	78.27	2	0	2	2	2	2	2		237.81	149.94	0	469.94	0	1	1	0	1	3	1	1	2		65310	Kinesin light chain 1 OS=Homo sapiens GN=KLC1 PE=1 SV=2
1078	10356	tr|G3V2E7|G3V2E7_HUMAN	78.27	2	0	2	2	2	2	2		237.81	149.94	0	469.94	0	1	1	0	1	3	1	1	2		62716	Kinesin light chain 1 OS=Homo sapiens GN=KLC1 PE=1 SV=1
1078	10358	tr|G3V3H3|G3V3H3_HUMAN	78.27	2	0	2	2	2	2	2		237.81	149.94	0	469.94	0	1	1	0	1	3	1	1	2		68775	Kinesin light chain 1 OS=Homo sapiens GN=KLC1 PE=1 SV=1
1078	10360	tr|G3V5R9|G3V5R9_HUMAN	78.27	2	0	2	2	2	2	2		237.81	149.94	0	469.94	0	1	1	0	1	3	1	1	2		71408	Kinesin light chain 1 OS=Homo sapiens GN=KLC1 PE=1 SV=1
1078	21535	tr|G3V2P7|G3V2P7_HUMAN	78.27	9	0	9	9	9	9	9		237.81	149.94	0	469.94	0	1	1	0	1	3	1	1	2		17534	Kinesin light chain 1 (Fragment) OS=Homo sapiens GN=KLC1 PE=1 SV=1
1434	3448	tr|F8W8W7|F8W8W7_HUMAN	78.19	3	0	0	0	0	3	0					220.71		1	1	0	0	0	0	1	0		51019	Trans-Golgi network integral membrane protein 2 OS=Homo sapiens GN=TGOLN2 PE=1 SV=2
1434	3449	O43493|TGON2_HUMAN	78.19	3	0	0	0	0	3	0					220.71		1	1	0	0	0	0	1	0		51113	Trans-Golgi network integral membrane protein 2 OS=Homo sapiens GN=TGOLN2 PE=1 SV=2
1434	3450	tr|J3KQ45|J3KQ45_HUMAN	78.19	3	0	0	0	0	3	0					220.71		1	1	0	0	0	0	1	0		47880	Trans-Golgi network integral membrane protein 2 OS=Homo sapiens GN=TGOLN2 PE=1 SV=1
1113	18110	P80188|NGAL_HUMAN	78.16	8	0	8	8	8	8	0		1085.4	3306.4	5343.9	1302.4		1	1	0	1	3	2	1	0		22588	Neutrophil gelatinase-associated lipocalin OS=Homo sapiens GN=LCN2 PE=1 SV=2
1113	18111	tr|X6R8F3|X6R8F3_HUMAN	78.16	8	0	8	8	8	8	0		1085.4	3306.4	5343.9	1302.4		1	1	0	1	3	2	1	0		22788	Neutrophil gelatinase-associated lipocalin OS=Homo sapiens GN=LCN2 PE=1 SV=1
1053	26161	A0A0B4J1Y8|LV949_HUMAN	77.73	8	0	0	8	0	0	8			3335.5			2884.8	1	1	0	0	5	0	0	5		13024	Immunoglobulin lambda variable 9-49 OS=Homo sapiens GN=IGLV9-49 PE=1 SV=1
489	4192	Q9HCU4|CELR2_HUMAN	77.21	1	1	1	1	1	1	1	464680	662320	450960	414330	504630	512610	1	1	13	16	15	18	12	17	Oxidation (M)	317453	Cadherin EGF LAG seven-pass G-type receptor 2 OS=Homo sapiens GN=CELSR2 PE=1 SV=1
1196	20929	P24666|PPAC_HUMAN	77.18	11	11	0	0	0	0	11	3618.2					176.86	1	1	3	0	0	0	0	1		18042	Low molecular weight phosphotyrosine protein phosphatase OS=Homo sapiens GN=ACP1 PE=1 SV=3
1196	24534	tr|G5E9R5|G5E9R5_HUMAN	77.18	22	22	0	0	0	0	22	3618.2					176.86	1	1	3	0	0	0	0	1		8971	Acid phosphatase 1 soluble isoform CRA_d OS=Homo sapiens GN=ACP1 PE=1 SV=1
1092	11842	P19474|RO52_HUMAN	77.10	4	4	4	0	4	0	4	854.67	164.5		534.61		360.07	1	1	4	1	0	2	0	1		54170	E3 ubiquitin-protein ligase TRIM21 OS=Homo sapiens GN=TRIM21 PE=1 SV=1
1304	16115	P61088|UBE2N_HUMAN	76.93	7	0	0	7	0	0	0			2451.2				1	1	0	0	2	0	0	0		17138	Ubiquitin-conjugating enzyme E2 N OS=Homo sapiens GN=UBE2N PE=1 SV=1
1304	19463	tr|F8VQQ8|F8VQQ8_HUMAN	76.93	12	0	0	12	0	0	0			2451.2				1	1	0	0	2	0	0	0		10089	Ubiquitin-conjugating enzyme E2 N OS=Homo sapiens GN=UBE2N PE=1 SV=1
1304	19684	Q5JXB2|UE2NL_HUMAN	76.93	7	0	0	7	0	0	0			2451.2				1	1	0	0	2	0	0	0		17377	Putative ubiquitin-conjugating enzyme E2 N-like OS=Homo sapiens GN=UBE2NL PE=1 SV=1
1237	11346	Q96H79|ZCCHL_HUMAN	76.42	4	0	0	0	4	0	4				241.57		356.28	1	1	0	0	0	2	0	1		32962	Zinc finger CCCH-type antiviral protein 1-like OS=Homo sapiens GN=ZC3HAV1L PE=1 SV=2
1200	8641	Q08431|MFGM_HUMAN	76.35	3	0	0	3	3	0	0			1375.2	344.73			1	1	0	0	3	1	0	0		43123	Lactadherin OS=Homo sapiens GN=MFGE8 PE=1 SV=2
1200	8662	tr|F5GZN3|F5GZN3_HUMAN	76.35	4	0	0	4	4	0	0			1375.2	344.73			1	1	0	0	3	1	0	0		38344	Lactadherin OS=Homo sapiens GN=MFGE8 PE=1 SV=1
1200	10918	tr|X6R3G6|X6R3G6_HUMAN	76.35	4	0	0	4	4	0	0			1375.2	344.73			1	1	0	0	3	1	0	0		37505	Lactadherin OS=Homo sapiens GN=MFGE8 PE=1 SV=1
1200	16099	tr|H0YKS8|H0YKS8_HUMAN	76.35	5	0	0	5	5	0	0			1375.2	344.73			1	1	0	0	3	1	0	0		29168	Lactadherin (Fragment) OS=Homo sapiens GN=MFGE8 PE=1 SV=1
1030	7435	P55058|PLTP_HUMAN	76.15	2	0	2	2	2	2	2		0	2861.7	1332.8	17602	2444.4	1	1	0	1	1	1	5	3		54739	Phospholipid transfer protein OS=Homo sapiens GN=PLTP PE=1 SV=1
1229	9137	tr|A0A087X1B1|A0A087X1B1_HUMAN	75.74	4	0	0	4	4	0	0			286.83	224.03			1	1	0	0	1	2	0	0		48070	NF-kappa-B essential modulator OS=Homo sapiens GN=IKBKG PE=1 SV=1
1229	13807	Q9Y6K9|NEMO_HUMAN	75.74	4	0	0	4	4	0	0			286.83	224.03			1	1	0	0	1	2	0	0		48198	NF-kappa-B essential modulator OS=Homo sapiens GN=IKBKG PE=1 SV=2
1229	21696	tr|C9JN51|C9JN51_HUMAN	75.74	6	0	0	6	6	0	0			286.83	224.03			1	1	0	0	1	2	0	0		28763	NF-kappa-B essential modulator (Fragment) OS=Homo sapiens GN=IKBKG PE=1 SV=8
1229	24981	tr|A0A087WV30|A0A087WV30_HUMAN	75.74	14	0	0	14	14	0	0			286.83	224.03			1	1	0	0	1	2	0	0		12981	NF-kappa-B essential modulator (Fragment) OS=Homo sapiens GN=IKBKG PE=1 SV=1
1229	25730	tr|C9J2V2|C9J2V2_HUMAN	75.74	8	0	0	8	8	0	0			286.83	224.03			1	1	0	0	1	2	0	0		22252	NF-kappa-B essential modulator (Fragment) OS=Homo sapiens GN=IKBKG PE=1 SV=1
1283	3131	A0A075B6Q5|HV364_HUMAN	75.73	9	0	0	0	9	0	0				1520.2			1	1	0	0	0	2	0	0		12891	Immunoglobulin heavy variable 3-64 OS=Homo sapiens GN=IGHV3-64 PE=3 SV=1
1410	1439	P50454|SERPH_HUMAN	75.44	3	0	0	0	0	3	0					581		1	1	0	0	0	0	1	0		46441	Serpin H1 OS=Homo sapiens GN=SERPINH1 PE=1 SV=2
1410	2759	tr|E9PKH2|E9PKH2_HUMAN	75.44	5	0	0	0	0	5	0					581		1	1	0	0	0	0	1	0		23092	Serpin H1 OS=Homo sapiens GN=SERPINH1 PE=1 SV=1
1362	3434	tr|M0R2C6|M0R2C6_HUMAN	75.30	3	0	0	0	0	0	3						138.76	1	1	0	0	0	0	0	1		65768	Uncharacterized protein (Fragment) OS=Homo sapiens PE=4 SV=1
1362	4624	tr|M0QWZ7|M0QWZ7_HUMAN	75.30	3	0	0	0	0	0	3						138.76	1	1	0	0	0	0	0	1		58182	Serine--tRNA ligase mitochondrial OS=Homo sapiens GN=SARS2 PE=1 SV=1
1362	4625	Q9NP81|SYSM_HUMAN	75.30	3	0	0	0	0	0	3						138.76	1	1	0	0	0	0	0	1		58283	Serine--tRNA ligase mitochondrial OS=Homo sapiens GN=SARS2 PE=1 SV=1
1362	9918	tr|B4DJM9|B4DJM9_HUMAN	75.30	7	0	0	0	0	0	7						138.76	1	1	0	0	0	0	0	1		26314	Serine--tRNA ligase mitochondrial OS=Homo sapiens GN=SARS2 PE=1 SV=1
1223	9027	O00232|PSD12_HUMAN	75.07	4	0	0	4	4	0	0			870.1	487.44			1	1	0	0	1	2	0	0		52904	26S proteasome non-ATPase regulatory subunit 12 OS=Homo sapiens GN=PSMD12 PE=1 SV=3
1227	11749	Q5VY43|PEAR1_HUMAN	75.06	1	0	0	0	1	0	1				104.07		186.66	1	1	0	0	0	1	0	2	Beta-methylthiolation	110666	Platelet endothelial aggregation receptor 1 OS=Homo sapiens GN=PEAR1 PE=1 SV=1
1227	27289	tr|A6PVP2|A6PVP2_HUMAN	75.06	6	0	0	0	6	0	6				104.07		186.66	1	1	0	0	0	1	0	2	Beta-methylthiolation	18922	Platelet endothelial aggregation receptor 1 (Fragment) OS=Homo sapiens GN=PEAR1 PE=1 SV=1
1182	2838	P09327|VILI_HUMAN	74.11	2	0	0	0	0	2	2					4630.5	147.42	1	1	0	0	0	0	3	1		92695	Villin-1 OS=Homo sapiens GN=VIL1 PE=1 SV=4
1474	23909	P61086|UBE2K_HUMAN	73.30	6	0	0	0	6	0	0				0			1	1	0	0	0	1	0	0	Beta-methylthiolation	22407	Ubiquitin-conjugating enzyme E2 K OS=Homo sapiens GN=UBE2K PE=1 SV=3
1474	25851	tr|D6RDM7|D6RDM7_HUMAN	73.30	10	0	0	0	10	0	0				0			1	1	0	0	0	1	0	0	Beta-methylthiolation	14035	Ubiquitin-conjugating enzyme E2 K (Fragment) OS=Homo sapiens GN=UBE2K PE=1 SV=1
1269	3344	P05165|PCCA_HUMAN	73.26	2	0	0	0	2	0	2				511.06		344.2	1	1	0	0	0	1	0	1		80059	Propionyl-CoA carboxylase alpha chain mitochondrial OS=Homo sapiens GN=PCCA PE=1 SV=4
1269	3349	tr|A0A1B0GU58|A0A1B0GU58_HUMAN	73.26	2	0	0	0	2	0	2				511.06		344.2	1	1	0	0	0	1	0	1		67352	Propionyl-CoA carboxylase alpha chain mitochondrial (Fragment) OS=Homo sapiens GN=PCCA PE=1 SV=1
1269	5424	tr|A0A1B0GUX9|A0A1B0GUX9_HUMAN	73.26	4	0	0	0	4	0	4				511.06		344.2	1	1	0	0	0	1	0	1		44181	Propionyl-CoA carboxylase alpha chain mitochondrial (Fragment) OS=Homo sapiens GN=PCCA PE=1 SV=1
1269	5428	tr|A0A1B0GWI4|A0A1B0GWI4_HUMAN	73.26	3	0	0	0	3	0	3				511.06		344.2	1	1	0	0	0	1	0	1		50130	Propionyl-CoA carboxylase alpha chain mitochondrial (Fragment) OS=Homo sapiens GN=PCCA PE=1 SV=1
1269	5429	tr|A0A1B0GWA1|A0A1B0GWA1_HUMAN	73.26	4	0	0	0	4	0	4				511.06		344.2	1	1	0	0	0	1	0	1		36155	Propionyl-CoA carboxylase alpha chain mitochondrial (Fragment) OS=Homo sapiens GN=PCCA PE=1 SV=1
1432	5181	O43747|AP1G1_HUMAN	73.15	1	0	0	0	1	0	0				175.92			1	1	0	0	0	1	0	0		91351	AP-1 complex subunit gamma-1 OS=Homo sapiens GN=AP1G1 PE=1 SV=5
1466	14071	tr|H3BUI0|H3BUI0_HUMAN	72.76	4	0	0	0	4	0	0				331.17			1	1	0	0	0	1	0	0		27911	IST1 homolog (Fragment) OS=Homo sapiens GN=IST1 PE=1 SV=1
1466	17527	tr|H3BQF7|H3BQF7_HUMAN	72.76	6	0	0	0	6	0	0				331.17			1	1	0	0	0	1	0	0		19013	IST1 homolog (Fragment) OS=Homo sapiens GN=IST1 PE=1 SV=1
1466	17536	tr|H3BMU1|H3BMU1_HUMAN	72.76	5	0	0	0	5	0	0				331.17			1	1	0	0	0	1	0	0		23375	IST1 homolog (Fragment) OS=Homo sapiens GN=IST1 PE=1 SV=1
1466	17555	P53990|IST1_HUMAN	72.76	3	0	0	0	3	0	0				331.17			1	1	0	0	0	1	0	0		39751	IST1 homolog OS=Homo sapiens GN=IST1 PE=1 SV=1
1466	18648	tr|J3KR23|J3KR23_HUMAN	72.76	3	0	0	0	3	0	0				331.17			1	1	0	0	0	1	0	0		31186	IST1 homolog (Fragment) OS=Homo sapiens GN=IST1 PE=1 SV=1
1305	19112	tr|C9JA36|C9JA36_HUMAN	72.54	11	0	0	0	11	0	0				89.991			1	1	0	0	0	2	0	0		14968	Sodium/potassium-transporting ATPase subunit beta-3 (Fragment) OS=Homo sapiens GN=ATP1B3 PE=1 SV=1
1408	4994	P09960|LKHA4_HUMAN	72.36	3	0	0	0	3	0	0				570.35			1	1	0	0	0	1	0	0		69285	Leukotriene A-4 hydrolase OS=Homo sapiens GN=LTA4H PE=1 SV=2
1465	12479	P21281|VATB2_HUMAN	72.35	3	0	0	0	3	0	0				0			1	1	0	0	0	1	0	0		56501	V-type proton ATPase subunit B brain isoform OS=Homo sapiens GN=ATP6V1B2 PE=1 SV=3
1414	4385	O00203|AP3B1_HUMAN	72.34	2	0	0	0	2	0	0				227.97			1	1	0	0	0	1	0	0		121320	AP-3 complex subunit beta-1 OS=Homo sapiens GN=AP3B1 PE=1 SV=3
1288	7194	Q7L591|DOK3_HUMAN	72.30	2	0	0	0	2	0	0				1894			1	1	0	0	0	2	0	0		53288	Docking protein 3 OS=Homo sapiens GN=DOK3 PE=1 SV=2
1288	7368	tr|D6RAM3|D6RAM3_HUMAN	72.30	3	0	0	0	3	0	0				1894			1	1	0	0	0	2	0	0		47602	Docking protein 3 OS=Homo sapiens GN=DOK3 PE=1 SV=1
1288	13845	tr|D6RC22|D6RC22_HUMAN	72.30	6	0	0	0	6	0	0				1894			1	1	0	0	0	2	0	0		23221	Docking protein 3 (Fragment) OS=Homo sapiens GN=DOK3 PE=1 SV=1
1288	23883	tr|D6R977|D6R977_HUMAN	72.30	8	0	0	0	8	0	0				1894			1	1	0	0	0	2	0	0		16895	Docking protein 3 (Fragment) OS=Homo sapiens GN=DOK3 PE=1 SV=1
1288	25055	tr|D6R951|D6R951_HUMAN	72.30	8	0	0	0	8	0	0				1894			1	1	0	0	0	2	0	0		15443	Docking protein 3 (Fragment) OS=Homo sapiens GN=DOK3 PE=1 SV=1
1357	6710	tr|E9PML8|E9PML8_HUMAN	72.11	21	0	0	0	0	0	21						132.56	1	1	0	0	0	0	0	1		7540	Protein tyrosine phosphatase type IVA 2 OS=Homo sapiens GN=PTP4A2 PE=1 SV=1
1357	15510	Q12974|TP4A2_HUMAN	72.11	8	0	0	0	0	0	8						132.56	1	1	0	0	0	0	0	1		19127	Protein tyrosine phosphatase type IVA 2 OS=Homo sapiens GN=PTP4A2 PE=1 SV=1
1357	19045	tr|E9PMY3|E9PMY3_HUMAN	72.11	22	0	0	0	0	0	22						132.56	1	1	0	0	0	0	0	1		7208	Protein tyrosine phosphatase type IVA 2 (Fragment) OS=Homo sapiens GN=PTP4A2 PE=1 SV=1
1357	19048	tr|E9PJC0|E9PJC0_HUMAN	72.11	20	0	0	0	0	0	20						132.56	1	1	0	0	0	0	0	1		8040	Protein tyrosine phosphatase type IVA 2 OS=Homo sapiens GN=PTP4A2 PE=1 SV=1
1357	19050	tr|E9PRR9|E9PRR9_HUMAN	72.11	19	0	0	0	0	0	19						132.56	1	1	0	0	0	0	0	1		8167	Protein tyrosine phosphatase type IVA 2 OS=Homo sapiens GN=PTP4A2 PE=1 SV=1
1357	22170	Q93096|TP4A1_HUMAN	72.11	8	0	0	0	0	0	8						132.56	1	1	0	0	0	0	0	1		19815	Protein tyrosine phosphatase type IVA 1 OS=Homo sapiens GN=PTP4A1 PE=1 SV=2
1357	24753	tr|A0A0D9SGK2|A0A0D9SGK2_HUMAN	72.11	9	0	0	0	0	0	9						132.56	1	1	0	0	0	0	0	1		17101	Protein tyrosine phosphatase type IVA 1 OS=Homo sapiens GN=PTP4A1 PE=1 SV=1
1444	2641	P08559|ODPA_HUMAN	72.07	3	0	0	0	3	0	0				514.59			1	1	0	0	0	1	0	0		43296	Pyruvate dehydrogenase E1 component subunit alpha somatic form mitochondrial OS=Homo sapiens GN=PDHA1 PE=1 SV=3
1444	3321	P29803|ODPAT_HUMAN	72.07	3	0	0	0	3	0	0				514.59			1	1	0	0	0	1	0	0		42933	Pyruvate dehydrogenase E1 component subunit alpha testis-specific form mitochondrial OS=Homo sapiens GN=PDHA2 PE=1 SV=1
1129	2819	tr|D6RAX7|D6RAX7_HUMAN	72.04	4	0	0	4	4	4	4			888.99	2358.5	1449.3	301.97	1	1	0	0	1	3	1	1		47727	COP9 constitutive photomorphogenic-like protein subunit 4 isoform 2 OS=Homo sapiens GN=COPS4 PE=1 SV=1
1129	2833	Q9BT78|CSN4_HUMAN	72.04	4	0	0	4	4	4	4			888.99	2358.5	1449.3	301.97	1	1	0	0	1	3	1	1		46269	COP9 signalosome complex subunit 4 OS=Homo sapiens GN=COPS4 PE=1 SV=1
1129	2834	tr|D6RFN0|D6RFN0_HUMAN	72.04	4	0	0	4	4	4	4			888.99	2358.5	1449.3	301.97	1	1	0	0	1	3	1	1		49685	COP9 signalosome complex subunit 4 OS=Homo sapiens GN=COPS4 PE=1 SV=1
1129	3436	tr|D6RD63|D6RD63_HUMAN	72.04	6	0	0	6	6	6	6			888.99	2358.5	1449.3	301.97	1	1	0	0	1	3	1	1		31433	COP9 signalosome complex subunit 4 (Fragment) OS=Homo sapiens GN=COPS4 PE=1 SV=1
1387	3345	tr|F2Z3L7|F2Z3L7_HUMAN	72.01	4	0	0	4	0	0	0							1	0	0	0	1	0	0	0		22808	Protein NipSnap homolog 3B OS=Homo sapiens GN=NIPSNAP3B PE=1 SV=1
1268	4264	tr|F5H1N7|F5H1N7_HUMAN	71.77	1	1	0	0	1	0	0	1215.3			285.44			1	1	1	0	0	1	0	0		136386	Uncharacterized protein KIAA1211 OS=Homo sapiens GN=KIAA1211 PE=1 SV=1
1268	4267	Q6ZU35|K1211_HUMAN	71.77	1	1	0	0	1	0	0	1215.3			285.44			1	1	1	0	0	1	0	0		136760	Uncharacterized protein KIAA1211 OS=Homo sapiens GN=KIAA1211 PE=1 SV=3
1044	8172	O00187|MASP2_HUMAN	71.67	2	2	2	2	0	0	2	1917.5	2699	265.88			1479.8	1	1	3	5	1	0	0	1		75702	Mannan-binding lectin serine protease 2 OS=Homo sapiens GN=MASP2 PE=1 SV=4
1226	4983	tr|C9J9K3|C9J9K3_HUMAN	71.48	6	0	0	0	6	0	0				810.17			1	1	0	0	0	3	0	0		29405	40S ribosomal protein SA (Fragment) OS=Homo sapiens GN=RPSA PE=1 SV=8
[truncated: 231 more rows]

## Sheet: Adapted for processing
Protein Group	Protein ID	Accession ID	Accession Name	-10lgP	Coverage (%)	Abundances preprandial 1	Abundances preprandial 2	Abundances preprandial3	Abundances Postprandial 1	Abundances Postprandial 2	Abundances Postprandial 3	Coverage (%) Fasted 1	Coverage (%) Fasted 2	Coverage (%) Fasted 3	Coverage (%) PP 1	Coverage (%) PP 2	Coverage (%) PP 3	#Peptides	#Unique	#Spec Fasted 1	#Spec Fasted 2	#Spec Fasted 3	#Spec PP 1	#Spec PP 2	#Spec PP 3	PTM	Avg. Mass	Description
11	104	P02671	FIBA_HUMAN	670.55	60	14164000	12073000	14865000	16195000	14850000	13459000	47	48	49	50	49	59	56	56	1124	1037	1270	1404	1123	1248	Beta-methylthiolation; Oxidation (M)	94973	Fibrinogen alpha chain OS=Homo sapiens GN=FGA PE=1 SV=2
13	31	P02675	FIBB_HUMAN	641.64	83	11561000	11973000	13194000	15576000	12698000	13502000	71	79	75	79	79	79	45	45	865	910	1179	1350	1010	1207	Beta-methylthiolation; Oxidation (M)	55928	Fibrinogen beta chain OS=Homo sapiens GN=FGB PE=1 SV=2
14	1215	P01834	IGKC_HUMAN	523.12	100	9783800	13167000	14605000	15030000	17162000	16412000	97	100	100	100	100	100	13	13	838	1015	926	919	1194	1090	Beta-methylthiolation	11765	Immunoglobulin kappa constant OS=Homo sapiens GN=IGKC PE=1 SV=2
18	60	P04264	K2C1_HUMAN	724.39	76	2058300	3275900	6344500	13776000	6480400	5626400	65	70	73	73	71	71	54	47	371	547	848	1327	817	764	Beta-methylthiolation; Oxidation (M)	66039	Keratin type II cytoskeletal 1 OS=Homo sapiens GN=KRT1 PE=1 SV=6
6	22	P02787	TRFE_HUMAN	754.74	84	9393700	11216000	13777000	13428000	10477000	11784000	78	79	76	82	78	82	79	63	995	1322	1401	1411	1182	1403	Beta-methylthiolation; Oxidation (M)	77064	Serotransferrin OS=Homo sapiens GN=TF PE=1 SV=3
5	53	P01023	A2MG_HUMAN	814.42	70	11084000	8680400	7022800	12081000	6739700	8860200	64	63	62	69	62	64	97	91	1349	1178	1119	1741	1030	1390	Beta-methylthiolation; Oxidation (M)	163290	Alpha-2-macroglobulin OS=Homo sapiens GN=A2M PE=1 SV=3
12	330	P01857	IGHG1_HUMAN	582.45	70	5297600	5892900	9559500	11891000	7729200	9559400	65	66	68	67	68	68	22	10	807	1165	1157	1266	1239	1342	Beta-methylthiolation; Oxidation (M)	36106	Immunoglobulin heavy constant gamma 1 OS=Homo sapiens GN=IGHG1 PE=1 SV=1
22	37	P35527	K1C9_HUMAN	656.31	77	2074700	3647700	4863300	11305000	5308000	4659700	57	64	75	77	73	73	41	41	334	530	674	1170	718	692	Beta-methylthiolation; Oxidation (M)	62064	Keratin type I cytoskeletal 9 OS=Homo sapiens GN=KRT9 PE=1 SV=3
3	41	P01024	CO3_HUMAN	842.96	78	8673800	11200000	11130000	10653000	12588000	10358000	69	70	74	76	72	74	122	122	1300	1669	1835	1835	1779	1738	Beta-methylthiolation; Oxidation (M)	187147	Complement C3 OS=Homo sapiens GN=C3 PE=1 SV=2
4	76	P35579	MYH9_HUMAN	873.98	70	4764400	4666700	7419600	9853000	8088300	9817400	56	60	66	68	62	67	168	150	1049	1075	1708	2036	1370	1837	Beta-methylthiolation; Oxidation (M)	226530	Myosin-9 OS=Homo sapiens GN=MYH9 PE=1 SV=4
9	90	Q9Y490	TLN1_HUMAN	853.24	69	3666400	4013700	7411100	9607400	4728800	7120300	53	57	63	67	59	64	154	137	811	858	1470	1816	990	1500	Beta-methylthiolation; Oxidation (M)	269765	Talin-1 OS=Homo sapiens GN=TLN1 PE=1 SV=3
15	1	P60709	ACTB_HUMAN	604.86	87	3506200	4365200	5665600	8368800	4869300	6715300	71	84	86	86	85	87	32	15	658	757	1135	1341	840	1231	Beta-methylthiolation; Oxidation (M)	41737	Actin cytoplasmic 1 OS=Homo sapiens GN=ACTB PE=1 SV=1
15	2	P63261	ACTG_HUMAN	604.86	87	3506200	4365200	5665600	8368800	4869300	6715300	71	84	86	86	85	87	32	15	658	757	1135	1341	840	1231	Beta-methylthiolation; Oxidation (M)	41793	Actin cytoplasmic 2 OS=Homo sapiens GN=ACTG1 PE=1 SV=1
23	10	P02647	APOA1_HUMAN	621.54	89	7722800	6293300	8050600	5516800	5997400	8424100	89	89	83	84	82	84	44	44	625	591	695	554	550	750	Oxidation (M)	30778	Apolipoprotein A-I OS=Homo sapiens GN=APOA1 PE=1 SV=1
33	88	P01871	IGHM_HUMAN	610.89	66	7010000	3772100	4631300	5335600	4324300	6781200	59	51	60	55	49	56	30	30	499	353	450	523	367	563	Beta-methylthiolation; Oxidation (M)	49440	Immunoglobulin heavy constant mu OS=Homo sapiens GN=IGHM PE=1 SV=4
29	99	P00738	HPT_HUMAN	590.22	75	3335700	4371800	5120000	4844400	4664700	5159100	62	72	70	71	70	75	33	20	415	527	623	642	588	688	Beta-methylthiolation; Oxidation (M)	45205	Haptoglobin OS=Homo sapiens GN=HP PE=1 SV=1
32	57	P18206	VINC_HUMAN	676.36	74	686500	882460	2467000	3676900	1258700	2434400	49	58	61	70	56	71	82	82	227	297	573	757	320	648	Beta-methylthiolation; Oxidation (M)	123799	Vinculin OS=Homo sapiens GN=VCL PE=1 SV=4
50	163	P13645	K1C10_HUMAN	619.96	62	647830	810940	2708000	3549000	1845400	1656000	48	51	58	60	53	56	36	31	171	201	423	526	305	314	Beta-methylthiolation; Oxidation (M)	58827	Keratin type I cytoskeletal 10 OS=Homo sapiens GN=KRT10 PE=1 SV=6
51	196	P08514	ITA2B_HUMAN	620.35	43	608520	657680	2019900	3016900	1373800	2379500	31	35	43	42	37	42	42	42	168	205	395	503	256	400	Beta-methylthiolation; Oxidation (M)	113377	Integrin alpha-IIb OS=Homo sapiens GN=ITGA2B PE=1 SV=3
49	79	P02790	HEMO_HUMAN	565.20	70	1831800	2415100	3250500	2880000	3352200	2709400	53	57	60	64	60	60	30	30	247	293	425	369	347	318	Beta-methylthiolation; Oxidation (M)	51676	Hemopexin OS=Homo sapiens GN=HPX PE=1 SV=2
46	187	P06396	GELS_HUMAN	596.39	55	1537500	1367300	2482200	2568800	2015200	2965300	46	50	55	54	53	54	34	27	276	261	436	452	346	484	Beta-methylthiolation; Oxidation (M)	85697	Gelsolin OS=Homo sapiens GN=GSN PE=1 SV=1
57	171	P05106	ITB3_HUMAN	618.84	55	851850	594600	1619500	2331700	1380000	2037700	31	33	44	55	44	55	39	39	143	132	328	422	253	376	Beta-methylthiolation; Oxidation (M)	87058	Integrin beta-3 OS=Homo sapiens GN=ITGB3 PE=1 SV=2
16	106	P04114	APOB_HUMAN	847.07	54	1369000	1997300	2978000	2220400	2063000	3346200	39	44	48	47	41	49	209	209	619	792	1094	944	834	1172	Beta-methylthiolation; Oxidation (M)	515611	Apolipoprotein B-100 OS=Homo sapiens GN=APOB PE=1 SV=2
1	8	P02768	ALBU_HUMAN	799.28	92	1583600	1799400	2307200	2129600	1458200	2406700	89	90	90	90	91	92	93	5	4972	5547	7118	5921	6538	7360	Beta-methylthiolation; Oxidation (M)	69367	Serum albumin OS=Homo sapiens GN=ALB PE=1 SV=2
31	169	P02751	FINC_HUMAN	691.05	50	1591200	1188100	1978300	2010100	1628100	2826500	34	33	42	42	39	44	77	77	367	349	510	559	418	660	Beta-methylthiolation; Oxidation (M)	262622	Fibronectin OS=Homo sapiens GN=FN1 PE=1 SV=4
34	42	P08779	K1C16_HUMAN	597.90	79	1161800	1867200	1224600	1939400	3913800	717710	72	77	77	77	77	75	41	26	320	394	414	570	661	292	Beta-methylthiolation; Oxidation (M)	51268	Keratin type I cytoskeletal 16 OS=Homo sapiens GN=KRT16 PE=1 SV=4
39	403	P01861	IGHG4_HUMAN	459.14	66	3884500	1743100	2325900	1933600	2700600	2181900	64	46	58	56	66	58	14	7	433	319	475	434	402	471	Beta-methylthiolation; Oxidation (M)	35941	Immunoglobulin heavy constant gamma 4 OS=Homo sapiens GN=IGHG4 PE=1 SV=1
59	29	P06727	APOA4_HUMAN	537.11	69	697240	1030200	2458400	1840400	1037200	1465600	51	59	69	67	62	67	34	34	151	211	399	331	226	281	Oxidation (M)	45399	Apolipoprotein A-IV OS=Homo sapiens GN=APOA4 PE=1 SV=3
85	371	P10909	CLUS_HUMAN	474.51	36	509030	773130	1468900	1712500	954210	1317500	32	32	36	36	36	36	18	18	117	143	216	246	157	226	Beta-methylthiolation; Oxidation (M)	52495	Clusterin OS=Homo sapiens GN=CLU PE=1 SV=1
89	308	P63104	1433Z_HUMAN	522.50	77	761980	658870	1236800	1656900	1081500	1503900	48	54	75	75	69	77	23	18	117	121	232	244	142	212	Beta-methylthiolation; Oxidation (M)	27745	14-3-3 protein zeta/delta OS=Homo sapiens GN=YWHAZ PE=1 SV=1
77	28	Q86UX7	URP2_HUMAN	584.15	75	630550	679480	1131500	1572400	1086900	1289800	51	56	71	72	57	65	39	37	143	153	255	286	188	251	Beta-methylthiolation; Oxidation (M)	75953	Fermitin family homolog 3 OS=Homo sapiens GN=FERMT3 PE=1 SV=1
62	129	P07996	TSP1_HUMAN	609.24	51	881530	579250	1600200	1538800	1248300	2141200	27	28	41	46	40	48	56	56	157	139	303	322	251	380	Beta-methylthiolation; Oxidation (M)	129383	Thrombospondin-1 OS=Homo sapiens GN=THBS1 PE=1 SV=2
17	304	P01860	IGHG3_HUMAN	519.78	54	1617800	1924100	1059000	1339300	1810800	1246400	45	45	50	52	46	50	20	8	560	706	969	892	823	931	Beta-methylthiolation; Oxidation (M)	41287	Immunoglobulin heavy constant gamma 3 OS=Homo sapiens GN=IGHG3 PE=1 SV=2
20	382	P01859	IGHG2_HUMAN	466.38	63	488490	391290	1542300	1256100	1080700	1223400	55	55	61	56	57	57	17	7	510	577	926	821	719	823	Beta-methylthiolation; Oxidation (M)	35901	Immunoglobulin heavy constant gamma 2 OS=Homo sapiens GN=IGHG2 PE=1 SV=2
91	458	P04406	G3P_HUMAN	519.37	61	381080	394170	1128200	1227200	657860	1069800	47	52	59	61	52	59	15	15	121	102	207	235	158	229	Beta-methylthiolation; Oxidation (M)	36053	Glyceraldehyde-3-phosphate dehydrogenase OS=Homo sapiens GN=GAPDH PE=1 SV=3
75	30	P67936	TPM4_HUMAN	520.80	76	759050	571330	861500	1205700	1006700	1210200	69	69	67	71	69	75	28	8	174	170	250	287	209	270	Beta-methylthiolation; Oxidation (M)	28522	Tropomyosin alpha-4 chain OS=Homo sapiens GN=TPM4 PE=1 SV=3
47	107	P08603	CFAH_HUMAN	586.95	53	742200	1207900	1180800	1128500	1242000	1049400	38	40	49	48	44	52	56	54	261	329	417	412	320	385	Beta-methylthiolation; Oxidation (M)	139096	Complement factor H OS=Homo sapiens GN=CFH PE=1 SV=4
58	44	P00747	PLMN_HUMAN	572.68	63	797420	1242700	1099700	1125400	1252600	1048700	40	48	51	52	50	49	41	41	207	267	276	302	265	317	Beta-methylthiolation; Oxidation (M)	90569	Plasminogen OS=Homo sapiens GN=PLG PE=1 SV=2
52	11	P35908	K22E_HUMAN	630.28	80	232480	263850	960020	1086900	646920	538270	61	64	79	79	69	75	47	33	166	191	418	476	305	307	Beta-methylthiolation; Oxidation (M)	65433	Keratin type II cytoskeletal 2 epidermal OS=Homo sapiens GN=KRT2 PE=1 SV=2
132	700	P08567	PLEK_HUMAN	451.30	43	173050	197160	688000	1044300	324560	785830	32	32	39	39	36	40	12	12	54	54	123	149	114	154	Beta-methylthiolation; Oxidation (M)	40125	Pleckstrin OS=Homo sapiens GN=PLEK PE=1 SV=3
95	17	P02649	APOE_HUMAN	511.72	75	296680	306060	1024400	1029900	447700	1883200	56	58	71	74	59	75	25	25	82	90	199	238	106	290	Beta-methylthiolation; Oxidation (M)	36154	Apolipoprotein E OS=Homo sapiens GN=APOE PE=1 SV=1
55	81	P01008	ANT3_HUMAN	567.03	67	1193600	1186700	1362400	956280	1435300	1384100	64	63	65	57	65	66	32	32	259	259	305	266	281	321	Beta-methylthiolation; Oxidation (M)	52602	Antithrombin-III OS=Homo sapiens GN=SERPINC1 PE=1 SV=1
151	1568	A0A0B4J2B5	A0A0B4J2B5_HUMAN	274.36	51	703510	277410	1090800	944840	903120	1006700	31	31	42	42	40	51	4	1	54	51	113	120	89	123	Beta-methylthiolation; Oxidation (M)	10657	Immunoglobulin heavy variable 3/OR16-9 (non-functional) (Fragment) OS=Homo sapiens GN=IGHV3OR16-9 PE=1 SV=1
48	419	P01876	IGHA1_HUMAN	514.53	70	120230	31967	1786800	944530	196540	1119500	67	55	70	58	70	70	19	8	363	211	412	312	326	409	Beta-methylthiolation; Oxidation (M)	37655	Immunoglobulin heavy constant alpha 1 OS=Homo sapiens GN=IGHA1 PE=1 SV=2
78	5	Q9H4B7	TBB1_HUMAN	538.81	86	230830	209730	542270	920690	348420	523310	57	63	82	84	67	82	30	25	97	126	271	350	157	260	Beta-methylthiolation; Oxidation (M)	50327	Tubulin beta-1 chain OS=Homo sapiens GN=TUBB1 PE=1 SV=1
86	174	P01042	KNG1_HUMAN	499.03	37	800210	1072200	866920	892870	998900	950580	35	35	35	37	35	37	28	28	134	196	197	179	176	202	Beta-methylthiolation; Oxidation (M)	71957	Kininogen-1 OS=Homo sapiens GN=KNG1 PE=1 SV=2
53	776	B9A064	IGLL5_HUMAN	452.22	51	125780	348080	1310200	879860	844740	1261900	51	50	51	51	51	51	11	4	296	301	271	288	324	359	Beta-methylthiolation	23063	Immunoglobulin lambda-like polypeptide 5 OS=Homo sapiens GN=IGLL5 PE=2 SV=2
81	46	P00488	F13A_HUMAN	593.99	64	355450	279500	636420	854070	496270	783690	37	34	56	55	45	51	38	38	118	119	240	313	160	275	Beta-methylthiolation; Oxidation (M)	83267	Coagulation factor XIII A chain OS=Homo sapiens GN=F13A1 PE=1 SV=4
63	65	P19823	ITIH2_HUMAN	540.80	44	962800	1204800	1138500	829120	1141900	1148200	38	41	43	38	40	38	35	35	199	256	289	261	239	301	Beta-methylthiolation; Oxidation (M)	106463	Inter-alpha-trypsin inhibitor heavy chain H2 OS=Homo sapiens GN=ITIH2 PE=1 SV=2
116	725	P02765	FETUA_HUMAN	422.45	40	713070	858420	691270	801900	707820	648580	37	40	40	38	37	40	12	12	131	137	113	148	116	133	Beta-methylthiolation; Oxidation (M)	39325	Alpha-2-HS-glycoprotein OS=Homo sapiens GN=AHSG PE=1 SV=1
99	55	O75083	WDR1_HUMAN	519.70	63	209960	261920	600710	801590	488660	671570	43	47	59	62	56	60	26	26	92	100	194	213	150	192	Beta-methylthiolation; Oxidation (M)	66194	WD repeat-containing protein 1 OS=Homo sapiens GN=WDR1 PE=1 SV=4
154	732	P23528	COF1_HUMAN	440.51	69	226120	275800	555140	782090	374000	587500	54	60	69	69	60	69	12	10	72	72	99	107	77	97	Beta-methylthiolation; Oxidation (M)	18502	Cofilin-1 OS=Homo sapiens GN=CFL1 PE=1 SV=3
107	18	P04075	ALDOA_HUMAN	508.57	83	376800	328350	448770	755420	455990	543830	68	64	77	79	71	78	26	23	101	102	153	203	138	177	Beta-methylthiolation; Oxidation (M)	39420	Fructose-bisphosphate aldolase A OS=Homo sapiens GN=ALDOA PE=1 SV=2
56	51	P02533	K1C14_HUMAN	551.61	74	227840	339760	345070	744390	784170	246500	64	67	70	71	73	68	38	15	180	214	278	425	383	200	Beta-methylthiolation; Oxidation (M)	51562	Keratin type I cytoskeletal 14 OS=Homo sapiens GN=KRT14 PE=1 SV=4
83	126	B4E1Z4	B4E1Z4_HUMAN	539.65	39	538500	584010	721860	727510	787270	709830	28	32	32	35	36	34	44	31	140	177	196	224	208	203	Beta-methylthiolation	140942	cDNA FLJ55673 highly similar to Complement factor B (EC 3.4.21.47) OS=Homo sapiens PE=1 SV=1
105	168	P11021	GRP78_HUMAN	485.22	45	240640	798540	687060	655920	1490900	2113900	30	32	44	43	37	43	30	28	104	100	185	191	105	195	Oxidation (M)	72333	78 kDa glucose-regulated protein OS=Homo sapiens GN=HSPA5 PE=1 SV=2
158	610	P04004	VTNC_HUMAN	383.32	29	426030	433320	651640	649090	642360	618300	19	25	25	25	28	25	14	13	36	60	92	116	66	109	Beta-methylthiolation; Oxidation (M)	54306	Vitronectin OS=Homo sapiens GN=VTN PE=1 SV=1
87	146	P00734	THRB_HUMAN	518.60	59	338440	526450	852490	618800	532020	761390	49	48	56	51	52	56	33	33	124	154	229	207	153	209	Beta-methylthiolation; Oxidation (M)	70037	Prothrombin OS=Homo sapiens GN=F2 PE=1 SV=2
128	364	P05155	IC1_HUMAN	437.69	35	328500	421580	886610	600370	564900	788680	18	24	29	29	26	33	17	17	56	70	181	141	109	150	Beta-methylthiolation; Oxidation (M)	55154	Plasma protease C1 inhibitor OS=Homo sapiens GN=SERPING1 PE=1 SV=2
104	1013	P02763	A1AG1_HUMAN	426.26	47	534480	506250	1134900	577880	997320	498130	45	43	47	43	43	40	12	9	122	99	193	145	180	147	Beta-methylthiolation; Oxidation (M)	23512	Alpha-1-acid glycoprotein 1 OS=Homo sapiens GN=ORM1 PE=1 SV=1
96	175	P19827	ITIH1_HUMAN	524.29	33	401110	567340	665210	544980	551980	648080	25	29	29	32	27	31	30	30	115	122	205	190	157	197	Beta-methylthiolation; Oxidation (M)	101389	Inter-alpha-trypsin inhibitor heavy chain H1 OS=Homo sapiens GN=ITIH1 PE=1 SV=3
82	13	Q04695	K1C17_HUMAN	519.66	81	68197	155500	158820	526890	379740	90196	51	60	62	81	74	59	37	20	112	154	185	364	241	144	Beta-methylthiolation; Oxidation (M)	48106	Keratin type I cytoskeletal 17 OS=Homo sapiens GN=KRT17 PE=1 SV=2
19	108	P01009	A1AT_HUMAN	577.66	70	683760	1125200	272650	526060	391210	266330	68	68	67	70	69	67	38	3	655	1019	721	750	676	761	Beta-methylthiolation; Oxidation (M)	46737	Alpha-1-antitrypsin OS=Homo sapiens GN=SERPINA1 PE=1 SV=3
[truncated: 1,307 more rows]

## Sheet: PP vs Fasted (Figure 2A-B)
p-value	Regulation	ID	Name	-10lgP	Protein
[truncated: 1,088 more rows]

[truncated: 9 more sheets: PP vs Fasted (siginifcant), Apolipoproteins (Figure 2C), Platelets (Figure 2D), Reactome Pathway (Figure 3B), GO BP (Figure 3C), GO Bio Processes, KEGG Pathways, GO Molecular Functions, All from Perseus]
